# Supplementary material for: Transcriptome Analysis and Comparison of Marmota monax and Marmota himalayana
Source: PLoS One. 2016 Nov 2;11(11):e0165875. doi: 10.1371/journal.pone.0165875 (PMC5091844; doi:10.1371/journal.pone.0165875)
Supplement: S2 Table — (XLS) [file pone.0165875.s006.xls]

## Sheet: A-W annoation
geneID	gene Length	Mm1-raw fragments	Mm1-FPKM	Mm2-raw fragments	Mm2-FPKM	Nr-ID	Nr-Score	Nr-Evalue	Nr-annotation	Nt-ID	Nt-Score	Nt-Evalue	Nt-annotation	Swissprot-ID	Swissprot-Score	Swissprot-Evalue	Swissprot-annotation	COG-Protein-or-Domain	COG-Score	COG-Evalue	COG-ID	COG-Function-Description	KO_id	KEGG-Evalue	KEGG-Score	KEGG-Gene	ko_definition	GO-BiologicalProcess	GO-MolecularFunction	Go-CellularComponent
CL1.Contig1_A-W	401	94	25.586	36	12.22	gi|82697391|ref|NP_001032562.1|	205.3	6e-52	SRA stem-loop-interacting RNA-binding protein, mitochondrial [Bos taurus] >gi|110816417|sp|Q32P59.1|SLIRP_BOVIN RecName: Full=SRA stem-loop-interacting RNA-binding protein, mitochondrial; Flags: Precursor >gi|81294255|gb|AAI08248.1| SRA stem-loop-interacting RNA-binding protein [Bos taurus] >gi|296482906|gb|DAA25021.1| SRA stem-loop-interacting RNA-binding protein, mitochondrial precursor [Bos ta…	gi|291406694|ref|XM_002719623.1|	331	1e-87	PREDICTED: Oryctolagus cuniculus SRA stem-loop-interacting RNA-binding protein-like (LOC100355231), mRNA	sp|Q32P59|SLIRP_BOVIN	205	2e-53	SRA stem-loop-interacting RNA-binding protein, mitochondrial OS=Bos taurus GN=SLIRP PE=3 SV=1	--	--	--	--	--	K13044	2e-10	64.3	cin:100185025	heterogeneous nuclear ribonucleoprotein A/B/D	-	-	-
CL1.Contig2_A-W	420	17	4.4179	4	1.2964	gi|223633902|ref|NP_001138656.1|	58.9	2e-47	SRA stem-loop-interacting RNA-binding protein, mitochondrial [Ovis aries] >gi|222092835|gb|ACM43299.1| SRA stem-loop-interacting RNA-binding protein [Ovis aries]	gi|291406694|ref|XM_002719623.1|	283	3e-73	PREDICTED: Oryctolagus cuniculus SRA stem-loop-interacting RNA-binding protein-like (LOC100355231), mRNA	sp|Q32P59|SLIRP_BOVIN	151	1e-48	SRA stem-loop-interacting RNA-binding protein, mitochondrial OS=Bos taurus GN=SLIRP PE=3 SV=1	--	--	--	--	--	K13044	6e-09	59.7	cin:100185025	heterogeneous nuclear ribonucleoprotein A/B/D	-	-	-
CL10.Contig1_A-W	338	1	0.3229	11	4.4299	gi|403272373|ref|XP_003928040.1|	164.1	1e-39	PREDICTED: transmembrane protein 184C [Saimiri boliviensis boliviensis]	gi|403272372|ref|XM_003927991.1|	428	1e-117	PREDICTED: Saimiri boliviensis boliviensis transmembrane protein 184C (TMEM184C), mRNA	sp|Q5RET6|T184C_PONAB	164	5e-41	Transmembrane protein 184C OS=Pongo abelii GN=TMEM184C PE=2 SV=1	--	--	--	--	--	--	--	--	--	--	-	-	GO:0016021//integral to membrane
CL10.Contig2_A-W	1168	257	24.0164	149	17.3643	gi|291401149|ref|XP_002716962.1|	431.4	3e-119	PREDICTED: transmembrane protein 184C [Oryctolagus cuniculus]	gi|301763173|ref|XM_002916962.1|	1360	0	PREDICTED: Ailuropoda melanoleuca transmembrane protein 184C (TMEM184C), mRNA	sp|Q9NVA4|T184C_HUMAN	426	4e-119	Transmembrane protein 184C OS=Homo sapiens GN=TMEM184C PE=2 SV=2	--	--	--	--	--	--	--	--	--	--	-	-	GO:0016021//integral to membrane
CL100.Contig1_A-W	2510	1	0.0435	5	0.2712	gi|40788331|dbj|BAA31666.2|	88.2	2e-15	KIAA0691 protein [Homo sapiens]	gi|297277872|ref|XM_002801399.1|	2607	0	PREDICTED: Macaca mulatta CCR4-NOT transcription complex, subunit 3 (CNOT3), mRNA	sp|O75175|CNOT3_HUMAN	1102	0	CCR4-NOT transcription complex subunit 3 OS=Homo sapiens GN=CNOT3 PE=1 SV=1	SPAC1B3.05	226	1e-58	COG5665	CCR4-NOT transcriptional regulation complex, NOT5 subunit	K12580	0	1109	mcc:693292	CCR4-NOT transcription complex subunit 3	GO:0000289//nuclear-transcribed mRNA poly(A) tail shortening	GO:0005515//protein binding	GO:0005634//nucleus;GO:0005829//cytosol
CL100.Contig2_A-W	2410	4	0.1812	17	0.9602	gi|40788331|dbj|BAA31666.2|	88.2	2e-15	KIAA0691 protein [Homo sapiens]	gi|297277872|ref|XM_002801399.1|	2900	0	PREDICTED: Macaca mulatta CCR4-NOT transcription complex, subunit 3 (CNOT3), mRNA	sp|O75175|CNOT3_HUMAN	1238	0	CCR4-NOT transcription complex subunit 3 OS=Homo sapiens GN=CNOT3 PE=1 SV=1	SPAC1B3.05	226	1e-58	COG5665	CCR4-NOT transcriptional regulation complex, NOT5 subunit	K12580	0	1245	mcc:693292	CCR4-NOT transcription complex subunit 3	GO:0000289//nuclear-transcribed mRNA poly(A) tail shortening	GO:0005515//protein binding	GO:0005634//nucleus;GO:0005829//cytosol
CL100.Contig3_A-W	327	0	0	2	0.8325	gi|40788331|dbj|BAA31666.2|	87.8	1e-16	KIAA0691 protein [Homo sapiens]	gi|397520167|ref|XM_003830153.1|	498	1e-138	PREDICTED: Pan paniscus CCR4-NOT transcription complex, subunit 3 (CNOT3), mRNA	sp|Q8K0V4|CNOT3_MOUSE	67.8	5e-12	CCR4-NOT transcription complex subunit 3 OS=Mus musculus GN=Cnot3 PE=1 SV=1	--	--	--	--	--	K12580	2e-11	67.8	xtr:100158546	CCR4-NOT transcription complex subunit 3	-	-	-
CL1000.Contig1_A-W	1211	1	0.0901	9	1.0116	gi|8099667|gb|AAF72195.1|AF263247_1	32.7	2e-56	erythroblast macrophage protein EMP [Mus musculus]	gi|9929988|dbj|AB047627.1|	492	1e-135	Macaca fascicularis brain cDNA, clone:QnpA-13115	sp|Q5RKJ1|MAEA_RAT	205	1e-52	Macrophage erythroblast attacher OS=Rattus norvegicus GN=Maea PE=2 SV=2	--	--	--	--	--	--	--	--	--	--	GO:0048822//enucleate erythrocyte development;GO:0033033//negative regulation of myeloid cell apoptotic process;GO:0043249//erythrocyte maturation;GO:0007010//cytoskeleton organization;GO:0051301//cell division;GO:0007155//cell adhesion;GO:0007346//regulation of mitotic cell cycle	GO:0003779//actin binding	GO:0016363//nuclear matrix;GO:0005826//actomyosin contractile ring;GO:0005819//spindle;GO:0005887//integral to plasma membrane
CL1000.Contig2_A-W	1443	85	6.4294	237	22.3561	gi|8099667|gb|AAF72195.1|AF263247_1	32.7	1e-116	erythroblast macrophage protein EMP [Mus musculus]	gi|348041272|ref|NM_001008319.2|	803	0	Rattus norvegicus macrophage erythroblast attacher (Maea), mRNA	sp|Q5RKJ1|MAEA_RAT	406	5e-113	Macrophage erythroblast attacher OS=Rattus norvegicus GN=Maea PE=2 SV=2	--	--	--	--	--	--	--	--	--	--	GO:0048822//enucleate erythrocyte development;GO:0033033//negative regulation of myeloid cell apoptotic process;GO:0043249//erythrocyte maturation;GO:0007010//cytoskeleton organization;GO:0051301//cell division;GO:0007155//cell adhesion;GO:0007346//regulation of mitotic cell cycle	GO:0003779//actin binding	GO:0016363//nuclear matrix;GO:0005826//actomyosin contractile ring;GO:0005819//spindle;GO:0005887//integral to plasma membrane
CL1001.Contig1_A-W	275	1	0.3969	2	0.9899	gi|133778031|gb|AAI17817.1|	144.8	1e-33	Ccnl1 protein [Mus musculus]	gi|13938123|gb|BC007177.1|	287	1e-74	Mus musculus cyclin L1, mRNA (cDNA clone IMAGE:3494871), with apparent retained intron	sp|Q5RD50|CCNL1_PONAB	142	2e-34	Cyclin-L1 OS=Pongo abelii GN=CCNL1 PE=3 SV=1	--	--	--	--	--	--	--	--	--	--	GO:0000084//S phase of mitotic cell cycle;GO:0000075//cell cycle checkpoint;GO:0006268//DNA unwinding involved in replication;GO:0000216//M/G1 transition of mitotic cell cycle;GO:0006355//regulation of transcription, DNA-dependent;GO:0006271//DNA strand elongation involved in DNA replication;GO:0006270//DNA replication initiation;GO:0006334//nucleosome assembly;GO:0000082//G1/S transition of mito…	GO:0046872//metal ion binding;GO:0005524//ATP binding;GO:0003688//DNA replication origin binding;GO:0005515//protein binding	GO:0005664//nuclear origin of replication recognition complex;GO:0042555//MCM complex;GO:0016607//nuclear speck;GO:0008023//transcription elongation factor complex;GO:0000785//chromatin;GO:0005737//cytoplasm
CL1001.Contig2_A-W	1313	3	0.2494	19	1.9697	gi|20385177|gb|AAM21204.1|AF367476_1	402.1	2e-110	cyclin L beta [Homo sapiens]	gi|20385176|gb|AF367476.1|	1170	0	Homo sapiens cyclin L beta mRNA, complete cds; alternatively spliced	sp|Q52KE7|CCNL1_MOUSE	387	2e-107	Cyclin-L1 OS=Mus musculus GN=Ccnl1 PE=1 SV=1	SPBC32F12.06	85.9	1e-16	COG5333	Cdk activating kinase (CAK)/RNA polymerase II transcription initiation/nucleotide excision repair factor TFIIH/TFIIK, cyclin H subunit	K15188	1e-15	85.1	dre:334465	cyclin T	GO:0000084//S phase of mitotic cell cycle;GO:0000075//cell cycle checkpoint;GO:0006396//RNA processing;GO:0006268//DNA unwinding involved in replication;GO:0000216//M/G1 transition of mitotic cell cycle;GO:0006355//regulation of transcription, DNA-dependent;GO:0006271//DNA strand elongation involved in DNA replication;GO:0006270//DNA replication initiation;GO:0006334//nucleosome assembly;GO:00000…	GO:0046872//metal ion binding;GO:0005524//ATP binding;GO:0003688//DNA replication origin binding;GO:0005515//protein binding	GO:0005664//nuclear origin of replication recognition complex;GO:0042555//MCM complex;GO:0016607//nuclear speck;GO:0008023//transcription elongation factor complex;GO:0000785//chromatin;GO:0005737//cytoplasm
CL1001.Contig3_A-W	1386	2	0.1575	37	3.6337	gi|20385177|gb|AAM21204.1|AF367476_1	146	1e-104	cyclin L beta [Homo sapiens]	gi|23468207|gb|BC038394.1|	1316	0	Homo sapiens cyclin L1, mRNA (cDNA clone IMAGE:4342552), complete cds	sp|Q52KE7|CCNL1_MOUSE	259	1e-101	Cyclin-L1 OS=Mus musculus GN=Ccnl1 PE=1 SV=1	SPBC32F12.06	75.9	2e-13	COG5333	Cdk activating kinase (CAK)/RNA polymerase II transcription initiation/nucleotide excision repair factor TFIIH/TFIIK, cyclin H subunit	K15188	1e-13	62.8	dre:334465	cyclin T	GO:0000084//S phase of mitotic cell cycle;GO:0000075//cell cycle checkpoint;GO:0006396//RNA processing;GO:0006268//DNA unwinding involved in replication;GO:0000216//M/G1 transition of mitotic cell cycle;GO:0006355//regulation of transcription, DNA-dependent;GO:0006271//DNA strand elongation involved in DNA replication;GO:0006270//DNA replication initiation;GO:0006334//nucleosome assembly;GO:00000…	GO:0046872//metal ion binding;GO:0005524//ATP binding;GO:0003688//DNA replication origin binding;GO:0005515//protein binding	GO:0005664//nuclear origin of replication recognition complex;GO:0042555//MCM complex;GO:0016607//nuclear speck;GO:0008023//transcription elongation factor complex;GO:0000785//chromatin;GO:0005737//cytoplasm
CL1001.Contig4_A-W	946	0	0	5	0.7194	gi|20385177|gb|AAM21204.1|AF367476_1	147.1	1e-33	cyclin L beta [Homo sapiens]	gi|20385176|gb|AF367476.1|	741	0	Homo sapiens cyclin L beta mRNA, complete cds; alternatively spliced	sp|Q9R1Q2|CCNL1_RAT	132	8e-31	Cyclin-L1 OS=Rattus norvegicus GN=Ccnl1 PE=1 SV=1	--	--	--	--	--	--	--	--	--	--	-	-	-
CL1001.Contig5_A-W	845	0	0	9	1.4498	--	--	--	--	gi|55727101|emb|CR858068.1|	787	0	Pongo abelii mRNA; cDNA DKFZp469M2015 (from clone DKFZp469M2015)	--	--	--	--	--	--	--	--	--	--	--	--	--	--	-	-	-
CL1002.Contig1_A-W	2758	0	0	8	0.3948	gi|335309664|ref|XP_003361722.1|	103.2	7e-20	PREDICTED: adenylate cyclase type 7-like, partial [Sus scrofa]	gi|31342538|ref|NM_174230.2|	916	0	Bos taurus adenylate cyclase 7 (ADCY7), mRNA >gi|2204109|emb|Z49806.1| B.taurus mRNA for adenylyl cyclase type VII	sp|P51828|ADCY7_HUMAN	597	5e-170	Adenylate cyclase type 7 OS=Homo sapiens GN=ADCY7 PE=2 SV=1	all0661	92.4	4e-18	COG2114	Adenylate cyclase, family 3 (some proteins contain HAMP domain)	K08047	7e-171	602	ssc:100620994	adenylate cyclase 7 [EC:4.6.1.1]	GO:0060135//maternal process involved in female pregnancy;GO:0048011//nerve growth factor receptor signaling pathway;GO:0071361//cellular response to ethanol;GO:0006833//water transport;GO:0007193//adenylate cyclase-inhibiting G-protein coupled receptor signaling pathway;GO:0007202//activation of phospholipase C activity;GO:0006112//energy reserve metabolic process;GO:0030819//positive regulation…	GO:0046872//metal ion binding;GO:0004016//adenylate cyclase activity;GO:0005524//ATP binding	GO:0016021//integral to membrane;GO:0005886//plasma membrane
CL1002.Contig2_A-W	2540	0	0	12	0.6431	gi|397498159|ref|XP_003819859.1|	80.9	3e-13	PREDICTED: adenylate cyclase type 7 [Pan paniscus]	gi|31342538|ref|NM_174230.2|	1088	0	Bos taurus adenylate cyclase 7 (ADCY7), mRNA >gi|2204109|emb|Z49806.1| B.taurus mRNA for adenylyl cyclase type VII	sp|P51828|ADCY7_HUMAN	694	0	Adenylate cyclase type 7 OS=Homo sapiens GN=ADCY7 PE=2 SV=1	all0661	109	3e-23	COG2114	Adenylate cyclase, family 3 (some proteins contain HAMP domain)	K08047	0	695	ssc:100620994	adenylate cyclase 7 [EC:4.6.1.1]	GO:0060135//maternal process involved in female pregnancy;GO:0048011//nerve growth factor receptor signaling pathway;GO:0071361//cellular response to ethanol;GO:0006833//water transport;GO:0007193//adenylate cyclase-inhibiting G-protein coupled receptor signaling pathway;GO:0007202//activation of phospholipase C activity;GO:0006112//energy reserve metabolic process;GO:0030819//positive regulation…	GO:0046872//metal ion binding;GO:0004016//adenylate cyclase activity;GO:0005524//ATP binding	GO:0016021//integral to membrane;GO:0005886//plasma membrane
CL1002.Contig3_A-W	2438	0	0	10	0.5583	gi|354474656|ref|XP_003499546.1|	72	1e-10	PREDICTED: adenylate cyclase type 7 [Cricetulus griseus]	gi|31342538|ref|NM_174230.2|	626	1e-175	Bos taurus adenylate cyclase 7 (ADCY7), mRNA >gi|2204109|emb|Z49806.1| B.taurus mRNA for adenylyl cyclase type VII	sp|Q29450|ADCY7_BOVIN	335	2e-91	Adenylate cyclase type 7 OS=Bos taurus GN=ADCY7 PE=2 SV=1	all0661	91.3	7e-18	COG2114	Adenylate cyclase, family 3 (some proteins contain HAMP domain)	K08047	8e-91	335	bta:281603	adenylate cyclase 7 [EC:4.6.1.1]	GO:0060135//maternal process involved in female pregnancy;GO:0048011//nerve growth factor receptor signaling pathway;GO:0071361//cellular response to ethanol;GO:0006833//water transport;GO:0007193//adenylate cyclase-inhibiting G-protein coupled receptor signaling pathway;GO:0007202//activation of phospholipase C activity;GO:0006112//energy reserve metabolic process;GO:0030819//positive regulation…	GO:0046872//metal ion binding;GO:0004016//adenylate cyclase activity;GO:0005524//ATP binding	GO:0016021//integral to membrane;GO:0005886//plasma membrane
CL1002.Contig4_A-W	2220	0	0	8	0.4905	gi|354474656|ref|XP_003499546.1|	77.4	3e-12	PREDICTED: adenylate cyclase type 7 [Cricetulus griseus]	gi|354474655|ref|XM_003499498.1|	819	0	PREDICTED: Cricetulus griseus adenylate cyclase 7 (Adcy7), mRNA	sp|Q29450|ADCY7_BOVIN	431	4e-120	Adenylate cyclase type 7 OS=Bos taurus GN=ADCY7 PE=2 SV=1	all0661	108	5e-23	COG2114	Adenylate cyclase, family 3 (some proteins contain HAMP domain)	K08047	9e-120	431	rno:84420	adenylate cyclase 7 [EC:4.6.1.1]	GO:0060135//maternal process involved in female pregnancy;GO:0048011//nerve growth factor receptor signaling pathway;GO:0071361//cellular response to ethanol;GO:0006833//water transport;GO:0007193//adenylate cyclase-inhibiting G-protein coupled receptor signaling pathway;GO:0007202//activation of phospholipase C activity;GO:0006112//energy reserve metabolic process;GO:0030819//positive regulation…	GO:0046872//metal ion binding;GO:0004016//adenylate cyclase activity;GO:0005524//ATP binding	GO:0016021//integral to membrane;GO:0005886//plasma membrane
CL1002.Contig5_A-W	1982	0	0	8	0.5494	gi|403292558|ref|XP_003937308.1|	93.2	5e-17	PREDICTED: adenylate cyclase type 7 [Saimiri boliviensis boliviensis]	gi|345793932|ref|XM_544415.3|	240	2e-59	PREDICTED: Canis lupus familiaris adenylate cyclase 7 (ADCY7), mRNA	sp|P51829|ADCY7_MOUSE	107	1e-22	Adenylate cyclase type 7 OS=Mus musculus GN=Adcy7 PE=2 SV=2	all0661	60.8	8e-09	COG2114	Adenylate cyclase, family 3 (some proteins contain HAMP domain)	K08047	5e-22	107	cfa:487289	adenylate cyclase 7 [EC:4.6.1.1]	GO:0060135//maternal process involved in female pregnancy;GO:0048011//nerve growth factor receptor signaling pathway;GO:0071361//cellular response to ethanol;GO:0006833//water transport;GO:0007193//adenylate cyclase-inhibiting G-protein coupled receptor signaling pathway;GO:0007202//activation of phospholipase C activity;GO:0006112//energy reserve metabolic process;GO:0030819//positive regulation…	GO:0046872//metal ion binding;GO:0004016//adenylate cyclase activity;GO:0005524//ATP binding	GO:0016021//integral to membrane;GO:0005886//plasma membrane
CL1002.Contig6_A-W	1764	0	0	6	0.463	gi|403292558|ref|XP_003937308.1|	55.8	7e-06	PREDICTED: adenylate cyclase type 7 [Saimiri boliviensis boliviensis]	gi|354474655|ref|XM_003499498.1|	398	1e-107	PREDICTED: Cricetulus griseus adenylate cyclase 7 (Adcy7), mRNA	sp|P51829|ADCY7_MOUSE	190	1e-47	Adenylate cyclase type 7 OS=Mus musculus GN=Adcy7 PE=2 SV=2	all0661	77.8	6e-14	COG2114	Adenylate cyclase, family 3 (some proteins contain HAMP domain)	K08047	4e-47	190	cfa:487289	adenylate cyclase 7 [EC:4.6.1.1]	GO:0060135//maternal process involved in female pregnancy;GO:0048011//nerve growth factor receptor signaling pathway;GO:0071361//cellular response to ethanol;GO:0006833//water transport;GO:0007193//adenylate cyclase-inhibiting G-protein coupled receptor signaling pathway;GO:0007202//activation of phospholipase C activity;GO:0006112//energy reserve metabolic process;GO:0030819//positive regulation…	GO:0046872//metal ion binding;GO:0004016//adenylate cyclase activity;GO:0005524//ATP binding	GO:0016021//integral to membrane;GO:0005886//plasma membrane
CL1003.Contig1_A-W	1931	1	0.0565	11	0.7754	gi|379642593|ref|NP_001243826.1|	167.2	0	protein Red [Macaca mulatta] >gi|380784939|gb|AFE64345.1| protein Red [Macaca mulatta] >gi|383413169|gb|AFH29798.1| protein Red [Macaca mulatta]	gi|343962060|dbj|AK305624.1|	2520	0	Pan troglodytes mRNA for protein Red, complete cds, clone: PtsC-52-5_B03	sp|Q5NVI3|RED_PONAB	966	0	Protein Red OS=Pongo abelii GN=IK PE=2 SV=1	--	--	--	--	--	K13109	0	966	pon:100173452	IK cytokine	GO:0006955//immune response;GO:0007267//cell-cell signaling	-	GO:0005615//extracellular space;GO:0005634//nucleus
CL1003.Contig2_A-W	2089	7	0.3657	25	1.629	gi|379642593|ref|NP_001243826.1|	167.2	0	protein Red [Macaca mulatta] >gi|380784939|gb|AFE64345.1| protein Red [Macaca mulatta] >gi|383413169|gb|AFH29798.1| protein Red [Macaca mulatta]	gi|338713205|ref|XM_001502298.3|	1449	0	PREDICTED: Equus caballus IK cytokine, down-regulator of HLA II (IK), mRNA	sp|Q5NVI3|RED_PONAB	930	0	Protein Red OS=Pongo abelii GN=IK PE=2 SV=1	--	--	--	--	--	K13109	0	930	pon:100173452	IK cytokine	GO:0006955//immune response;GO:0007267//cell-cell signaling	-	GO:0005615//extracellular space;GO:0005634//nucleus
CL1003.Contig3_A-W	1691	0	0	1	0.0805	gi|119582434|gb|EAW62030.1|	167.2	0	IK cytokine, down-regulator of HLA II, isoform CRA_c [Homo sapiens]	gi|338713205|ref|XM_001502298.3|	1449	0	PREDICTED: Equus caballus IK cytokine, down-regulator of HLA II (IK), mRNA	sp|Q5NVI3|RED_PONAB	594	0	Protein Red OS=Pongo abelii GN=IK PE=2 SV=1	--	--	--	--	--	K13109	0	594	mcc:696887	IK cytokine	GO:0006955//immune response;GO:0007267//cell-cell signaling	-	GO:0005615//extracellular space;GO:0005634//nucleus
CL1003.Contig4_A-W	1529	0	0	1	0.089	gi|119582434|gb|EAW62030.1|	167.2	0	IK cytokine, down-regulator of HLA II, isoform CRA_c [Homo sapiens]	gi|343962060|dbj|AK305624.1|	1687	0	Pan troglodytes mRNA for protein Red, complete cds, clone: PtsC-52-5_B03	sp|Q5NVI3|RED_PONAB	630	0	Protein Red OS=Pongo abelii GN=IK PE=2 SV=1	--	--	--	--	--	K13109	0	630	mcc:696887	IK cytokine	GO:0006955//immune response;GO:0007267//cell-cell signaling	-	GO:0005615//extracellular space;GO:0005634//nucleus
CL1003.Contig5_A-W	1437	0	0	8	0.7578	gi|194374375|dbj|BAG57083.1|	664.8	0	unnamed protein product [Homo sapiens]	gi|390459289|ref|XM_002744267.2|	1092	0	PREDICTED: Callithrix jacchus IK cytokine, down-regulator of HLA II (IK), mRNA	sp|Q5NVI3|RED_PONAB	664	0	Protein Red OS=Pongo abelii GN=IK PE=2 SV=1	--	--	--	--	--	K13109	0	664	pon:100173452	IK cytokine	GO:0006955//immune response;GO:0007267//cell-cell signaling	-	GO:0005615//extracellular space;GO:0005634//nucleus
CL1003.Contig6_A-W	1039	0	0	1	0.131	gi|119582434|gb|EAW62030.1|	332.8	1e-89	IK cytokine, down-regulator of HLA II, isoform CRA_c [Homo sapiens]	gi|338713205|ref|XM_001502298.3|	472	1e-129	PREDICTED: Equus caballus IK cytokine, down-regulator of HLA II (IK), mRNA	sp|Q5NVI3|RED_PONAB	329	7e-90	Protein Red OS=Pongo abelii GN=IK PE=2 SV=1	--	--	--	--	--	K13109	2e-89	329	mcc:696887	IK cytokine	GO:0006955//immune response;GO:0007267//cell-cell signaling	-	GO:0005615//extracellular space
CL1003.Contig7_A-W	877	0	0	1	0.1552	gi|119582434|gb|EAW62030.1|	369	1e-100	IK cytokine, down-regulator of HLA II, isoform CRA_c [Homo sapiens]	gi|390459289|ref|XM_002744267.2|	729	0	PREDICTED: Callithrix jacchus IK cytokine, down-regulator of HLA II (IK), mRNA	sp|Q5NVI3|RED_PONAB	365	7e-101	Protein Red OS=Pongo abelii GN=IK PE=2 SV=1	--	--	--	--	--	K13109	2e-100	365	mcc:696887	IK cytokine	GO:0006955//immune response;GO:0007267//cell-cell signaling	-	GO:0005615//extracellular space;GO:0005634//nucleus
CL1003.Contig8_A-W	773	0	0	7	1.2326	gi|301753579|ref|XP_002912661.1|	167.2	5e-115	PREDICTED: protein Red-like [Ailuropoda melanoleuca]	gi|338713205|ref|XM_001502298.3|	981	0	PREDICTED: Equus caballus IK cytokine, down-regulator of HLA II (IK), mRNA	sp|Q66HG8|RED_RAT	272	2e-116	Protein Red OS=Rattus norvegicus GN=Ik PE=1 SV=1	--	--	--	--	--	K13109	8e-116	272	aml:100466707	IK cytokine	-	-	GO:0005634//nucleus
CL1004.Contig1_A-W	314	16	5.5617	4	1.734	gi|345784018|ref|XP_854573.2|	185.3	6e-46	PREDICTED: tesmin [Canis lupus familiaris]	gi|359321977|ref|XM_849480.3|	285	5e-74	PREDICTED: Canis lupus familiaris metallothionein-like 5, testis-specific (tesmin) (MTL5), mRNA	sp|Q5XHX9|MTL5_RAT	166	1e-41	Tesmin OS=Rattus norvegicus GN=Mtl5 PE=2 SV=2	--	--	--	--	--	--	--	--	--	--	GO:0007275//multicellular organismal development;GO:0030154//cell differentiation;GO:0007283//spermatogenesis	-	GO:0005737//cytoplasm;GO:0005634//nucleus
CL1005.Contig1_A-W	932	8	0.9369	30	4.3815	gi|351712184|gb|EHB15103.1|	565.5	1e-159	Protein ENL [Heterocephalus glaber]	gi|402903908|ref|XM_003914748.1|	1273	0	PREDICTED: Papio anubis myeloid/lymphoid or mixed-lineage leukemia (trithorax homolog, Drosophila); translocated to, 1 (MLLT1), mRNA	sp|Q03111|ENL_HUMAN	549	3e-156	Protein ENL OS=Homo sapiens GN=MLLT1 PE=1 SV=2	YNL107w	82	1e-15	COG5033	Transcription initiation factor IIF, auxiliary subunit	K15187	1e-167	589	ptr:740990	YEATS domain-containing protein 1/3	GO:0006366//transcription from RNA polymerase II promoter;GO:0006355//regulation of transcription, DNA-dependent	GO:0003677//DNA binding;GO:0005515//protein binding	GO:0005737//cytoplasm;GO:0005730//nucleolus
CL1005.Contig2_A-W	799	28	3.825	6	1.0222	gi|148706265|gb|EDL38212.1|	392.9	8e-108	myeloid/lymphoid or mixed lineage-leukemia translocation to 1 homolog (Drosophila), isoform CRA_a [Mus musculus]	gi|402903908|ref|XM_003914748.1|	975	0	PREDICTED: Papio anubis myeloid/lymphoid or mixed-lineage leukemia (trithorax homolog, Drosophila); translocated to, 1 (MLLT1), mRNA	sp|Q03111|ENL_HUMAN	375	7e-104	Protein ENL OS=Homo sapiens GN=MLLT1 PE=1 SV=2	YNL107w	82	1e-15	COG5033	Transcription initiation factor IIF, auxiliary subunit	K15187	9e-115	413	ptr:740990	YEATS domain-containing protein 1/3	GO:0006355//regulation of transcription, DNA-dependent;GO:0006469//negative regulation of protein kinase activity;GO:0006366//transcription from RNA polymerase II promoter	GO:0003677//DNA binding;GO:0005515//protein binding	GO:0005730//nucleolus;GO:0005737//cytoplasm
CL1006.Contig1_A-W	383	1	0.285	33	11.7281	--	--	--	--	gi|20068557|emb|AL607067.17|	91.7	2e-15	Human DNA sequence from clone RP11-201K10 on chromosome 1 Contains a high-mobility group nucleosomal binding domain 2 (HMGN2) pseudogene and the KRTCAP2 gene for keratinocyte associated protein 2, complete sequence	sp|P11369|POL2_MOUSE	38.1	4e-06	Retrovirus-related Pol polyprotein LINE-1 OS=Mus musculus GN=Pol PE=1 SV=2	--	--	--	--	--	--	--	--	--	--	-	-	-
CL1006.Contig2_A-W	357	0	0	0	0	--	--	--	--	gi|16973098|emb|AL591212.11|	103	5e-19	Human DNA sequence from clone RP11-236P24 on chromosome X Contains the 5' end of a novel gene, a novel gene, a ribosomal protein L27 RPL27) pseudogene and a CpG island, complete sequence	--	--	--	--	--	--	--	--	--	--	--	--	--	--	-	-	-
CL1007.Contig1_A-W	711	0	0	0	0	gi|149721878|ref|XP_001492806.1|	203.4	7e-51	PREDICTED: protein lin-37 homolog [Equus caballus]	gi|338709984|ref|XM_001492756.2|	426	1e-116	PREDICTED: Equus caballus protein lin-37 homolog (LOC100051603), mRNA	sp|Q1RMQ5|LIN37_BOVIN	202	4e-52	Protein lin-37 homolog OS=Bos taurus GN=LIN37 PE=2 SV=1	--	--	--	--	--	--	--	--	--	--	-	GO:0005515//protein binding	-
CL1007.Contig2_A-W	944	10	1.1562	5	0.721	gi|297276811|ref|XP_001098101.2|	27.7	2e-143	PREDICTED: protein lin-37 homolog isoform 2 [Macaca mulatta]	gi|338709984|ref|XM_001492756.2|	1128	0	PREDICTED: Equus caballus protein lin-37 homolog (LOC100051603), mRNA	sp|Q96GY3|LIN37_HUMAN	493	2e-139	Protein lin-37 homolog OS=Homo sapiens GN=LIN37 PE=1 SV=1	--	--	--	--	--	--	--	--	--	--	-	GO:0005515//protein binding	-
CL1007.Contig3_A-W	1024	3	0.3198	2	0.2659	gi|297276811|ref|XP_001098101.2|	25	9e-138	PREDICTED: protein lin-37 homolog isoform 2 [Macaca mulatta]	gi|338709984|ref|XM_001492756.2|	1003	0	PREDICTED: Equus caballus protein lin-37 homolog (LOC100051603), mRNA	sp|Q96GY3|LIN37_HUMAN	441	2e-134	Protein lin-37 homolog OS=Homo sapiens GN=LIN37 PE=1 SV=1	--	--	--	--	--	--	--	--	--	--	-	GO:0005515//protein binding	-
CL1008.Contig1_A-W	568	396	76.0966	7	1.6775	gi|311250145|ref|XP_003123976.1|	164.9	1e-39	PREDICTED: cytochrome b-c1 complex subunit 8-like isoform 1 [Sus scrofa]	gi|371912913|dbj|AK392570.1|	383	1e-103	Sus scrofa mRNA, clone: HTMT10087A06, expressed in hypothalamus	sp|Q2L897|QCR8_AILME	157	1e-38	Cytochrome b-c1 complex subunit 8 OS=Ailuropoda melanoleuca GN=UQCRQ PE=3 SV=3	--	--	--	--	--	K00418	3e-40	164	ssc:100524308	ubiquinol-cytochrome c reductase subunit 8	GO:0034220//ion transmembrane transport;GO:0015992//proton transport;GO:0022904//respiratory electron transport chain	GO:0008121//ubiquinol-cytochrome-c reductase activity	GO:0005743//mitochondrial inner membrane;GO:0070469//respiratory chain;GO:0016021//integral to membrane
CL1008.Contig2_A-W	455	46	11.0348	10	2.9916	gi|311250145|ref|XP_003123976.1|	177.2	1e-43	PREDICTED: cytochrome b-c1 complex subunit 8-like isoform 1 [Sus scrofa]	gi|371912913|dbj|AK392570.1|	383	1e-103	Sus scrofa mRNA, clone: HTMT10087A06, expressed in hypothalamus	sp|Q2L897|QCR8_AILME	157	6e-39	Cytochrome b-c1 complex subunit 8 OS=Ailuropoda melanoleuca GN=UQCRQ PE=3 SV=3	--	--	--	--	--	K00418	3e-44	177	ssc:100524308	ubiquinol-cytochrome c reductase subunit 8	GO:0034220//ion transmembrane transport;GO:0015992//proton transport;GO:0022904//respiratory electron transport chain	GO:0008121//ubiquinol-cytochrome-c reductase activity	GO:0005743//mitochondrial inner membrane;GO:0070469//respiratory chain;GO:0016021//integral to membrane
CL1008.Contig3_A-W	472	170	39.312	12	3.4606	gi|311250145|ref|XP_003123976.1|	167.2	2e-40	PREDICTED: cytochrome b-c1 complex subunit 8-like isoform 1 [Sus scrofa]	gi|371912913|dbj|AK392570.1|	383	1e-103	Sus scrofa mRNA, clone: HTMT10087A06, expressed in hypothalamus	sp|Q2L897|QCR8_AILME	157	7e-39	Cytochrome b-c1 complex subunit 8 OS=Ailuropoda melanoleuca GN=UQCRQ PE=3 SV=3	--	--	--	--	--	K00418	4e-41	167	ssc:100524308	ubiquinol-cytochrome c reductase subunit 8	GO:0034220//ion transmembrane transport;GO:0015992//proton transport;GO:0022904//respiratory electron transport chain	GO:0008121//ubiquinol-cytochrome-c reductase activity	GO:0005743//mitochondrial inner membrane;GO:0070469//respiratory chain;GO:0016021//integral to membrane
CL1009.Contig1_A-W	585	69	12.8739	43	10.0052	gi|296474300|gb|DAA16415.1|	23.9	2e-79	ribonuclease P 21-like isoform 1 [Bos taurus]	gi|344307141|ref|XM_003422193.1|	456	1e-125	PREDICTED: Loxodonta africana ribonuclease P protein subunit p21-like (LOC100669527), mRNA	sp|Q5TM57|RPP21_MACMU	279	2e-75	Ribonuclease P protein subunit p21 OS=Macaca mulatta GN=RPP21 PE=3 SV=1	SPBC1105.16c	63.5	2e-10	COG2023	RNase P subunit RPR2	K03540	4e-80	295	bta:615278	ribonuclease P protein subunit RPR2 [EC:3.1.26.5]	GO:0042493//response to drug;GO:0008033//tRNA processing	GO:0005515//protein binding;GO:0004526//ribonuclease P activity	GO:0005730//nucleolus
CL1009.Contig2_A-W	493	2	0.4428	1	0.2761	gi|348550753|ref|XP_003461195.1|	260	2e-68	PREDICTED: hypothetical protein LOC100713597 [Cavia porcellus]	gi|344307141|ref|XM_003422193.1|	406	1e-110	PREDICTED: Loxodonta africana ribonuclease P protein subunit p21-like (LOC100669527), mRNA	sp|Q5TM57|RPP21_MACMU	245	4e-65	Ribonuclease P protein subunit p21 OS=Macaca mulatta GN=RPP21 PE=3 SV=1	SPBC1105.16c	52.8	3e-07	COG2023	RNase P subunit RPR2	K03540	7e-68	256	bta:615278	ribonuclease P protein subunit RPR2 [EC:3.1.26.5]	GO:0042493//response to drug;GO:0008033//tRNA processing	GO:0005515//protein binding;GO:0004526//ribonuclease P activity	GO:0005730//nucleolus
CL1009.Contig3_A-W	431	2	0.5065	0	0	gi|403308931|ref|XP_003944891.1|	65.9	1e-36	PREDICTED: ribonuclease P protein subunit p21 isoform 2 [Saimiri boliviensis boliviensis]	gi|113531079|emb|CU104659.1|	216	6e-53	Gorilla DNA sequence from clone CH255-289P22, complete sequence	sp|Q5TM57|RPP21_MACMU	106	1e-34	Ribonuclease P protein subunit p21 OS=Macaca mulatta GN=RPP21 PE=3 SV=1	--	--	--	--	--	K03540	6e-36	112	bta:615278	ribonuclease P protein subunit RPR2 [EC:3.1.26.5]	GO:0042493//response to drug;GO:0008033//tRNA processing	GO:0005515//protein binding;GO:0004526//ribonuclease P activity	GO:0005730//nucleolus
CL1009.Contig4_A-W	339	2	0.6439	1	0.4015	gi|403308931|ref|XP_003944891.1|	65.9	6e-26	PREDICTED: ribonuclease P protein subunit p21 isoform 2 [Saimiri boliviensis boliviensis]	gi|47118317|dbj|BA000041.2|	218	1e-53	Pan troglodytes DNA, major histocompatibility complex class I region	sp|Q5TM57|RPP21_MACMU	72.4	1e-24	Ribonuclease P protein subunit p21 OS=Macaca mulatta GN=RPP21 PE=3 SV=1	--	--	--	--	--	K03540	1e-25	70.1	hsa:79897	ribonuclease P protein subunit RPR2 [EC:3.1.26.5]	GO:0042493//response to drug;GO:0008033//tRNA processing	GO:0005515//protein binding;GO:0004526//ribonuclease P activity	GO:0005730//nucleolus
CL101.Contig1_A-W	3614	0	0	1	0.0377	gi|42542379|ref|NP_005830.2|	1785.4	0	serine/arginine repetitive matrix protein 1 [Homo sapiens] >gi|83305833|sp|Q8IYB3.2|SRRM1_HUMAN RecName: Full=Serine/arginine repetitive matrix protein 1; AltName: Full=SR-related nuclear matrix protein of 160 kDa; Short=SRm160; AltName: Full=Ser/Arg-related nuclear matrix protein >gi|55665386|emb|CAH73090.1| serine/arginine repetitive matrix 1 [Homo sapiens] >gi|55959943|emb|CAI14682.1| serine/a…	gi|395854696|ref|XM_003799768.1|	4768	0	PREDICTED: Otolemur garnettii uncharacterized LOC100961903, transcript variant 1 (LOC100961903), mRNA	sp|Q8IYB3|SRRM1_HUMAN	1785	0	Serine/arginine repetitive matrix protein 1 OS=Homo sapiens GN=SRRM1 PE=1 SV=2	Rv3876	90.9	1e-17	COG0455	ATPases involved in chromosome partitioning	K13171	0	1785	hsa:10250	serine/arginine repetitive matrix protein 1	GO:0006369//termination of RNA polymerase II transcription;GO:0031124//mRNA 3'-end processing;GO:0000398//mRNA splicing, via spliceosome;GO:0006406//mRNA export from nucleus	GO:0003723//RNA binding;GO:0003677//DNA binding;GO:0005515//protein binding	GO:0005829//cytosol;GO:0016363//nuclear matrix;GO:0016607//nuclear speck;GO:0071013//catalytic step 2 spliceosome
CL101.Contig2_A-W	3656	33	0.9852	44	1.6382	gi|119615546|gb|EAW95140.1|	1805.4	0	serine/arginine repetitive matrix 1, isoform CRA_c [Homo sapiens]	gi|395854698|ref|XM_003799769.1|	4805	0	PREDICTED: Otolemur garnettii uncharacterized LOC100961903, transcript variant 2 (LOC100961903), mRNA	sp|Q5R5Q2|SRRM1_PONAB	1805	0	Serine/arginine repetitive matrix protein 1 OS=Pongo abelii GN=SRRM1 PE=2 SV=1	Rv3876	90.9	1e-17	COG0455	ATPases involved in chromosome partitioning	K13171	0	1805	pon:100173713	serine/arginine repetitive matrix protein 1	GO:0006369//termination of RNA polymerase II transcription;GO:0031124//mRNA 3'-end processing;GO:0000398//mRNA splicing, via spliceosome;GO:0006406//mRNA export from nucleus	GO:0003723//RNA binding;GO:0003677//DNA binding;GO:0005515//protein binding	GO:0005829//cytosol;GO:0016363//nuclear matrix;GO:0016607//nuclear speck;GO:0071013//catalytic step 2 spliceosome
CL101.Contig3_A-W	2934	0	0	0	0	gi|119615546|gb|EAW95140.1|	105.1	2e-20	serine/arginine repetitive matrix 1, isoform CRA_c [Homo sapiens]	gi|395854698|ref|XM_003799769.1|	3511	0	PREDICTED: Otolemur garnettii uncharacterized LOC100961903, transcript variant 2 (LOC100961903), mRNA	sp|Q5R5Q2|SRRM1_PONAB	1334	0	Serine/arginine repetitive matrix protein 1 OS=Pongo abelii GN=SRRM1 PE=2 SV=1	Rv3876	90.9	1e-17	COG0455	ATPases involved in chromosome partitioning	K13171	0	1334	pon:100173713	serine/arginine repetitive matrix protein 1	GO:0006369//termination of RNA polymerase II transcription;GO:0031124//mRNA 3'-end processing;GO:0000398//mRNA splicing, via spliceosome;GO:0006406//mRNA export from nucleus	GO:0003723//RNA binding;GO:0003677//DNA binding;GO:0005515//protein binding	GO:0005829//cytosol;GO:0016363//nuclear matrix;GO:0016607//nuclear speck;GO:0071013//catalytic step 2 spliceosome
CL101.Contig4_A-W	2892	0	0	2	0.0941	gi|42542379|ref|NP_005830.2|	126.3	8e-27	serine/arginine repetitive matrix protein 1 [Homo sapiens] >gi|83305833|sp|Q8IYB3.2|SRRM1_HUMAN RecName: Full=Serine/arginine repetitive matrix protein 1; AltName: Full=SR-related nuclear matrix protein of 160 kDa; Short=SRm160; AltName: Full=Ser/Arg-related nuclear matrix protein >gi|55665386|emb|CAH73090.1| serine/arginine repetitive matrix 1 [Homo sapiens] >gi|55959943|emb|CAI14682.1| serine/a…	gi|395854696|ref|XM_003799768.1|	3473	0	PREDICTED: Otolemur garnettii uncharacterized LOC100961903, transcript variant 1 (LOC100961903), mRNA	sp|Q8IYB3|SRRM1_HUMAN	1314	0	Serine/arginine repetitive matrix protein 1 OS=Homo sapiens GN=SRRM1 PE=1 SV=2	Rv3876	90.9	1e-17	COG0455	ATPases involved in chromosome partitioning	K13171	0	1314	ptr:456632	serine/arginine repetitive matrix protein 1	GO:0006369//termination of RNA polymerase II transcription;GO:0031124//mRNA 3'-end processing;GO:0000398//mRNA splicing, via spliceosome;GO:0006406//mRNA export from nucleus	GO:0003723//RNA binding;GO:0003677//DNA binding;GO:0005515//protein binding	GO:0005829//cytosol;GO:0016363//nuclear matrix;GO:0016607//nuclear speck;GO:0071013//catalytic step 2 spliceosome
CL101.Contig5_A-W	1285	13	1.1042	22	2.3304	gi|397479014|ref|XP_003810828.1|	198	8e-49	PREDICTED: serine/arginine repetitive matrix protein 1 isoform 2 [Pan paniscus]	gi|395854698|ref|XM_003799769.1|	1156	0	PREDICTED: Otolemur garnettii uncharacterized LOC100961903, transcript variant 2 (LOC100961903), mRNA	sp|Q5R5Q2|SRRM1_PONAB	197	3e-50	Serine/arginine repetitive matrix protein 1 OS=Pongo abelii GN=SRRM1 PE=2 SV=1	--	--	--	--	--	K13171	1e-49	197	pon:100173713	serine/arginine repetitive matrix protein 1	GO:0006369//termination of RNA polymerase II transcription;GO:0031124//mRNA 3'-end processing;GO:0000398//mRNA splicing, via spliceosome;GO:0006406//mRNA export from nucleus	GO:0003723//RNA binding;GO:0003677//DNA binding;GO:0005515//protein binding	GO:0005829//cytosol;GO:0016363//nuclear matrix;GO:0016607//nuclear speck;GO:0071013//catalytic step 2 spliceosome
CL1010.Contig1_A-W	325	1	0.3358	5	2.0941	gi|397507128|ref|XP_003824061.1|	133.3	3e-30	PREDICTED: protein FAM207A [Pan paniscus]	gi|56605695|ref|NM_001008307.1|	218	1e-53	Rattus norvegicus family with sequence similarity 207, member A (Fam207a), mRNA >gi|54035560|gb|BC083697.1| Rattus norvegicus similar to C21orf70 protein, mRNA (cDNA clone MGC:94567 IMAGE:7189806), complete cds	sp|Q9NSI2|F207A_HUMAN	133	1e-31	Protein FAM207A OS=Homo sapiens GN=FAM207A PE=1 SV=2	--	--	--	--	--	--	--	--	--	--	-	-	-
CL1010.Contig2_A-W	364	2	0.5997	0	0	gi|56605696|ref|NP_001008308.1|	22.7	1e-41	uncharacterized protein LOC294333 [Rattus norvegicus] >gi|54035561|gb|AAH83697.1| Similar to C21orf70 protein [Rattus norvegicus] >gi|149043652|gb|EDL97103.1| similar to C21orf70 protein, isoform CRA_a [Rattus norvegicus]	gi|56605695|ref|NM_001008307.1|	262	9e-67	Rattus norvegicus family with sequence similarity 207, member A (Fam207a), mRNA >gi|54035560|gb|BC083697.1| Rattus norvegicus similar to C21orf70 protein, mRNA (cDNA clone MGC:94567 IMAGE:7189806), complete cds	sp|P58468|F207A_MOUSE	170	6e-43	Protein FAM207A OS=Mus musculus GN=Fam207a PE=1 SV=1	--	--	--	--	--	--	--	--	--	--	-	-	-
CL1010.Contig3_A-W	484	18	4.0592	7	1.9686	gi|56605696|ref|NP_001008308.1|	250	2e-65	uncharacterized protein LOC294333 [Rattus norvegicus] >gi|54035561|gb|AAH83697.1| Similar to C21orf70 protein [Rattus norvegicus] >gi|149043652|gb|EDL97103.1| similar to C21orf70 protein, isoform CRA_a [Rattus norvegicus]	gi|56605695|ref|NM_001008307.1|	341	2e-90	Rattus norvegicus family with sequence similarity 207, member A (Fam207a), mRNA >gi|54035560|gb|BC083697.1| Rattus norvegicus similar to C21orf70 protein, mRNA (cDNA clone MGC:94567 IMAGE:7189806), complete cds	sp|P58468|F207A_MOUSE	247	7e-66	Protein FAM207A OS=Mus musculus GN=Fam207a PE=1 SV=1	--	--	--	--	--	--	--	--	--	--	-	-	-
CL1011.Contig1_A-W	1685	0	0	17	1.3733	gi|392334665|ref|XP_001066042.3|	39.7	1e-18	PREDICTED: leukocyte immunoglobulin-like receptor subfamily B member 3-like isoform 1 [Rattus norvegicus] >gi|392343755|ref|XP_003748761.1| PREDICTED: leukocyte immunoglobulin-like receptor subfamily B member 3-like isoform 1 [Rattus norvegicus] >gi|392343759|ref|XP_001076302.3| PREDICTED: leukocyte immunoglobulin-like receptor subfamily B member 3-like isoform 1 [Rattus norvegicus]	gi|41053289|gb|AC126217.3|	115	6e-22	Rattus norvegicus 1 BAC CH230-9L4 (Children's Hospital Oakland Research Institute) complete sequence	sp|P97484|LIRB3_MOUSE	70.9	7e-16	Leukocyte immunoglobulin-like receptor subfamily B member 3 OS=Mus musculus GN=Lilrb3 PE=1 SV=1	--	--	--	--	--	K06512	1e-19	79.3	rno:690955	leukocyte immunoglobulin-like receptor	GO:0019221//cytokine-mediated signaling pathway;GO:0001782//B cell homeostasis;GO:0019724//B cell mediated immunity;GO:0043011//myeloid dendritic cell differentiation	-	-
CL1011.Contig2_A-W	1524	1	0.0716	17	1.5184	gi|149029791|gb|EDL84923.1|	61.6	3e-25	rCG56810, isoform CRA_c [Rattus norvegicus]	gi|41053289|gb|AC126217.3|	115	6e-22	Rattus norvegicus 1 BAC CH230-9L4 (Children's Hospital Oakland Research Institute) complete sequence	sp|P97484|LIRB3_MOUSE	70.9	9e-22	Leukocyte immunoglobulin-like receptor subfamily B member 3 OS=Mus musculus GN=Lilrb3 PE=1 SV=1	--	--	--	--	--	K06512	7e-25	79.3	rno:690955	leukocyte immunoglobulin-like receptor	GO:0019221//cytokine-mediated signaling pathway;GO:0001782//B cell homeostasis;GO:0019724//B cell mediated immunity;GO:0043011//myeloid dendritic cell differentiation	-	-
CL1011.Contig3_A-W	1447	0	0	12	1.1288	gi|335304272|ref|XP_003134222.2|	30	3e-24	PREDICTED: leukocyte immunoglobulin-like receptor subfamily B member 5-like [Sus scrofa]	gi|41053289|gb|AC126217.3|	115	5e-22	Rattus norvegicus 1 BAC CH230-9L4 (Children's Hospital Oakland Research Institute) complete sequence	sp|P97484|LIRB3_MOUSE	70.9	6e-16	Leukocyte immunoglobulin-like receptor subfamily B member 3 OS=Mus musculus GN=Lilrb3 PE=1 SV=1	--	--	--	--	--	K06512	4e-24	68.9	ssc:100522225	leukocyte immunoglobulin-like receptor	GO:0019221//cytokine-mediated signaling pathway;GO:0001782//B cell homeostasis;GO:0019724//B cell mediated immunity;GO:0043011//myeloid dendritic cell differentiation	-	-
CL1011.Contig4_A-W	1408	0	0	54	5.2204	gi|392334665|ref|XP_001066042.3|	60.5	2e-07	PREDICTED: leukocyte immunoglobulin-like receptor subfamily B member 3-like isoform 1 [Rattus norvegicus] >gi|392343755|ref|XP_003748761.1| PREDICTED: leukocyte immunoglobulin-like receptor subfamily B member 3-like isoform 1 [Rattus norvegicus] >gi|392343759|ref|XP_001076302.3| PREDICTED: leukocyte immunoglobulin-like receptor subfamily B member 3-like isoform 1 [Rattus norvegicus]	gi|41053289|gb|AC126217.3|	115	5e-22	Rattus norvegicus 1 BAC CH230-9L4 (Children's Hospital Oakland Research Institute) complete sequence	sp|P97484|LIRB3_MOUSE	70.9	5e-16	Leukocyte immunoglobulin-like receptor subfamily B member 3 OS=Mus musculus GN=Lilrb3 PE=1 SV=1	--	--	--	--	--	K06512	1e-19	79.3	rno:690955	leukocyte immunoglobulin-like receptor	GO:0019221//cytokine-mediated signaling pathway;GO:0001782//B cell homeostasis;GO:0019724//B cell mediated immunity;GO:0043011//myeloid dendritic cell differentiation	-	-
CL1011.Contig5_A-W	1286	1	0.0849	46	4.8689	gi|100818467|ref|NP_001035762.1|	59.3	4e-35	leukocyte immunoglobulin-like receptor subfamily B member 1 precursor [Macaca mulatta] >gi|76262482|gb|ABA41391.1| LILRBa [Macaca mulatta]	gi|41053289|gb|AC126217.3|	115	5e-22	Rattus norvegicus 1 BAC CH230-9L4 (Children's Hospital Oakland Research Institute) complete sequence	sp|P97484|LIRB3_MOUSE	77.8	5e-29	Leukocyte immunoglobulin-like receptor subfamily B member 3 OS=Mus musculus GN=Lilrb3 PE=1 SV=1	--	--	--	--	--	K06512	6e-36	114	mcc:692340	leukocyte immunoglobulin-like receptor	GO:0019221//cytokine-mediated signaling pathway;GO:0001782//B cell homeostasis;GO:0019724//B cell mediated immunity;GO:0043011//myeloid dendritic cell differentiation	-	-
CL1011.Contig6_A-W	1237	1	0.0882	66	7.2625	gi|149029791|gb|EDL84923.1|	61.6	2e-25	rCG56810, isoform CRA_c [Rattus norvegicus]	gi|41053289|gb|AC126217.3|	115	5e-22	Rattus norvegicus 1 BAC CH230-9L4 (Children's Hospital Oakland Research Institute) complete sequence	sp|P97484|LIRB3_MOUSE	70.9	7e-22	Leukocyte immunoglobulin-like receptor subfamily B member 3 OS=Mus musculus GN=Lilrb3 PE=1 SV=1	--	--	--	--	--	K06512	6e-25	79.3	rno:690955	leukocyte immunoglobulin-like receptor	GO:0019221//cytokine-mediated signaling pathway;GO:0001782//B cell homeostasis;GO:0019724//B cell mediated immunity;GO:0043011//myeloid dendritic cell differentiation	-	-
CL1011.Contig7_A-W	967	2	0.2257	85	11.9648	gi|395756847|ref|XP_002834503.2|	54.7	7e-06	PREDICTED: leukocyte immunoglobulin-like receptor subfamily B member 5-like, partial [Pongo abelii]	gi|41053289|gb|AC126217.3|	115	4e-22	Rattus norvegicus 1 BAC CH230-9L4 (Children's Hospital Oakland Research Institute) complete sequence	sp|P97484|LIRB3_MOUSE	70.9	3e-16	Leukocyte immunoglobulin-like receptor subfamily B member 3 OS=Mus musculus GN=Lilrb3 PE=1 SV=1	--	--	--	--	--	K06512	2e-20	65.1	pon:100442931	leukocyte immunoglobulin-like receptor	GO:0019221//cytokine-mediated signaling pathway;GO:0001782//B cell homeostasis;GO:0019724//B cell mediated immunity;GO:0043011//myeloid dendritic cell differentiation	-	-
CL1011.Contig8_A-W	1435	2	0.1521	266	25.2315	gi|335304272|ref|XP_003134222.2|	57.8	1e-06	PREDICTED: leukocyte immunoglobulin-like receptor subfamily B member 5-like [Sus scrofa]	gi|2660703|gb|AF009006.1|AF009006	141	9e-30	Homo sapiens immunoglobulin-like transcript 2b mRNA, complete cds	sp|Q8NHL6|LIRB1_HUMAN	202	2e-51	Leukocyte immunoglobulin-like receptor subfamily B member 1 OS=Homo sapiens GN=LILRB1 PE=1 SV=1	--	--	--	--	--	K06512	2e-60	173	ssc:100522225	leukocyte immunoglobulin-like receptor	-	-	-
CL1011.Contig9_A-W	2665	110	4.5052	702	35.8553	gi|351715941|gb|EHB18860.1|	122.1	1e-25	Leukocyte immunoglobulin-like receptor subfamily B member 4, partial [Heterocephalus glaber]	gi|397470023|ref|XM_003806588.1|	170	2e-38	PREDICTED: Pan paniscus dishevelled, dsh homolog 3 (Drosophila), transcript variant 2 (DVL3), mRNA	sp|Q8MJZ7|LIRB5_PANTR	116	3e-25	Leukocyte immunoglobulin-like receptor subfamily B member 5 OS=Pan troglodytes GN=LILRB5 PE=2 SV=1	--	--	--	--	--	K06512	1e-24	116	ptr:449640	leukocyte immunoglobulin-like receptor	GO:0007165//signal transduction	GO:0003823//antigen binding	GO:0016020//membrane
CL1012.Contig1_A-W	267	2	0.8176	3	1.5294	--	--	--	--	gi|68989273|gb|AC165137.1|	73.8	3e-10	Pan troglodytes chromosome X clone PTB-012N04 map human ortholog p11.4, complete sequence	--	--	--	--	--	--	--	--	--	--	--	--	--	--	-	-	-
CL1012.Contig2_A-W	290	4	1.5055	13	6.1018	--	--	--	--	gi|118344488|gb|AC190378.3|	99.6	6e-18	Ictidomys tridecemlineatus clone VMRC20-121H21, complete sequence	--	--	--	--	--	--	--	--	--	--	--	--	--	--	-	-	-
CL1013.Contig1_A-W	645	0	0	24	5.0648	--	--	--	--	gi|254271643|emb|CU640394.11|	65.9	2e-07	Pig DNA sequence from clone CH242-228G2 on chromosome 12, complete sequence	--	--	--	--	--	--	--	--	--	--	--	--	--	--	-	-	-
CL1013.Contig2_A-W	490	0	0	5	1.389	--	--	--	--	gi|29725861|gb|AC137898.6|	125	2e-25	Homo sapiens chromosome 17, clone RP11-101O21, complete sequence	--	--	--	--	--	--	--	--	--	--	--	--	--	--	-	-	-
CL1014.Contig1_A-W	1869	161	9.4023	0	0	gi|71834872|ref|NP_849196.2|	831.6	0	serine incorporator 2 isoform 1 precursor [Homo sapiens] >gi|380865453|sp|Q96SA4.3|SERC2_HUMAN RecName: Full=Serine incorporator 2; AltName: Full=Tumor differentially expressed protein 2-like	gi|312261211|ref|NM_178865.4|	1562	0	Homo sapiens serine incorporator 2 (SERINC2), transcript variant 1, mRNA	sp|Q96SA4|SERC2_HUMAN	831	0	Serine incorporator 2 OS=Homo sapiens GN=SERINC2 PE=2 SV=3	SPBC28F2.12	52	4e-06	COG0086	DNA-directed RNA polymerase, beta' subunit/160 kD subunit	K03626	1e-19	99	gga:396544	nascent polypeptide-associated complex subunit alpha	GO:0006658//phosphatidylserine metabolic process;GO:0051347//positive regulation of transferase activity	-	GO:0016021//integral to membrane
CL1014.Contig2_A-W	1855	91	5.3545	0	0	gi|71834872|ref|NP_849196.2|	831.6	0	serine incorporator 2 isoform 1 precursor [Homo sapiens] >gi|380865453|sp|Q96SA4.3|SERC2_HUMAN RecName: Full=Serine incorporator 2; AltName: Full=Tumor differentially expressed protein 2-like	gi|312261211|ref|NM_178865.4|	1562	0	Homo sapiens serine incorporator 2 (SERINC2), transcript variant 1, mRNA	sp|Q96SA4|SERC2_HUMAN	831	0	Serine incorporator 2 OS=Homo sapiens GN=SERINC2 PE=2 SV=3	SPBC28F2.12	52	3e-06	COG0086	DNA-directed RNA polymerase, beta' subunit/160 kD subunit	K03626	1e-19	99	gga:396544	nascent polypeptide-associated complex subunit alpha	GO:0006658//phosphatidylserine metabolic process;GO:0051347//positive regulation of transferase activity	-	GO:0016021//integral to membrane
CL1015.Contig1_A-W	1502	41	2.9794	43	3.8968	gi|400261194|pdb|4ASK|A	717.6	0	Chain A, Crystal Structure Of Jmjd3 With Gsk-J1 >gi|400261195|pdb|4ASK|B Chain B, Crystal Structure Of Jmjd3 With Gsk-J1	gi|397477501|ref|XM_003810061.1|	1885	0	PREDICTED: Pan paniscus lysine (K)-specific demethylase 6B (KDM6B), mRNA	sp|O15054|KDM6B_HUMAN	717	0	Lysine-specific demethylase 6B OS=Homo sapiens GN=KDM6B PE=1 SV=4	--	--	--	--	--	K11448	0	714	rno:363630	histone demethylase JMJD3 [EC:1.14.11.-]	GO:0055114//oxidation-reduction process;GO:0006954//inflammatory response;GO:0000122//negative regulation of transcription from RNA polymerase II promoter;GO:0016577//histone demethylation	GO:0046872//metal ion binding;GO:0016702//oxidoreductase activity, acting on single donors with incorporation of molecular oxygen, incorporation of two atoms of oxygen;GO:0043565//sequence-specific DNA binding	GO:0005634//nucleus
CL1015.Contig2_A-W	1572	1	0.0694	10	0.8659	gi|395748515|ref|XP_002827030.2|	261.2	0	PREDICTED: lysine-specific demethylase 6B [Pongo abelii]	gi|397477501|ref|XM_003810061.1|	1435	0	PREDICTED: Pan paniscus lysine (K)-specific demethylase 6B (KDM6B), mRNA	sp|O15054|KDM6B_HUMAN	456	0	Lysine-specific demethylase 6B OS=Homo sapiens GN=KDM6B PE=1 SV=4	--	--	--	--	--	K11448	0	456	mmu:216850	histone demethylase JMJD3 [EC:1.14.11.-]	GO:0055114//oxidation-reduction process;GO:0006954//inflammatory response;GO:0000122//negative regulation of transcription from RNA polymerase II promoter;GO:0016577//histone demethylation	GO:0046872//metal ion binding;GO:0016702//oxidoreductase activity, acting on single donors with incorporation of molecular oxygen, incorporation of two atoms of oxygen;GO:0043565//sequence-specific DNA binding	GO:0005634//nucleus
CL1015.Contig3_A-W	1063	3	0.308	20	2.561	gi|403275371|ref|XP_003929423.1|	217.6	7e-55	PREDICTED: lysine-specific demethylase 6B [Saimiri boliviensis boliviensis]	gi|397477501|ref|XM_003810061.1|	930	0	PREDICTED: Pan paniscus lysine (K)-specific demethylase 6B (KDM6B), mRNA	sp|Q5NCY0|KDM6B_MOUSE	217	3e-56	Lysine-specific demethylase 6B OS=Mus musculus GN=Kdm6b PE=1 SV=1	--	--	--	--	--	K11448	1e-55	217	rno:363630	histone demethylase JMJD3 [EC:1.14.11.-]	GO:0055114//oxidation-reduction process;GO:0006954//inflammatory response;GO:0000122//negative regulation of transcription from RNA polymerase II promoter;GO:0016577//histone demethylation	GO:0046872//metal ion binding;GO:0016702//oxidoreductase activity, acting on single donors with incorporation of molecular oxygen, incorporation of two atoms of oxygen;GO:0043565//sequence-specific DNA binding	GO:0005634//nucleus
CL1016.Contig1_A-W	396	3	0.8269	0	0	gi|403255424|ref|XP_003920433.1|	234.2	1e-60	PREDICTED: importin-7 [Saimiri boliviensis boliviensis]	gi|403255423|ref|XM_003920384.1|	539	1e-150	PREDICTED: Saimiri boliviensis boliviensis importin 7 (IPO7), mRNA	sp|O95373|IPO7_HUMAN	234	5e-62	Importin-7 OS=Homo sapiens GN=IPO7 PE=1 SV=1	--	--	--	--	--	K15187	1e-06	51.6	ecb:100052485	YEATS domain-containing protein 1/3	GO:0006606//protein import into nucleus;GO:0007165//signal transduction;GO:0044419//interspecies interaction between organisms	GO:0008565//protein transporter activity;GO:0005083//small GTPase regulator activity;GO:0008536//Ran GTPase binding;GO:0042393//histone binding	GO:0005643//nuclear pore;GO:0005794//Golgi apparatus
CL1016.Contig2_A-W	1658	56	3.6866	174	14.2849	gi|403255424|ref|XP_003920433.1|	888.6	0	PREDICTED: importin-7 [Saimiri boliviensis boliviensis]	gi|395815228|ref|XM_003781088.1|	2478	0	PREDICTED: Otolemur garnettii importin 7 (IPO7), mRNA	sp|O95373|IPO7_HUMAN	888	0	Importin-7 OS=Homo sapiens GN=IPO7 PE=1 SV=1	SPCC550.11	150	5e-36	COG5656	Importin, protein involved in nuclear import	K04345	1e-08	62.4	dya:Dyak_GE23130	protein kinase A [EC:2.7.11.11]	GO:0006606//protein import into nucleus;GO:0007165//signal transduction;GO:0044419//interspecies interaction between organisms	GO:0008565//protein transporter activity;GO:0005083//small GTPase regulator activity;GO:0008536//Ran GTPase binding;GO:0042393//histone binding	GO:0005643//nuclear pore;GO:0005794//Golgi apparatus
CL1017.Contig1_A-W	4060	89	2.3927	167	5.5989	gi|109017414|ref|XP_001116843.1|	2218.7	0	PREDICTED: rho guanine nucleotide exchange factor 11 isoform 2 [Macaca mulatta]	gi|297280353|ref|XM_001116835.2|	4123	0	PREDICTED: Macaca mulatta Rho guanine nucleotide exchange factor (GEF) 11, transcript variant 1 (ARHGEF11), mRNA	sp|O15085|ARHGB_HUMAN	2205	0	Rho guanine nucleotide exchange factor 11 OS=Homo sapiens GN=ARHGEF11 PE=1 SV=1	SPAC1006.06	105	8e-22	COG5422	RhoGEF, Guanine nucleotide exchange factor for Rho/Rac/Cdc42-like GTPases	K12331	0	2218	mcc:718727	Rho guanine nucleotide exchange factor 11	GO:0007411//axon guidance;GO:0006941//striated muscle contraction;GO:0048011//nerve growth factor receptor signaling pathway;GO:0035023//regulation of Rho protein signal transduction;GO:0001558//regulation of cell growth;GO:0006928//cellular component movement;GO:0030036//actin cytoskeleton organization;GO:0007186//G-protein coupled receptor signaling pathway;GO:0030010//establishment of cell pol…	GO:0004871//signal transducer activity;GO:0001664//G-protein coupled receptor binding;GO:0005096//GTPase activator activity;GO:0005089//Rho guanyl-nucleotide exchange factor activity	GO:0005794//Golgi apparatus;GO:0005829//cytosol;GO:0005886//plasma membrane
CL1017.Contig2_A-W	2002	1	0.0545	12	0.8159	gi|402856649|ref|XP_003892898.1|	869.8	0	PREDICTED: rho guanine nucleotide exchange factor 11 [Papio anubis]	gi|297280353|ref|XM_001116835.2|	1318	0	PREDICTED: Macaca mulatta Rho guanine nucleotide exchange factor (GEF) 11, transcript variant 1 (ARHGEF11), mRNA	sp|O15085|ARHGB_HUMAN	858	0	Rho guanine nucleotide exchange factor 11 OS=Homo sapiens GN=ARHGEF11 PE=1 SV=1	--	--	--	--	--	K12331	0	868	mcc:718727	Rho guanine nucleotide exchange factor 11	GO:0007411//axon guidance;GO:0006941//striated muscle contraction;GO:0048011//nerve growth factor receptor signaling pathway;GO:0035023//regulation of Rho protein signal transduction;GO:0001558//regulation of cell growth;GO:0006928//cellular component movement;GO:0030036//actin cytoskeleton organization;GO:0007186//G-protein coupled receptor signaling pathway;GO:0030010//establishment of cell pol…	GO:0004871//signal transducer activity;GO:0001664//G-protein coupled receptor binding;GO:0005096//GTPase activator activity;GO:0005089//Rho guanyl-nucleotide exchange factor activity	GO:0005794//Golgi apparatus;GO:0005829//cytosol;GO:0005886//plasma membrane
CL1017.Contig3_A-W	1639	7	0.4662	12	0.9966	gi|390476885|ref|XP_002760181.2|	647.5	0	PREDICTED: rho guanine nucleotide exchange factor 11 [Callithrix jacchus]	gi|297280353|ref|XM_001116835.2|	920	0	PREDICTED: Macaca mulatta Rho guanine nucleotide exchange factor (GEF) 11, transcript variant 1 (ARHGEF11), mRNA	sp|O15085|ARHGB_HUMAN	634	0	Rho guanine nucleotide exchange factor 11 OS=Homo sapiens GN=ARHGEF11 PE=1 SV=1	--	--	--	--	--	K12331	0	645	mcc:718727	Rho guanine nucleotide exchange factor 11	GO:0007411//axon guidance;GO:0006941//striated muscle contraction;GO:0048011//nerve growth factor receptor signaling pathway;GO:0035023//regulation of Rho protein signal transduction;GO:0001558//regulation of cell growth;GO:0006928//cellular component movement;GO:0030036//actin cytoskeleton organization;GO:0007186//G-protein coupled receptor signaling pathway;GO:0030010//establishment of cell pol…	GO:0004871//signal transducer activity;GO:0001664//G-protein coupled receptor binding;GO:0005096//GTPase activator activity;GO:0005089//Rho guanyl-nucleotide exchange factor activity	GO:0005794//Golgi apparatus;GO:0005829//cytosol;GO:0005886//plasma membrane
CL1017.Contig4_A-W	1445	14	1.0575	16	1.5072	gi|109017414|ref|XP_001116843.1|	656.8	0	PREDICTED: rho guanine nucleotide exchange factor 11 isoform 2 [Macaca mulatta]	gi|402856648|ref|XM_003892849.1|	464	1e-127	PREDICTED: Papio anubis Rho guanine nucleotide exchange factor (GEF) 11 (ARHGEF11), mRNA	sp|O15085|ARHGB_HUMAN	645	0	Rho guanine nucleotide exchange factor 11 OS=Homo sapiens GN=ARHGEF11 PE=1 SV=1	--	--	--	--	--	K12331	0	656	mcc:718727	Rho guanine nucleotide exchange factor 11	GO:0007411//axon guidance;GO:0006941//striated muscle contraction;GO:0007266//Rho protein signal transduction;GO:0048011//nerve growth factor receptor signaling pathway;GO:0001558//regulation of cell growth;GO:0051056//regulation of small GTPase mediated signal transduction;GO:0006928//cellular component movement;GO:0030036//actin cytoskeleton organization;GO:0007186//G-protein coupled receptor s…	GO:0001664//G-protein coupled receptor binding;GO:0005089//Rho guanyl-nucleotide exchange factor activity	GO:0005794//Golgi apparatus;GO:0005829//cytosol;GO:0005886//plasma membrane
CL1018.Contig1_A-W	2436	283	12.6802	643	35.9292	gi|355712499|gb|AES04367.1|	1352	0	pinin, desmosome associated protein [Mustela putorius furo]	gi|346644804|ref|NM_001244231.1|	3505	0	Sus scrofa pinin, desmosome associated protein (PNN), mRNA	sp|P79149|PININ_CANFA	1307	0	Pinin OS=Canis familiaris GN=PNN PE=2 SV=3	SP0117	79.3	3e-14	COG5263	FOG: Glucan-binding domain (YG repeat)	K13114	0	1336	aml:100478214	pinin	GO:0016337//cell-cell adhesion;GO:0006355//regulation of transcription, DNA-dependent;GO:0008380//RNA splicing;GO:0006397//mRNA processing	GO:0003677//DNA binding	GO:0005730//nucleolus;GO:0016607//nuclear speck;GO:0071013//catalytic step 2 spliceosome;GO:0005737//cytoplasm;GO:0030057//desmosome
CL1018.Contig2_A-W	1684	5	0.3241	24	1.9399	gi|355712499|gb|AES04367.1|	830.5	0	pinin, desmosome associated protein [Mustela putorius furo]	gi|346644804|ref|NM_001244231.1|	2179	0	Sus scrofa pinin, desmosome associated protein (PNN), mRNA	sp|P79149|PININ_CANFA	800	0	Pinin OS=Canis familiaris GN=PNN PE=2 SV=3	XF1267	79	2e-14	COG5297	Cellobiohydrolase A (1,4-beta-cellobiosidase A)	K13114	0	825	aml:100478214	pinin	GO:0016337//cell-cell adhesion;GO:0006355//regulation of transcription, DNA-dependent;GO:0008380//RNA splicing;GO:0006397//mRNA processing	GO:0003677//DNA binding	GO:0005730//nucleolus;GO:0016607//nuclear speck;GO:0071013//catalytic step 2 spliceosome;GO:0005737//cytoplasm;GO:0030057//desmosome
CL1018.Contig3_A-W	1122	25	2.432	3	0.364	gi|348572361|ref|XP_003471961.1|	443.4	9e-123	PREDICTED: pinin-like [Cavia porcellus]	gi|301762162|ref|XM_002916455.1|	1257	0	PREDICTED: Ailuropoda melanoleuca pinin-like (LOC100478214), mRNA	sp|O35691|PININ_MOUSE	432	6e-121	Pinin OS=Mus musculus GN=Pnn PE=1 SV=4	XF1267	79	1e-14	COG5297	Cellobiohydrolase A (1,4-beta-cellobiosidase A)	K13114	3e-122	438	aml:100478214	pinin	GO:0016337//cell-cell adhesion;GO:0006355//regulation of transcription, DNA-dependent;GO:0008380//RNA splicing;GO:0006397//mRNA processing	GO:0003677//DNA binding	GO:0005730//nucleolus;GO:0016607//nuclear speck;GO:0071013//catalytic step 2 spliceosome;GO:0005737//cytoplasm;GO:0030057//desmosome
CL1019.Contig1_A-W	486	2	0.4492	37	10.3629	gi|402905700|ref|XP_003915652.1|	112.8	5e-24	PREDICTED: rho guanine nucleotide exchange factor 1 [Papio anubis]	gi|341823764|gb|AC243967.3|	410	1e-111	Homo sapiens BAC clone CH17-304L21 from chromosome 19, complete sequence	sp|Q62376|RU17_MOUSE	51.6	8e-07	U1 small nuclear ribonucleoprotein 70 kDa OS=Mus musculus GN=Snrnp70 PE=1 SV=2	--	--	--	--	--	K12330	7e-24	109	mmu:16801	Rho guanine nucleotide exchange factor 1	-	-	-
CL1019.Contig2_A-W	3956	47	1.2968	426	14.6577	gi|351699595|gb|EHB02514.1|	671.8	0	Rho guanine nucleotide exchange factor 1 [Heterocephalus glaber]	gi|402905699|ref|XM_003915603.1|	2288	0	PREDICTED: Papio anubis Rho guanine nucleotide exchange factor (GEF) 1 (ARHGEF1), mRNA	sp|Q92888|ARHG1_HUMAN	1014	0	Rho guanine nucleotide exchange factor 1 OS=Homo sapiens GN=ARHGEF1 PE=1 SV=2	SPCC645.07	86.3	4e-16	COG5422	RhoGEF, Guanine nucleotide exchange factor for Rho/Rac/Cdc42-like GTPases	K12330	0	1082	mmu:16801	Rho guanine nucleotide exchange factor 1	GO:0048011//nerve growth factor receptor signaling pathway;GO:0050771//negative regulation of axonogenesis;GO:0035023//regulation of Rho protein signal transduction;GO:0050772//positive regulation of axonogenesis;GO:0008283//cell proliferation	GO:0005089//Rho guanyl-nucleotide exchange factor activity;GO:0005515//protein binding;GO:0005096//GTPase activator activity	GO:0005829//cytosol;GO:0005886//plasma membrane
CL1019.Contig3_A-W	3578	14	0.4271	118	4.4891	gi|351699595|gb|EHB02514.1|	313.9	3e-83	Rho guanine nucleotide exchange factor 1 [Heterocephalus glaber]	gi|402905699|ref|XM_003915603.1|	2288	0	PREDICTED: Papio anubis Rho guanine nucleotide exchange factor (GEF) 1 (ARHGEF1), mRNA	sp|Q92888|ARHG1_HUMAN	1014	0	Rho guanine nucleotide exchange factor 1 OS=Homo sapiens GN=ARHGEF1 PE=1 SV=2	SPCC645.07	86.3	3e-16	COG5422	RhoGEF, Guanine nucleotide exchange factor for Rho/Rac/Cdc42-like GTPases	K12330	0	1082	mmu:16801	Rho guanine nucleotide exchange factor 1	GO:0048011//nerve growth factor receptor signaling pathway;GO:0050771//negative regulation of axonogenesis;GO:0035023//regulation of Rho protein signal transduction;GO:0050772//positive regulation of axonogenesis;GO:0008283//cell proliferation	GO:0005089//Rho guanyl-nucleotide exchange factor activity;GO:0005515//protein binding;GO:0005096//GTPase activator activity	GO:0005829//cytosol;GO:0005886//plasma membrane
CL1019.Contig4_A-W	2984	19	0.695	314	14.3234	gi|402905700|ref|XP_003915652.1|	1122.5	0	PREDICTED: rho guanine nucleotide exchange factor 1 [Papio anubis]	gi|402905699|ref|XM_003915603.1|	2468	0	PREDICTED: Papio anubis Rho guanine nucleotide exchange factor (GEF) 1 (ARHGEF1), mRNA	sp|Q92888|ARHG1_HUMAN	1014	0	Rho guanine nucleotide exchange factor 1 OS=Homo sapiens GN=ARHGEF1 PE=1 SV=2	SPCC645.07	86.3	3e-16	COG5422	RhoGEF, Guanine nucleotide exchange factor for Rho/Rac/Cdc42-like GTPases	K12330	0	1082	mmu:16801	Rho guanine nucleotide exchange factor 1	GO:0048011//nerve growth factor receptor signaling pathway;GO:0050771//negative regulation of axonogenesis;GO:0035023//regulation of Rho protein signal transduction;GO:0050772//positive regulation of axonogenesis;GO:0008283//cell proliferation	GO:0005089//Rho guanyl-nucleotide exchange factor activity;GO:0005515//protein binding;GO:0005096//GTPase activator activity	GO:0005829//cytosol;GO:0005886//plasma membrane
CL1019.Contig5_A-W	3223	13	0.4403	85	3.5898	gi|351699595|gb|EHB02514.1|	1115.9	0	Rho guanine nucleotide exchange factor 1 [Heterocephalus glaber]	gi|402905699|ref|XM_003915603.1|	2288	0	PREDICTED: Papio anubis Rho guanine nucleotide exchange factor (GEF) 1 (ARHGEF1), mRNA	sp|Q92888|ARHG1_HUMAN	1014	0	Rho guanine nucleotide exchange factor 1 OS=Homo sapiens GN=ARHGEF1 PE=1 SV=2	SPCC645.07	86.3	3e-16	COG5422	RhoGEF, Guanine nucleotide exchange factor for Rho/Rac/Cdc42-like GTPases	K12330	0	1082	mmu:16801	Rho guanine nucleotide exchange factor 1	GO:0048011//nerve growth factor receptor signaling pathway;GO:0050771//negative regulation of axonogenesis;GO:0035023//regulation of Rho protein signal transduction;GO:0050772//positive regulation of axonogenesis;GO:0008283//cell proliferation	GO:0005089//Rho guanyl-nucleotide exchange factor activity;GO:0005515//protein binding;GO:0005096//GTPase activator activity	GO:0005829//cytosol;GO:0005886//plasma membrane
CL102.Contig1_A-W	580	270	50.8106	48	11.2649	--	--	--	--	gi|119854887|gb|AC190379.4|	71.9	3e-09	Ictidomys tridecemlineatus clone VMRC20-133B11, complete sequence	--	--	--	--	--	--	--	--	--	--	--	--	--	--	-	-	-
CL102.Contig2_A-W	458	116	27.6446	22	6.5384	--	--	--	--	gi|78675939|gb|AC163610.4|	60	8e-06	Mus musculus BAC clone RP23-59P17 from chromosome 13, complete sequence	--	--	--	--	--	--	--	--	--	--	--	--	--	--	-	-	-
CL1020.Contig1_A-W	453	15	3.6142	49	14.7235	gi|403293737|ref|XP_003937868.1|	316.2	2e-85	PREDICTED: UPF0469 protein KIAA0907 homolog [Saimiri boliviensis boliviensis]	gi|149751381|ref|XM_001499401.1|	819	0	PREDICTED: Equus caballus UPF0469 protein KIAA0907-like (LOC100057540), mRNA	sp|Q7Z7F0|K0907_HUMAN	316	1e-86	UPF0469 protein KIAA0907 OS=Homo sapiens GN=KIAA0907 PE=1 SV=1	--	--	--	--	--	K12826	7e-07	53.1	xla:100101277	splicing factor 3A subunit 2	-	-	-
CL1020.Contig2_A-W	349	1	0.3127	12	4.6803	gi|158260827|dbj|BAF82591.1|	226.9	2e-58	unnamed protein product [Homo sapiens]	gi|158260826|dbj|AK289902.1|	589	1e-165	Homo sapiens cDNA FLJ77018 complete cds, highly similar to Homo sapiens BLOM7 gamma (BLOM7) mRNA	sp|Q7Z7F0|K0907_HUMAN	142	4e-59	UPF0469 protein KIAA0907 OS=Homo sapiens GN=KIAA0907 PE=1 SV=1	--	--	--	--	--	--	--	--	--	--	-	-	-
CL1021.Contig1_A-W	1724	211	13.3587	134	10.5799	gi|345803475|ref|XP_856080.2|	735.3	0	PREDICTED: ubiquitin carboxyl-terminal hydrolase 14 isoform 3 [Canis lupus familiaris]	gi|388490057|ref|NM_001266739.1|	2317	0	Macaca mulatta ubiquitin specific peptidase 14 (tRNA-guanine transglycosylase) (USP14), mRNA	sp|P54578|UBP14_HUMAN	734	0	Ubiquitin carboxyl-terminal hydrolase 14 OS=Homo sapiens GN=USP14 PE=1 SV=3	--	--	--	--	--	K11843	0	735	cfa:480182	ubiquitin carboxyl-terminal hydrolase 14 [EC:3.1.2.15]	GO:0006511//ubiquitin-dependent protein catabolic process;GO:0061136//regulation of proteasomal protein catabolic process;GO:0010951//negative regulation of endopeptidase activity;GO:0050920//regulation of chemotaxis;GO:0007268//synaptic transmission	GO:0004221//ubiquitin thiolesterase activity;GO:0004866//endopeptidase inhibitor activity;GO:0004197//cysteine-type endopeptidase activity;GO:0004843//ubiquitin-specific protease activity;GO:0070628//proteasome binding;GO:0008193//tRNA guanylyltransferase activity	GO:0000502//proteasome complex;GO:0009986//cell surface;GO:0016023//cytoplasmic membrane-bounded vesicle;GO:0005886//plasma membrane
CL1021.Contig2_A-W	484	1	0.2255	3	0.8437	gi|348576776|ref|XP_003474162.1|	264.6	1e-69	PREDICTED: ubiquitin carboxyl-terminal hydrolase 14-like isoform 2 [Cavia porcellus]	gi|402902770|ref|XM_003914221.1|	642	0	PREDICTED: Papio anubis ubiquitin specific peptidase 14 (tRNA-guanine transglycosylase), transcript variant 4 (USP14), mRNA	sp|P60051|UBP14_PANTR	261	4e-70	Ubiquitin carboxyl-terminal hydrolase 14 OS=Pan troglodytes GN=USP14 PE=3 SV=2	--	--	--	--	--	K11843	1e-69	261	mcc:698087	ubiquitin carboxyl-terminal hydrolase 14 [EC:3.1.2.15]	GO:0006511//ubiquitin-dependent protein catabolic process;GO:0061136//regulation of proteasomal protein catabolic process;GO:0010951//negative regulation of endopeptidase activity;GO:0050920//regulation of chemotaxis;GO:0007268//synaptic transmission	GO:0004221//ubiquitin thiolesterase activity;GO:0004866//endopeptidase inhibitor activity;GO:0004197//cysteine-type endopeptidase activity;GO:0004843//ubiquitin-specific protease activity;GO:0070628//proteasome binding;GO:0008193//tRNA guanylyltransferase activity	GO:0000502//proteasome complex;GO:0009986//cell surface;GO:0016023//cytoplasmic membrane-bounded vesicle;GO:0005886//plasma membrane
CL1022.Contig1_A-W	528	9	1.8605	12	3.0936	--	--	--	--	gi|297281159|ref|XM_001110006.2|	315	1e-82	PREDICTED: Macaca mulatta zinc finger protein 281, transcript variant 3 (ZNF281), mRNA	--	--	--	--	--	--	--	--	--	--	--	--	--	--	-	-	-
CL1022.Contig2_A-W	514	0	0	12	3.1778	--	--	--	--	gi|402899299|ref|XM_003912590.1|	394	1e-106	PREDICTED: Papio anubis cyclin-dependent kinase 5, regulatory subunit 1 (p35), transcript variant 2 (CDK5R1), mRNA	--	--	--	--	--	--	--	--	--	--	--	--	--	--	-	-	-
CL1023.Contig10_A-W	1791	0	0	0	0	gi|359319368|ref|XP_536659.4|	872.5	0	PREDICTED: protein flightless-1 homolog [Canis lupus familiaris]	gi|343960195|dbj|AK306958.1|	1104	0	Pan troglodytes mRNA for protein flightless-1 homolog, complete cds, clone: PtsC-68-5_D11	sp|Q13045|FLII_HUMAN	855	0	Protein flightless-1 homolog OS=Homo sapiens GN=FLII PE=1 SV=2	--	--	--	--	--	K05761	5e-35	149	xla:379303	villin 1	GO:0006936//muscle contraction;GO:0007275//multicellular organismal development	GO:0003779//actin binding	GO:0005730//nucleolus;GO:0005813//centrosome
CL1023.Contig11_A-W	1763	0	0	0	0	gi|301775501|ref|XP_002923176.1|	46.2	0	PREDICTED: protein flightless-1 homolog [Ailuropoda melanoleuca]	gi|301775500|ref|XM_002923130.1|	672	0	PREDICTED: Ailuropoda melanoleuca flightless I homolog (Drosophila) (FLII), mRNA	sp|Q9JJ28|FLII_MOUSE	672	0	Protein flightless-1 homolog OS=Mus musculus GN=Flii PE=1 SV=1	--	--	--	--	--	K05761	8e-23	109	xtr:448145	villin 1	GO:0051014//actin filament severing;GO:0030036//actin cytoskeleton organization;GO:0006351//transcription, DNA-dependent;GO:0007275//multicellular organismal development	-	GO:0005813//centrosome;GO:0005634//nucleus
CL1023.Contig12_A-W	1729	0	0	0	0	gi|359319368|ref|XP_536659.4|	954.5	0	PREDICTED: protein flightless-1 homolog [Canis lupus familiaris]	gi|332848351|ref|XM_003315583.1|	1814	0	PREDICTED: Pan troglodytes flightless I homolog (Drosophila), transcript variant 2 (FLII), mRNA	sp|Q9JJ28|FLII_MOUSE	943	0	Protein flightless-1 homolog OS=Mus musculus GN=Flii PE=1 SV=1	--	--	--	--	--	K05768	1e-33	145	xtr:100495760	gelsolin	GO:0006355//regulation of transcription, DNA-dependent;GO:0051014//actin filament severing;GO:0030036//actin cytoskeleton organization;GO:0007275//multicellular organismal development;GO:0006936//muscle contraction	GO:0003779//actin binding	GO:0005730//nucleolus;GO:0005813//centrosome
CL1023.Contig13_A-W	1722	0	0	0	0	gi|359319368|ref|XP_536659.4|	885.6	0	PREDICTED: protein flightless-1 homolog [Canis lupus familiaris]	gi|332848351|ref|XM_003315583.1|	1622	0	PREDICTED: Pan troglodytes flightless I homolog (Drosophila), transcript variant 2 (FLII), mRNA	sp|Q13045|FLII_HUMAN	868	0	Protein flightless-1 homolog OS=Homo sapiens GN=FLII PE=1 SV=2	--	--	--	--	--	K05761	5e-38	159	xla:379303	villin 1	GO:0006936//muscle contraction;GO:0007275//multicellular organismal development	GO:0003779//actin binding	GO:0005730//nucleolus;GO:0005813//centrosome
CL1023.Contig14_A-W	1694	0	0	0	0	gi|301775501|ref|XP_002923176.1|	46.2	0	PREDICTED: protein flightless-1 homolog [Ailuropoda melanoleuca]	gi|332261743|ref|XM_003279878.1|	733	0	PREDICTED: Nomascus leucogenys flightless I homolog (Drosophila) (FLII), mRNA	sp|Q9JJ28|FLII_MOUSE	665	0	Protein flightless-1 homolog OS=Mus musculus GN=Flii PE=1 SV=1	--	--	--	--	--	K08017	7e-29	112	dre:678618	advillin	GO:0006355//regulation of transcription, DNA-dependent;GO:0051014//actin filament severing;GO:0030036//actin cytoskeleton organization;GO:0007275//multicellular organismal development;GO:0006936//muscle contraction	GO:0003779//actin binding	GO:0005730//nucleolus;GO:0005813//centrosome
CL1023.Contig15_A-W	1684	0	0	0	0	gi|359319368|ref|XP_536659.4|	356.3	0	PREDICTED: protein flightless-1 homolog [Canis lupus familiaris]	gi|301775500|ref|XM_002923130.1|	773	0	PREDICTED: Ailuropoda melanoleuca flightless I homolog (Drosophila) (FLII), mRNA	sp|Q9JJ28|FLII_MOUSE	393	0	Protein flightless-1 homolog OS=Mus musculus GN=Flii PE=1 SV=1	--	--	--	--	--	K05768	2e-30	95.5	xtr:100495760	gelsolin	GO:0006355//regulation of transcription, DNA-dependent;GO:0051014//actin filament severing;GO:0030036//actin cytoskeleton organization;GO:0007275//multicellular organismal development;GO:0006936//muscle contraction	GO:0003779//actin binding	GO:0005730//nucleolus;GO:0005813//centrosome
CL1023.Contig16_A-W	1615	0	0	0	0	gi|359319368|ref|XP_536659.4|	369.4	0	PREDICTED: protein flightless-1 homolog [Canis lupus familiaris]	gi|301775500|ref|XM_002923130.1|	773	0	PREDICTED: Ailuropoda melanoleuca flightless I homolog (Drosophila) (FLII), mRNA	sp|Q9JJ28|FLII_MOUSE	393	0	Protein flightless-1 homolog OS=Mus musculus GN=Flii PE=1 SV=1	--	--	--	--	--	K05768	8e-33	103	xtr:100495760	gelsolin	GO:0006355//regulation of transcription, DNA-dependent;GO:0051014//actin filament severing;GO:0030036//actin cytoskeleton organization;GO:0007275//multicellular organismal development;GO:0006936//muscle contraction	GO:0003779//actin binding	GO:0005730//nucleolus;GO:0005813//centrosome
CL1023.Contig17_A-W	1598	0	0	0	0	gi|359319368|ref|XP_536659.4|	749.6	0	PREDICTED: protein flightless-1 homolog [Canis lupus familiaris]	gi|343960195|dbj|AK306958.1|	912	0	Pan troglodytes mRNA for protein flightless-1 homolog, complete cds, clone: PtsC-68-5_D11	sp|Q9JJ28|FLII_MOUSE	737	0	Protein flightless-1 homolog OS=Mus musculus GN=Flii PE=1 SV=1	--	--	--	--	--	K05768	9e-34	145	xtr:100495760	gelsolin	GO:0006355//regulation of transcription, DNA-dependent;GO:0051014//actin filament severing;GO:0030036//actin cytoskeleton organization;GO:0007275//multicellular organismal development	GO:0003779//actin binding	GO:0005813//centrosome;GO:0005634//nucleus
CL1023.Contig18_A-W	1529	0	0	0	0	gi|359319368|ref|XP_536659.4|	762.7	0	PREDICTED: protein flightless-1 homolog [Canis lupus familiaris]	gi|332848351|ref|XM_003315583.1|	1429	0	PREDICTED: Pan troglodytes flightless I homolog (Drosophila), transcript variant 2 (FLII), mRNA	sp|Q9JJ28|FLII_MOUSE	750	0	Protein flightless-1 homolog OS=Mus musculus GN=Flii PE=1 SV=1	--	--	--	--	--	K05768	4e-36	153	xtr:100495760	gelsolin	GO:0006355//regulation of transcription, DNA-dependent;GO:0051014//actin filament severing;GO:0030036//actin cytoskeleton organization;GO:0007275//multicellular organismal development	GO:0003779//actin binding	GO:0005813//centrosome;GO:0005634//nucleus
CL1023.Contig19_A-W	1485	0	0	3	0.275	gi|348560419|ref|XP_003466011.1|	46.2	0	PREDICTED: protein flightless-1 homolog [Cavia porcellus]	gi|402898962|ref|XM_003912427.1|	850	0	PREDICTED: Papio anubis flightless I homolog (Drosophila), transcript variant 4 (FLII), mRNA	sp|Q13045|FLII_HUMAN	682	0	Protein flightless-1 homolog OS=Homo sapiens GN=FLII PE=1 SV=2	--	--	--	--	--	K08017	6e-21	82.4	dre:678618	advillin	GO:0006355//regulation of transcription, DNA-dependent;GO:0051014//actin filament severing;GO:0030036//actin cytoskeleton organization;GO:0007275//multicellular organismal development;GO:0006936//muscle contraction	GO:0003779//actin binding	GO:0005730//nucleolus;GO:0005813//centrosome
CL1023.Contig1_A-W	2131	5	0.2561	21	1.3414	gi|359319368|ref|XP_536659.4|	1078.9	0	PREDICTED: protein flightless-1 homolog [Canis lupus familiaris]	gi|332848351|ref|XM_003315583.1|	2020	0	PREDICTED: Pan troglodytes flightless I homolog (Drosophila), transcript variant 2 (FLII), mRNA	sp|Q13045|FLII_HUMAN	1063	0	Protein flightless-1 homolog OS=Homo sapiens GN=FLII PE=1 SV=2	--	--	--	--	--	K05768	4e-42	173	xtr:100495760	gelsolin	GO:0006936//muscle contraction;GO:0007275//multicellular organismal development	GO:0003779//actin binding	GO:0005730//nucleolus;GO:0005813//centrosome
CL1023.Contig20_A-W	1475	0	0	1	0.0923	gi|359319368|ref|XP_536659.4|	231.9	0	PREDICTED: protein flightless-1 homolog [Canis lupus familiaris]	gi|402898962|ref|XM_003912427.1|	944	0	PREDICTED: Papio anubis flightless I homolog (Drosophila), transcript variant 4 (FLII), mRNA	sp|Q13045|FLII_HUMAN	508	0	Protein flightless-1 homolog OS=Homo sapiens GN=FLII PE=1 SV=2	--	--	--	--	--	K05768	2e-22	67	xtr:100495760	gelsolin	GO:0006355//regulation of transcription, DNA-dependent;GO:0051014//actin filament severing;GO:0030036//actin cytoskeleton organization;GO:0007275//multicellular organismal development;GO:0006936//muscle contraction	GO:0003779//actin binding	GO:0005730//nucleolus;GO:0005813//centrosome
CL1023.Contig21_A-W	1406	0	0	0	0	gi|359319368|ref|XP_536659.4|	245	0	PREDICTED: protein flightless-1 homolog [Canis lupus familiaris]	gi|402898962|ref|XM_003912427.1|	944	0	PREDICTED: Papio anubis flightless I homolog (Drosophila), transcript variant 4 (FLII), mRNA	sp|Q13045|FLII_HUMAN	508	0	Protein flightless-1 homolog OS=Homo sapiens GN=FLII PE=1 SV=2	--	--	--	--	--	K05768	9e-25	74.7	xtr:100495760	gelsolin	GO:0006355//regulation of transcription, DNA-dependent;GO:0051014//actin filament severing;GO:0030036//actin cytoskeleton organization;GO:0007275//multicellular organismal development;GO:0006936//muscle contraction	GO:0003779//actin binding	GO:0005730//nucleolus;GO:0005813//centrosome
CL1023.Contig22_A-W	1389	0	0	0	0	gi|359319368|ref|XP_536659.4|	748	0	PREDICTED: protein flightless-1 homolog [Canis lupus familiaris]	gi|343960195|dbj|AK306958.1|	1104	0	Pan troglodytes mRNA for protein flightless-1 homolog, complete cds, clone: PtsC-68-5_D11	sp|Q13045|FLII_HUMAN	733	0	Protein flightless-1 homolog OS=Homo sapiens GN=FLII PE=1 SV=2	--	--	--	--	--	K05768	1e-25	118	xtr:100495760	gelsolin	GO:0006355//regulation of transcription, DNA-dependent;GO:0051014//actin filament severing;GO:0030036//actin cytoskeleton organization;GO:0007275//multicellular organismal development;GO:0006936//muscle contraction	GO:0003779//actin binding	GO:0005730//nucleolus;GO:0005813//centrosome
CL1023.Contig23_A-W	1320	0	0	0	0	gi|359319368|ref|XP_536659.4|	761.1	0	PREDICTED: protein flightless-1 homolog [Canis lupus familiaris]	gi|343960195|dbj|AK306958.1|	1415	0	Pan troglodytes mRNA for protein flightless-1 homolog, complete cds, clone: PtsC-68-5_D11	sp|Q13045|FLII_HUMAN	746	0	Protein flightless-1 homolog OS=Homo sapiens GN=FLII PE=1 SV=2	--	--	--	--	--	K05768	6e-28	125	xtr:100495760	gelsolin	GO:0006355//regulation of transcription, DNA-dependent;GO:0051014//actin filament severing;GO:0030036//actin cytoskeleton organization;GO:0007275//multicellular organismal development;GO:0006936//muscle contraction	GO:0003779//actin binding	GO:0005730//nucleolus;GO:0005813//centrosome
CL1023.Contig24_A-W	1303	0	0	0	0	gi|281340452|gb|EFB16036.1|	46.2	3e-167	hypothetical protein PANDA_012266 [Ailuropoda melanoleuca]	gi|301775500|ref|XM_002923130.1|	668	0	PREDICTED: Ailuropoda melanoleuca flightless I homolog (Drosophila) (FLII), mRNA	sp|Q9JJ28|FLII_MOUSE	551	1e-156	Protein flightless-1 homolog OS=Mus musculus GN=Flii PE=1 SV=1	--	--	--	--	--	K08017	4e-13	62	mmu:11567	advillin	GO:0051014//actin filament severing;GO:0030036//actin cytoskeleton organization;GO:0006351//transcription, DNA-dependent;GO:0007275//multicellular organismal development;GO:0006936//muscle contraction	GO:0005515//protein binding	GO:0005730//nucleolus;GO:0005813//centrosome
CL1023.Contig25_A-W	1292	0	0	0	0	gi|301775501|ref|XP_002923176.1|	46.2	9e-172	PREDICTED: protein flightless-1 homolog [Ailuropoda melanoleuca]	gi|301775500|ref|XM_002923130.1|	672	0	PREDICTED: Ailuropoda melanoleuca flightless I homolog (Drosophila) (FLII), mRNA	sp|Q9JJ28|FLII_MOUSE	565	8e-161	Protein flightless-1 homolog OS=Mus musculus GN=Flii PE=1 SV=1	--	--	--	--	--	K08017	4e-20	82.4	dre:678618	advillin	GO:0006355//regulation of transcription, DNA-dependent;GO:0051014//actin filament severing;GO:0030036//actin cytoskeleton organization;GO:0007275//multicellular organismal development;GO:0006936//muscle contraction	GO:0003779//actin binding	GO:0005730//nucleolus;GO:0005813//centrosome
CL1023.Contig26_A-W	1282	0	0	0	0	gi|359319368|ref|XP_536659.4|	231.9	2e-172	PREDICTED: protein flightless-1 homolog [Canis lupus familiaris]	gi|301775500|ref|XM_002923130.1|	773	0	PREDICTED: Ailuropoda melanoleuca flightless I homolog (Drosophila) (FLII), mRNA	sp|Q9JJ28|FLII_MOUSE	393	2e-171	Protein flightless-1 homolog OS=Mus musculus GN=Flii PE=1 SV=1	--	--	--	--	--	K05768	3e-22	67	xtr:100495760	gelsolin	GO:0006355//regulation of transcription, DNA-dependent;GO:0051014//actin filament severing;GO:0030036//actin cytoskeleton organization;GO:0007275//multicellular organismal development;GO:0006936//muscle contraction	GO:0003779//actin binding	GO:0005730//nucleolus;GO:0005813//centrosome
CL1023.Contig27_A-W	1213	0	0	0	0	gi|359319368|ref|XP_536659.4|	245	2e-176	PREDICTED: protein flightless-1 homolog [Canis lupus familiaris]	gi|301775500|ref|XM_002923130.1|	773	0	PREDICTED: Ailuropoda melanoleuca flightless I homolog (Drosophila) (FLII), mRNA	sp|Q9JJ28|FLII_MOUSE	393	3e-175	Protein flightless-1 homolog OS=Mus musculus GN=Flii PE=1 SV=1	--	--	--	--	--	K05768	2e-24	74.7	xtr:100495760	gelsolin	GO:0006355//regulation of transcription, DNA-dependent;GO:0051014//actin filament severing;GO:0030036//actin cytoskeleton organization;GO:0007275//multicellular organismal development;GO:0006936//muscle contraction	GO:0003779//actin binding	GO:0005730//nucleolus;GO:0005813//centrosome
CL1023.Contig28_A-W	1196	0	0	0	0	gi|359319368|ref|XP_536659.4|	625.2	1e-177	PREDICTED: protein flightless-1 homolog [Canis lupus familiaris]	gi|343960195|dbj|AK306958.1|	912	0	Pan troglodytes mRNA for protein flightless-1 homolog, complete cds, clone: PtsC-68-5_D11	sp|Q9JJ28|FLII_MOUSE	617	2e-176	Protein flightless-1 homolog OS=Mus musculus GN=Flii PE=1 SV=1	--	--	--	--	--	K05768	2e-25	117	xtr:100495760	gelsolin	GO:0006355//regulation of transcription, DNA-dependent;GO:0051014//actin filament severing;GO:0030036//actin cytoskeleton organization;GO:0007275//multicellular organismal development;GO:0006936//muscle contraction	GO:0003779//actin binding	GO:0005730//nucleolus;GO:0005813//centrosome
CL1023.Contig29_A-W	1127	0	0	0	0	gi|359319368|ref|XP_536659.4|	638.3	0	PREDICTED: protein flightless-1 homolog [Canis lupus familiaris]	gi|343960195|dbj|AK306958.1|	1223	0	Pan troglodytes mRNA for protein flightless-1 homolog, complete cds, clone: PtsC-68-5_D11	sp|Q9JJ28|FLII_MOUSE	630	2e-180	Protein flightless-1 homolog OS=Mus musculus GN=Flii PE=1 SV=1	--	--	--	--	--	K05768	1e-27	124	xtr:100495760	gelsolin	GO:0006355//regulation of transcription, DNA-dependent;GO:0051014//actin filament severing;GO:0030036//actin cytoskeleton organization;GO:0007275//multicellular organismal development;GO:0006936//muscle contraction	GO:0003779//actin binding	GO:0005730//nucleolus;GO:0005813//centrosome
CL1023.Contig2_A-W	4183	97	2.5311	429	13.9599	gi|4503743|ref|NP_002009.1|	2491.1	0	protein flightless-1 homolog isoform 1 [Homo sapiens] >gi|18202493|sp|Q13045.2|FLII_HUMAN RecName: Full=Protein flightless-1 homolog >gi|2138290|gb|AAC02796.1| see GenBank Accession Number U01184 for cDNA; similar to Drosophila melanogaster fliI in GenBank Accession Number U01182 and Caenorhabditis elegans fliI homolog in GenBank Accession Number U01183 [Homo sapiens] >gi|19263700|gb|AAH25300.1| …	gi|402898956|ref|XM_003912424.1|	4890	0	PREDICTED: Papio anubis flightless I homolog (Drosophila), transcript variant 1 (FLII), mRNA	sp|Q13045|FLII_HUMAN	2491	0	Protein flightless-1 homolog OS=Homo sapiens GN=FLII PE=1 SV=2	alr0124_1	188	8e-47	COG4886	Leucine-rich repeat (LRR) protein	K05768	3e-79	298	xtr:100495760	gelsolin	GO:0006355//regulation of transcription, DNA-dependent;GO:0051014//actin filament severing;GO:0030036//actin cytoskeleton organization;GO:0007275//multicellular organismal development;GO:0006936//muscle contraction	GO:0003779//actin binding	GO:0005730//nucleolus;GO:0005813//centrosome
CL1023.Contig30_A-W	2365	0	0	0	0	gi|348560419|ref|XP_003466011.1|	46.2	0	PREDICTED: protein flightless-1 homolog [Cavia porcellus]	gi|358417461|ref|XM_592304.6|	1275	0	PREDICTED: Bos taurus flightless I homolog (Drosophila), transcript variant 1 (FLII), mRNA	sp|Q13045|FLII_HUMAN	986	0	Protein flightless-1 homolog OS=Homo sapiens GN=FLII PE=1 SV=2	--	--	--	--	--	K08017	3e-28	92.8	mmu:11567	advillin	GO:0006355//regulation of transcription, DNA-dependent;GO:0051014//actin filament severing;GO:0030036//actin cytoskeleton organization;GO:0007275//multicellular organismal development;GO:0006936//muscle contraction	GO:0003779//actin binding	GO:0005730//nucleolus;GO:0005813//centrosome
CL1023.Contig31_A-W	2296	0	0	0	0	gi|348560419|ref|XP_003466011.1|	46.2	0	PREDICTED: protein flightless-1 homolog [Cavia porcellus]	gi|358417461|ref|XM_592304.6|	1275	0	PREDICTED: Bos taurus flightless I homolog (Drosophila), transcript variant 1 (FLII), mRNA	sp|Q13045|FLII_HUMAN	999	0	Protein flightless-1 homolog OS=Homo sapiens GN=FLII PE=1 SV=2	--	--	--	--	--	K08017	9e-37	112	dre:678618	advillin	GO:0006355//regulation of transcription, DNA-dependent;GO:0051014//actin filament severing;GO:0030036//actin cytoskeleton organization;GO:0007275//multicellular organismal development;GO:0006936//muscle contraction	GO:0003779//actin binding	GO:0005730//nucleolus;GO:0005813//centrosome
CL1023.Contig32_A-W	2286	0	0	0	0	gi|359319368|ref|XP_536659.4|	356.3	0	PREDICTED: protein flightless-1 homolog [Canis lupus familiaris]	gi|358417461|ref|XM_592304.6|	1360	0	PREDICTED: Bos taurus flightless I homolog (Drosophila), transcript variant 1 (FLII), mRNA	sp|Q13045|FLII_HUMAN	703	0	Protein flightless-1 homolog OS=Homo sapiens GN=FLII PE=1 SV=2	--	--	--	--	--	K05768	2e-36	95.5	xtr:100495760	gelsolin	GO:0006936//muscle contraction;GO:0007275//multicellular organismal development	GO:0003779//actin binding	GO:0005730//nucleolus;GO:0005813//centrosome
CL1023.Contig33_A-W	2217	0	0	0	0	gi|359319368|ref|XP_536659.4|	369.4	0	PREDICTED: protein flightless-1 homolog [Canis lupus familiaris]	gi|358417461|ref|XM_592304.6|	1360	0	PREDICTED: Bos taurus flightless I homolog (Drosophila), transcript variant 1 (FLII), mRNA	sp|Q13045|FLII_HUMAN	703	0	Protein flightless-1 homolog OS=Homo sapiens GN=FLII PE=1 SV=2	--	--	--	--	--	K05768	9e-39	103	xtr:100495760	gelsolin	GO:0006936//muscle contraction;GO:0007275//multicellular organismal development	GO:0003779//actin binding	GO:0005730//nucleolus;GO:0005813//centrosome
CL1023.Contig34_A-W	2200	0	0	0	0	gi|359319368|ref|XP_536659.4|	1065.8	0	PREDICTED: protein flightless-1 homolog [Canis lupus familiaris]	gi|332848351|ref|XM_003315583.1|	1503	0	PREDICTED: Pan troglodytes flightless I homolog (Drosophila), transcript variant 2 (FLII), mRNA	sp|Q13045|FLII_HUMAN	1050	0	Protein flightless-1 homolog OS=Homo sapiens GN=FLII PE=1 SV=2	--	--	--	--	--	K05768	9e-40	166	xtr:100495760	gelsolin	GO:0006936//muscle contraction;GO:0007275//multicellular organismal development	GO:0003779//actin binding	GO:0005730//nucleolus;GO:0005813//centrosome
CL1023.Contig3_A-W	1956	0	0	0	0	gi|348560419|ref|XP_003466011.1|	46.2	0	PREDICTED: protein flightless-1 homolog [Cavia porcellus]	gi|402898962|ref|XM_003912427.1|	850	0	PREDICTED: Papio anubis flightless I homolog (Drosophila), transcript variant 4 (FLII), mRNA	sp|Q13045|FLII_HUMAN	790	0	Protein flightless-1 homolog OS=Homo sapiens GN=FLII PE=1 SV=2	--	--	--	--	--	K05761	9e-23	109	xtr:448145	villin 1	GO:0006355//regulation of transcription, DNA-dependent;GO:0051014//actin filament severing;GO:0030036//actin cytoskeleton organization;GO:0007275//multicellular organismal development;GO:0006936//muscle contraction	GO:0003779//actin binding	GO:0005730//nucleolus;GO:0005813//centrosome
CL1023.Contig4_A-W	1894	0	0	0	0	gi|348560419|ref|XP_003466011.1|	46.2	0	PREDICTED: protein flightless-1 homolog [Cavia porcellus]	gi|358417461|ref|XM_592304.6|	1275	0	PREDICTED: Bos taurus flightless I homolog (Drosophila), transcript variant 1 (FLII), mRNA	sp|Q9JJ28|FLII_MOUSE	878	0	Protein flightless-1 homolog OS=Mus musculus GN=Flii PE=1 SV=1	--	--	--	--	--	K08017	6e-28	82.4	dre:678618	advillin	GO:0006355//regulation of transcription, DNA-dependent;GO:0051014//actin filament severing;GO:0030036//actin cytoskeleton organization;GO:0007275//multicellular organismal development;GO:0006936//muscle contraction	GO:0003779//actin binding	GO:0005730//nucleolus;GO:0005813//centrosome
CL1023.Contig5_A-W	1887	0	0	0	0	gi|348560419|ref|XP_003466011.1|	46.2	0	PREDICTED: protein flightless-1 homolog [Cavia porcellus]	gi|402898962|ref|XM_003912427.1|	850	0	PREDICTED: Papio anubis flightless I homolog (Drosophila), transcript variant 4 (FLII), mRNA	sp|Q13045|FLII_HUMAN	803	0	Protein flightless-1 homolog OS=Homo sapiens GN=FLII PE=1 SV=2	--	--	--	--	--	K08017	1e-29	112	dre:678618	advillin	GO:0006355//regulation of transcription, DNA-dependent;GO:0051014//actin filament severing;GO:0030036//actin cytoskeleton organization;GO:0007275//multicellular organismal development;GO:0006936//muscle contraction	GO:0003779//actin binding	GO:0005730//nucleolus;GO:0005813//centrosome
CL1023.Contig6_A-W	1884	0	0	0	0	gi|359319368|ref|XP_536659.4|	231.9	0	PREDICTED: protein flightless-1 homolog [Canis lupus familiaris]	gi|358417461|ref|XM_592304.6|	1360	0	PREDICTED: Bos taurus flightless I homolog (Drosophila), transcript variant 1 (FLII), mRNA	sp|Q9JJ28|FLII_MOUSE	706	0	Protein flightless-1 homolog OS=Mus musculus GN=Flii PE=1 SV=1	--	--	--	--	--	K05768	5e-28	80.9	xtr:100495760	gelsolin	GO:0006355//regulation of transcription, DNA-dependent;GO:0051014//actin filament severing;GO:0030036//actin cytoskeleton organization;GO:0007275//multicellular organismal development;GO:0006936//muscle contraction	GO:0003779//actin binding	GO:0005730//nucleolus;GO:0005813//centrosome
CL1023.Contig7_A-W	1877	0	0	6	0.4351	gi|359319368|ref|XP_536659.4|	356.3	0	PREDICTED: protein flightless-1 homolog [Canis lupus familiaris]	gi|402898962|ref|XM_003912427.1|	944	0	PREDICTED: Papio anubis flightless I homolog (Drosophila), transcript variant 4 (FLII), mRNA	sp|Q13045|FLII_HUMAN	508	0	Protein flightless-1 homolog OS=Homo sapiens GN=FLII PE=1 SV=2	--	--	--	--	--	K05768	8e-31	95.5	xtr:100495760	gelsolin	GO:0006936//muscle contraction;GO:0007275//multicellular organismal development	GO:0003779//actin binding	GO:0005730//nucleolus;GO:0005813//centrosome
CL1023.Contig8_A-W	1808	0	0	0	0	gi|359319368|ref|XP_536659.4|	369.4	0	PREDICTED: protein flightless-1 homolog [Canis lupus familiaris]	gi|402898962|ref|XM_003912427.1|	944	0	PREDICTED: Papio anubis flightless I homolog (Drosophila), transcript variant 4 (FLII), mRNA	sp|Q13045|FLII_HUMAN	508	0	Protein flightless-1 homolog OS=Homo sapiens GN=FLII PE=1 SV=2	--	--	--	--	--	K05768	4e-33	103	xtr:100495760	gelsolin	GO:0006936//muscle contraction;GO:0007275//multicellular organismal development	GO:0003779//actin binding	GO:0005730//nucleolus;GO:0005813//centrosome
CL1023.Contig9_A-W	1798	0	0	0	0	gi|359319368|ref|XP_536659.4|	941.4	0	PREDICTED: protein flightless-1 homolog [Canis lupus familiaris]	gi|332848351|ref|XM_003315583.1|	1503	0	PREDICTED: Pan troglodytes flightless I homolog (Drosophila), transcript variant 2 (FLII), mRNA	sp|Q9JJ28|FLII_MOUSE	930	0	Protein flightless-1 homolog OS=Mus musculus GN=Flii PE=1 SV=1	--	--	--	--	--	K05768	3e-31	137	xtr:100495760	gelsolin	GO:0006355//regulation of transcription, DNA-dependent;GO:0051014//actin filament severing;GO:0030036//actin cytoskeleton organization;GO:0007275//multicellular organismal development;GO:0006936//muscle contraction	GO:0003779//actin binding	GO:0005730//nucleolus;GO:0005813//centrosome
CL1024.Contig1_A-W	1046	112	11.687	410	53.3539	gi|302191687|ref|NP_001180531.1|	231.5	4e-59	V-type proton ATPase subunit G 1 [Macaca mulatta] >gi|380818196|gb|AFE80972.1| V-type proton ATPase subunit G 1 [Macaca mulatta] >gi|383423045|gb|AFH34736.1| V-type proton ATPase subunit G 1 [Macaca mulatta] >gi|384950480|gb|AFI38845.1| V-type proton ATPase subunit G 1 [Macaca mulatta]	gi|390458283|ref|XM_002743241.2|	547	1e-152	PREDICTED: Callithrix jacchus V-type proton ATPase subunit G 1-like (LOC100411474), mRNA	sp|O75348|VATG1_HUMAN	228	2e-59	V-type proton ATPase subunit G 1 OS=Homo sapiens GN=ATP6V1G1 PE=1 SV=3	--	--	--	--	--	K02152	7e-60	231	mcc:703655	V-type H+-transporting ATPase subunit G [EC:3.6.3.14]	GO:0033572//transferrin transport;GO:0015992//proton transport;GO:0008286//insulin receptor signaling pathway;GO:0006879//cellular iron ion homeostasis;GO:0055085//transmembrane transport;GO:0006200//ATP catabolic process	GO:0008553//hydrogen-exporting ATPase activity, phosphorylative mechanism;GO:0051117//ATPase binding	GO:0005765//lysosomal membrane;GO:0005829//cytosol;GO:0016471//vacuolar proton-transporting V-type ATPase complex;GO:0008021//synaptic vesicle;GO:0005886//plasma membrane
CL1024.Contig2_A-W	884	5	0.6174	22	3.3875	gi|351700910|gb|EHB03829.1|	123.6	1e-26	V-type proton ATPase subunit G 1 [Heterocephalus glaber]	gi|332832702|ref|XM_003312249.1|	420	1e-114	PREDICTED: Pan troglodytes ATPase, H+ transporting, lysosomal 13kDa, V1 subunit G1 (ATP6V1G1), mRNA	sp|P79251|VATG1_BOVIN	117	3e-26	V-type proton ATPase subunit G 1 OS=Bos taurus GN=ATP6V1G1 PE=1 SV=3	--	--	--	--	--	K02152	2e-26	120	mcc:703655	V-type H+-transporting ATPase subunit G [EC:3.6.3.14]	GO:0055085//transmembrane transport;GO:0008286//insulin receptor signaling pathway;GO:0006879//cellular iron ion homeostasis;GO:0033572//transferrin transport;GO:0015992//proton transport	GO:0008553//hydrogen-exporting ATPase activity, phosphorylative mechanism;GO:0051117//ATPase binding	GO:0005829//cytosol;GO:0005765//lysosomal membrane;GO:0016471//vacuolar proton-transporting V-type ATPase complex;GO:0008021//synaptic vesicle;GO:0005886//plasma membrane
CL1025.Contig1_A-W	1446	0	0	5	0.4707	gi|291391934|ref|XP_002712397.1|	315.1	5e-84	PREDICTED: oligonucleotide/oligosaccharide-binding fold containing 2A [Oryctolagus cuniculus]	gi|362999020|ref|NR_045623.1|	1326	0	Homo sapiens nucleic acid binding protein 1 (NABP1), transcript variant 4, non-coding RNA	sp|A5D7P8|SOSB2_BOVIN	303	6e-82	SOSS complex subunit B2 OS=Bos taurus GN=NABP1 PE=2 SV=1	--	--	--	--	--	K15280	9e-22	105	ame:727001	solute carrier family 35, member C2	GO:0000724//double-strand break repair via homologous recombination;GO:0010212//response to ionizing radiation;GO:0031576//G2/M transition checkpoint	GO:0003697//single-stranded DNA binding	GO:0070876//SOSS complex
CL1025.Contig2_A-W	1341	0	0	6	0.609	gi|291391934|ref|XP_002712397.1|	334	1e-89	PREDICTED: oligonucleotide/oligosaccharide-binding fold containing 2A [Oryctolagus cuniculus]	gi|212286149|ref|NM_001031716.2|	1205	0	Homo sapiens nucleic acid binding protein 1 (NABP1), transcript variant 1, mRNA	sp|A5D7P8|SOSB2_BOVIN	322	1e-87	SOSS complex subunit B2 OS=Bos taurus GN=NABP1 PE=2 SV=1	--	--	--	--	--	K15280	2e-27	124	ame:727001	solute carrier family 35, member C2	GO:0000724//double-strand break repair via homologous recombination;GO:0010212//response to ionizing radiation;GO:0031576//G2/M transition checkpoint	GO:0003723//RNA binding;GO:0003697//single-stranded DNA binding	GO:0070876//SOSS complex
CL1025.Contig3_A-W	2862	4	0.1525	39	1.8548	gi|291391934|ref|XP_002712397.1|	374.4	1e-101	PREDICTED: oligonucleotide/oligosaccharide-binding fold containing 2A [Oryctolagus cuniculus]	gi|362999020|ref|NR_045623.1|	1532	0	Homo sapiens nucleic acid binding protein 1 (NABP1), transcript variant 4, non-coding RNA	sp|A5D7P8|SOSB2_BOVIN	360	1e-98	SOSS complex subunit B2 OS=Bos taurus GN=NABP1 PE=2 SV=1	TVN1236	52.8	3e-06	COG1599	Single-stranded DNA-binding replication protein A (RPA), large (70 kD) subunit and related ssDNA-binding proteins	K15280	2e-31	138	ame:727001	solute carrier family 35, member C2	GO:0000724//double-strand break repair via homologous recombination;GO:0010212//response to ionizing radiation;GO:0031576//G2/M transition checkpoint	GO:0003723//RNA binding;GO:0003697//single-stranded DNA binding	GO:0070876//SOSS complex
CL1025.Contig4_A-W	2757	0	0	7	0.3456	gi|291391934|ref|XP_002712397.1|	393.3	3e-107	PREDICTED: oligonucleotide/oligosaccharide-binding fold containing 2A [Oryctolagus cuniculus]	gi|397509877|ref|XM_003825290.1|	1411	0	PREDICTED: Pan paniscus nucleic acid binding protein 1 (NABP1), mRNA	sp|A5D7P8|SOSB2_BOVIN	379	2e-104	SOSS complex subunit B2 OS=Bos taurus GN=NABP1 PE=2 SV=1	Ta1149	58.9	4e-08	COG1599	Single-stranded DNA-binding replication protein A (RPA), large (70 kD) subunit and related ssDNA-binding proteins	K15280	4e-37	157	ame:727001	solute carrier family 35, member C2	GO:0000724//double-strand break repair via homologous recombination;GO:0010212//response to ionizing radiation;GO:0031576//G2/M transition checkpoint	GO:0003723//RNA binding;GO:0003697//single-stranded DNA binding	GO:0070876//SOSS complex
CL1026.Contig1_A-W	525	0	0	40	10.3709	--	--	--	--	--	--	--	--	--	--	--	--	--	--	--	--	--	--	--	--	--	--	-	-	-
CL1026.Contig2_A-W	251	2	0.8697	6	3.2538	--	--	--	--	--	--	--	--	--	--	--	--	--	--	--	--	--	--	--	--	--	--	-	-	-
CL1027.Contig1_A-W	1763	312	19.3162	335	25.8646	gi|402902342|ref|XP_003914066.1|	1184.1	0	PREDICTED: importin-5 isoform 3 [Papio anubis]	gi|397524184|ref|XM_003832038.1|	2734	0	PREDICTED: Pan paniscus importin 5 (IPO5), mRNA	sp|O00410|IPO5_HUMAN	1184	0	Importin-5 OS=Homo sapiens GN=IPO5 PE=1 SV=4	--	--	--	--	--	--	--	--	--	--	GO:0006607//NLS-bearing substrate import into nucleus;GO:0044419//interspecies interaction between organisms;GO:0006610//ribosomal protein import into nucleus	GO:0008565//protein transporter activity;GO:0008536//Ran GTPase binding;GO:0005095//GTPase inhibitor activity	GO:0005730//nucleolus;GO:0005643//nuclear pore;GO:0005737//cytoplasm
CL1027.Contig2_A-W	232	3	1.4114	13	7.6273	gi|403272788|ref|XP_003928225.1|	167.2	1e-40	PREDICTED: ran-binding protein 6 [Saimiri boliviensis boliviensis]	gi|402897464|ref|XM_003911728.1|	400	1e-109	PREDICTED: Papio anubis RAN binding protein 6 (RANBP6), mRNA	sp|Q8BIV3|RNBP6_MOUSE	167	6e-42	Ran-binding protein 6 OS=Mus musculus GN=Ranbp6 PE=2 SV=3	--	--	--	--	--	--	--	--	--	--	-	GO:0005488//binding	-
CL1027.Contig3_A-W	267	3	1.2264	10	5.098	gi|402897465|ref|XP_003911777.1|	181	1e-44	PREDICTED: ran-binding protein 6 [Papio anubis]	gi|348572889|ref|XM_003472177.1|	410	1e-111	PREDICTED: Cavia porcellus ran-binding protein 6-like (LOC100716555), mRNA	sp|O60518|RNBP6_HUMAN	181	4e-46	Ran-binding protein 6 OS=Homo sapiens GN=RANBP6 PE=1 SV=2	--	--	--	--	--	--	--	--	--	--	GO:0015031//protein transport	GO:0005488//binding	GO:0005737//cytoplasm;GO:0005634//nucleus
CL1028.Contig1_A-W	2358	76	3.5179	245	14.1428	gi|114662961|ref|XP_511013.2|	467.2	1e-129	PREDICTED: thymidine kinase 2, mitochondrial isoform 4 [Pan troglodytes] >gi|397506442|ref|XP_003823736.1| PREDICTED: thymidine kinase 2, mitochondrial isoform 1 [Pan paniscus]	gi|332846100|ref|XM_511013.3|	710	0	PREDICTED: Pan troglodytes thymidine kinase 2, mitochondrial, transcript variant 4 (TK2), mRNA	sp|O00142|KITM_HUMAN	462	2e-129	Thymidine kinase 2, mitochondrial OS=Homo sapiens GN=TK2 PE=1 SV=4	DR0298	66.6	2e-10	COG1428	Deoxynucleoside kinases	K00857	2e-130	467	ptr:454144	thymidine kinase [EC:2.7.1.21]	GO:0006264//mitochondrial DNA replication;GO:0009157//deoxyribonucleoside monophosphate biosynthetic process;GO:0006206//pyrimidine nucleobase metabolic process;GO:0016310//phosphorylation;GO:0043097//pyrimidine nucleoside salvage	GO:0004797//thymidine kinase activity;GO:0016773//phosphotransferase activity, alcohol group as acceptor;GO:0005524//ATP binding	GO:0005743//mitochondrial inner membrane;GO:0005759//mitochondrial matrix
CL1028.Contig2_A-W	780	10	1.3993	16	2.7922	gi|157818157|ref|NP_001099636.1|	269.6	1e-70	thymidine kinase 2, mitochondrial [Rattus norvegicus]	gi|338723010|ref|XM_001495934.3|	420	1e-114	PREDICTED: Equus caballus thymidine kinase 2, mitochondrial (TK2), mRNA	sp|Q9R088|KITM_MOUSE	267	2e-71	Thymidine kinase 2, mitochondrial OS=Mus musculus GN=Tk2 PE=1 SV=2	DR0298	52.4	8e-07	COG1428	Deoxynucleoside kinases	K00857	1e-71	269	rno:291824	thymidine kinase [EC:2.7.1.21]	GO:0006264//mitochondrial DNA replication;GO:0009157//deoxyribonucleoside monophosphate biosynthetic process;GO:0016310//phosphorylation	GO:0004797//thymidine kinase activity;GO:0016773//phosphotransferase activity, alcohol group as acceptor;GO:0005524//ATP binding	GO:0005743//mitochondrial inner membrane
CL1028.Contig3_A-W	633	10	1.7243	6	1.2902	--	--	--	--	--	--	--	--	--	--	--	--	--	--	--	--	--	--	--	--	--	--	-	-	-
CL1029.Contig1_A-W	985	36	3.9892	39	5.3894	gi|395846281|ref|XP_003795839.1|	451.8	2e-125	PREDICTED: transmembrane protein 219 isoform 2 [Otolemur garnettii]	gi|134288851|ref|NM_194280.3|	1094	0	Homo sapiens transmembrane protein 219 (TMEM219), transcript variant 2, mRNA	sp|Q86XT9|TM219_HUMAN	451	1e-126	Transmembrane protein 219 OS=Homo sapiens GN=TMEM219 PE=2 SV=1	--	--	--	--	--	--	--	--	--	--	-	-	GO:0016021//integral to membrane
CL1029.Contig2_A-W	923	2	0.2365	3	0.4424	gi|34996491|ref|NP_919256.1|	451.1	3e-125	transmembrane protein 219 [Homo sapiens] >gi|134288873|ref|NP_001077082.1| transmembrane protein 219 [Homo sapiens] >gi|74727860|sp|Q86XT9.1|TM219_HUMAN RecName: Full=Transmembrane protein 219 >gi|29476781|gb|AAH50051.1| TMEM219 protein [Homo sapiens] >gi|229472615|gb|ACQ72822.1| insulin-like growth factor binding protein-3 receptor [Homo sapiens]	gi|134288872|ref|NM_001083613.1|	1023	0	Homo sapiens transmembrane protein 219 (TMEM219), transcript variant 1, mRNA	sp|Q86XT9|TM219_HUMAN	451	1e-126	Transmembrane protein 219 OS=Homo sapiens GN=TMEM219 PE=2 SV=1	--	--	--	--	--	--	--	--	--	--	-	-	GO:0016021//integral to membrane
CL1029.Contig3_A-W	908	3	0.3606	1	0.1499	gi|395846281|ref|XP_003795839.1|	451.8	1e-125	PREDICTED: transmembrane protein 219 isoform 2 [Otolemur garnettii]	gi|134288872|ref|NM_001083613.1|	1023	0	Homo sapiens transmembrane protein 219 (TMEM219), transcript variant 1, mRNA	sp|Q86XT9|TM219_HUMAN	451	1e-126	Transmembrane protein 219 OS=Homo sapiens GN=TMEM219 PE=2 SV=1	--	--	--	--	--	--	--	--	--	--	-	-	GO:0016021//integral to membrane
CL1029.Contig4_A-W	1307	9	0.7516	31	3.2285	gi|34996491|ref|NP_919256.1|	451.1	5e-125	transmembrane protein 219 [Homo sapiens] >gi|134288873|ref|NP_001077082.1| transmembrane protein 219 [Homo sapiens] >gi|74727860|sp|Q86XT9.1|TM219_HUMAN RecName: Full=Transmembrane protein 219 >gi|29476781|gb|AAH50051.1| TMEM219 protein [Homo sapiens] >gi|229472615|gb|ACQ72822.1| insulin-like growth factor binding protein-3 receptor [Homo sapiens]	gi|134288872|ref|NM_001083613.1|	1033	0	Homo sapiens transmembrane protein 219 (TMEM219), transcript variant 1, mRNA	sp|Q86XT9|TM219_HUMAN	451	2e-126	Transmembrane protein 219 OS=Homo sapiens GN=TMEM219 PE=2 SV=1	--	--	--	--	--	--	--	--	--	--	-	-	GO:0016021//integral to membrane
CL103.Contig1_A-W	2400	108	4.9117	689	39.077	gi|384940630|gb|AFI33920.1|	371.3	0	TBC1 domain family member 10A isoform 2 [Macaca mulatta]	gi|403295322|ref|XM_003938548.1|	1328	0	PREDICTED: Saimiri boliviensis boliviensis TBC1 domain family, member 10A (TBC1D10A), mRNA	sp|Q9BXI6|TB10A_HUMAN	611	0	TBC1 domain family member 10A OS=Homo sapiens GN=TBC1D10A PE=1 SV=1	YGR100w	117	7e-26	COG5210	GTPase-activating protein	K09378	8e-72	272	pon:100441741	AT-binding transcription factor 1	GO:0032313//regulation of Rab GTPase activity	GO:0005097//Rab GTPase activator activity;GO:0030165//PDZ domain binding	GO:0005622//intracellular;GO:0005902//microvillus
CL1030.Contig1_A-W	247	35	15.4664	0	0	gi|403307087|ref|XP_003944042.1|	120.9	1e-26	PREDICTED: spindlin-2B isoform 4 [Saimiri boliviensis boliviensis]	gi|402910344|ref|XM_003917794.1|	347	1e-92	PREDICTED: Papio anubis spindlin-2B-like, transcript variant 3 (LOC101001081), mRNA	sp|Q5RA80|SPIN2_PONAB	120	5e-28	Spindlin-2 OS=Pongo abelii GN=SPIN2 PE=2 SV=1	--	--	--	--	--	--	--	--	--	--	GO:0007049//cell cycle;GO:0006915//apoptotic process;GO:0007276//gamete generation	-	GO:0005634//nucleus
CL1030.Contig2_A-W	204	0	0	0	0	gi|403307087|ref|XP_003944042.1|	120.9	1e-26	PREDICTED: spindlin-2B isoform 4 [Saimiri boliviensis boliviensis]	gi|402910344|ref|XM_003917794.1|	297	9e-78	PREDICTED: Papio anubis spindlin-2B-like, transcript variant 3 (LOC101001081), mRNA	sp|Q5RA80|SPIN2_PONAB	120	5e-28	Spindlin-2 OS=Pongo abelii GN=SPIN2 PE=2 SV=1	--	--	--	--	--	--	--	--	--	--	GO:0007049//cell cycle;GO:0006915//apoptotic process;GO:0007276//gamete generation	-	GO:0005634//nucleus
CL1031.Contig1_A-W	2120	3	0.1545	13	0.8347	gi|149728695|ref|XP_001499666.1|	1343.6	0	PREDICTED: putative ATP-dependent RNA helicase DHX30 isoform 2 [Equus caballus]	gi|338714919|ref|XM_001499616.3|	2886	0	PREDICTED: Equus caballus DEAH (Asp-Glu-Ala-His) box polypeptide 30, transcript variant 2 (DHX30), mRNA	sp|Q9H2U1|DHX36_HUMAN	419	1e-116	Probable ATP-dependent RNA helicase DHX36 OS=Homo sapiens GN=DHX36 PE=1 SV=2	SPBC15C4.05	272	2e-72	COG1643	HrpA-like helicases	K13185	0	1343	ecb:100054034	ATP-dependent RNA helicase DHX30 [EC:3.6.4.13]	-	-	-
CL1031.Contig2_A-W	2216	6	0.2955	5	0.3071	gi|149728695|ref|XP_001499666.1|	1327	0	PREDICTED: putative ATP-dependent RNA helicase DHX30 isoform 2 [Equus caballus]	gi|338714919|ref|XM_001499616.3|	2183	0	PREDICTED: Equus caballus DEAH (Asp-Glu-Ala-His) box polypeptide 30, transcript variant 2 (DHX30), mRNA	sp|Q9H2U1|DHX36_HUMAN	406	9e-113	Probable ATP-dependent RNA helicase DHX36 OS=Homo sapiens GN=DHX36 PE=1 SV=2	SPBC15C4.05	270	8e-72	COG1643	HrpA-like helicases	K13185	0	1326	ecb:100054034	ATP-dependent RNA helicase DHX30 [EC:3.6.4.13]	-	-	-
CL1031.Contig3_A-W	1291	0	0	0	0	gi|348582380|ref|XP_003476954.1|	684.5	0	PREDICTED: putative ATP-dependent RNA helicase DHX30 [Cavia porcellus]	gi|338714919|ref|XM_001499616.3|	819	0	PREDICTED: Equus caballus DEAH (Asp-Glu-Ala-His) box polypeptide 30, transcript variant 2 (DHX30), mRNA	sp|Q9H2U1|DHX36_HUMAN	141	3e-33	Probable ATP-dependent RNA helicase DHX36 OS=Homo sapiens GN=DHX36 PE=1 SV=2	SPBC15C4.05	73.9	6e-13	COG1643	HrpA-like helicases	K13185	0	684	rno:367172	ATP-dependent RNA helicase DHX30 [EC:3.6.4.13]	-	-	-
CL1031.Contig4_A-W	1195	0	0	0	0	gi|348582380|ref|XP_003476954.1|	701	0	PREDICTED: putative ATP-dependent RNA helicase DHX30 [Cavia porcellus]	gi|403268851|ref|XM_003926429.1|	1522	0	PREDICTED: Saimiri boliviensis boliviensis DEAH (Asp-Glu-Ala-His) box polypeptide 30 (DHX30), mRNA	sp|Q9H2U1|DHX36_HUMAN	154	4e-37	Probable ATP-dependent RNA helicase DHX36 OS=Homo sapiens GN=DHX36 PE=1 SV=2	SPBC15C4.05	75.9	1e-13	COG1643	HrpA-like helicases	K13185	0	700	rno:367172	ATP-dependent RNA helicase DHX30 [EC:3.6.4.13]	-	-	-
CL1031.Contig5_A-W	864	0	0	0	0	gi|351709646|gb|EHB12565.1|	409.8	7e-113	Putative ATP-dependent RNA helicase DHX30, partial [Heterocephalus glaber]	gi|403268851|ref|XM_003926429.1|	751	0	PREDICTED: Saimiri boliviensis boliviensis DEAH (Asp-Glu-Ala-His) box polypeptide 30 (DHX30), mRNA	sp|Q5BJS0|DHX30_RAT	403	2e-112	Putative ATP-dependent RNA helicase DHX30 OS=Rattus norvegicus GN=Dhx30 PE=1 SV=1	--	--	--	--	--	K13185	6e-112	404	ecb:100054034	ATP-dependent RNA helicase DHX30 [EC:3.6.4.13]	-	-	-
CL1031.Contig6_A-W	768	0	0	0	0	gi|351709646|gb|EHB12565.1|	426.4	6e-118	Putative ATP-dependent RNA helicase DHX30, partial [Heterocephalus glaber]	gi|403268851|ref|XM_003926429.1|	993	0	PREDICTED: Saimiri boliviensis boliviensis DEAH (Asp-Glu-Ala-His) box polypeptide 30 (DHX30), mRNA	sp|Q9H2U1|DHX36_HUMAN	72.4	1e-12	Probable ATP-dependent RNA helicase DHX36 OS=Homo sapiens GN=DHX36 PE=1 SV=2	--	--	--	--	--	K13185	5e-117	420	ecb:100054034	ATP-dependent RNA helicase DHX30 [EC:3.6.4.13]	-	-	-
CL1032.Contig1_A-W	631	5	0.8649	0	0	gi|351702159|gb|EHB05078.1|	159.8	7e-38	Bifunctional heparan sulfate N-deacetylase/N-sulfotransferase 1 [Heterocephalus glaber]	gi|402743494|ref|NM_001266766.2|	359	9e-96	Macaca mulatta N-deacetylase/N-sulfotransferase (heparan glucosaminyl) 1 (NDST1), mRNA	sp|Q02353|NDST1_RAT	159	4e-39	Bifunctional heparan sulfate N-deacetylase/N-sulfotransferase 1 OS=Rattus norvegicus GN=Ndst1 PE=1 SV=1	--	--	--	--	--	K02576	1e-38	159	aml:100470681	heparan sulfate N-deacetylase/N-sulfotransferase NDST1 [EC:3.1.1.- 2.8.2.-]	GO:0007224//smoothened signaling pathway;GO:0030900//forebrain development;GO:0006954//inflammatory response;GO:0000271//polysaccharide biosynthetic process;GO:0000165//MAPK cascade;GO:0030901//midbrain development;GO:0008543//fibroblast growth factor receptor signaling pathway;GO:0030203//glycosaminoglycan metabolic process;GO:0007585//respiratory gaseous exchange;GO:0048702//embryonic neurocran…	GO:0015016//[heparan sulfate]-glucosamine N-sulfotransferase activity;GO:0016787//hydrolase activity	GO:0016021//integral to membrane;GO:0000139//Golgi membrane
CL1032.Contig2_A-W	1520	132	9.4787	36	3.2238	gi|73954188|ref|XP_546303.2|	796.6	0	PREDICTED: bifunctional heparan sulfate N-deacetylase/N-sulfotransferase 1 [Canis lupus familiaris]	gi|402743494|ref|NM_001266766.2|	1707	0	Macaca mulatta N-deacetylase/N-sulfotransferase (heparan glucosaminyl) 1 (NDST1), mRNA	sp|Q02353|NDST1_RAT	794	0	Bifunctional heparan sulfate N-deacetylase/N-sulfotransferase 1 OS=Rattus norvegicus GN=Ndst1 PE=1 SV=1	--	--	--	--	--	K02576	0	796	cfa:489185	heparan sulfate N-deacetylase/N-sulfotransferase NDST1 [EC:3.1.1.- 2.8.2.-]	GO:0007224//smoothened signaling pathway;GO:0006476//protein deacetylation;GO:0030900//forebrain development;GO:0006954//inflammatory response;GO:0000271//polysaccharide biosynthetic process;GO:0000165//MAPK cascade;GO:0030901//midbrain development;GO:0015012//heparan sulfate proteoglycan biosynthetic process;GO:0008543//fibroblast growth factor receptor signaling pathway;GO:0030203//glycosaminog…	GO:0015016//[heparan sulfate]-glucosamine N-sulfotransferase activity;GO:0016787//hydrolase activity	GO:0016021//integral to membrane;GO:0000139//Golgi membrane
CL1033.Contig1_A-W	1523	8	0.5733	0	0	gi|351708186|gb|EHB11105.1|	805.1	0	Splicing factor 45 [Heterocephalus glaber]	gi|402879579|ref|XM_003903363.1|	1846	0	PREDICTED: Papio anubis RNA binding motif protein 17, transcript variant 1 (RBM17), mRNA	sp|Q8JZX4|SPF45_MOUSE	801	0	Splicing factor 45 OS=Mus musculus GN=Rbm17 PE=1 SV=1	--	--	--	--	--	K12840	0	804	rno:291295	splicing factor 45	GO:0000375//RNA splicing, via transesterification reactions;GO:0006397//mRNA processing	GO:0003723//RNA binding;GO:0005515//protein binding;GO:0000166//nucleotide binding	GO:0005681//spliceosomal complex
CL1033.Contig2_A-W	905	14	1.6885	45	6.7683	gi|61556823|ref|NP_001013076.1|	339.3	1e-91	splicing factor 45 [Rattus norvegicus] >gi|50927039|gb|AAH79248.1| RNA binding motif protein 17 [Rattus norvegicus] >gi|344238978|gb|EGV95081.1| Splicing factor 45 [Cricetulus griseus]	gi|348575587|ref|XM_003473522.1|	831	0	PREDICTED: Cavia porcellus RNA binding motif protein 17 (Rbm17), mRNA	sp|Q8JZX4|SPF45_MOUSE	338	1e-92	Splicing factor 45 OS=Mus musculus GN=Rbm17 PE=1 SV=1	--	--	--	--	--	K12840	2e-92	339	rno:291295	splicing factor 45	GO:0000375//RNA splicing, via transesterification reactions;GO:0006397//mRNA processing	GO:0003723//RNA binding;GO:0005515//protein binding;GO:0000166//nucleotide binding	GO:0005681//spliceosomal complex
CL1033.Contig3_A-W	1399	19	1.4824	28	2.7243	gi|351708186|gb|EHB11105.1|	805.1	0	Splicing factor 45 [Heterocephalus glaber]	gi|354465033|ref|XM_003494937.1|	1812	0	PREDICTED: Cricetulus griseus RNA binding motif protein 17 (Rbm17), mRNA	sp|Q8JZX4|SPF45_MOUSE	801	0	Splicing factor 45 OS=Mus musculus GN=Rbm17 PE=1 SV=1	--	--	--	--	--	K12840	0	804	rno:291295	splicing factor 45	GO:0000375//RNA splicing, via transesterification reactions;GO:0006397//mRNA processing	GO:0003723//RNA binding;GO:0005515//protein binding;GO:0000166//nucleotide binding	GO:0005681//spliceosomal complex
CL1033.Contig4_A-W	564	1	0.1935	9	2.1721	gi|119606812|gb|EAW86406.1|	235.7	8e-61	RNA binding motif protein 17, isoform CRA_b [Homo sapiens]	gi|402879581|ref|XM_003903364.1|	640	1e-180	PREDICTED: Papio anubis RNA binding motif protein 17, transcript variant 2 (RBM17), mRNA	sp|Q96I25|SPF45_HUMAN	234	1e-61	Splicing factor 45 OS=Homo sapiens GN=RBM17 PE=1 SV=1	--	--	--	--	--	K12840	4e-61	234	mcc:712996	splicing factor 45	GO:0000375//RNA splicing, via transesterification reactions;GO:0006397//mRNA processing	GO:0003723//RNA binding;GO:0005515//protein binding;GO:0000166//nucleotide binding	GO:0005681//spliceosomal complex
CL1033.Contig5_A-W	1024	31	3.3043	38	5.0512	gi|148676069|gb|EDL08016.1|	473.8	5e-132	RNA binding motif protein 17, isoform CRA_a [Mus musculus]	gi|297685980|ref|XM_002820500.1|	1065	0	PREDICTED: Pongo abelii RNA binding motif protein 17, transcript variant 2 (RBM17), mRNA	sp|Q96I25|SPF45_HUMAN	470	2e-132	Splicing factor 45 OS=Homo sapiens GN=RBM17 PE=1 SV=1	--	--	--	--	--	K12840	7e-132	470	mcc:712996	splicing factor 45	GO:0000375//RNA splicing, via transesterification reactions;GO:0006397//mRNA processing	GO:0003723//RNA binding;GO:0005515//protein binding;GO:0000166//nucleotide binding	GO:0005681//spliceosomal complex
CL1034.Contig1_A-W	1521	8	0.5741	26	2.3268	gi|348575706|ref|XP_003473629.1|	81.3	1e-13	PREDICTED: heterogeneous nuclear ribonucleoprotein H3-like [Cavia porcellus]	gi|86826360|gb|BC112566.1|	1629	0	Bos taurus cDNA clone IMAGE:8027272	sp|P31942|HNRH3_HUMAN	518	2e-158	Heterogeneous nuclear ribonucleoprotein H3 OS=Homo sapiens GN=HNRNPH3 PE=1 SV=2	Rv3876	50.4	8e-06	COG0455	ATPases involved in chromosome partitioning	K12898	8e-158	518	ecb:100063127	heterogeneous nuclear ribonucleoprotein F/H	GO:0000398//mRNA splicing, via spliceosome	GO:0003723//RNA binding;GO:0005515//protein binding;GO:0000166//nucleotide binding	-
CL1034.Contig2_A-W	1396	36	2.8147	83	8.0929	gi|348575706|ref|XP_003473629.1|	88.2	1e-15	PREDICTED: heterogeneous nuclear ribonucleoprotein H3-like [Cavia porcellus]	gi|86826360|gb|BC112566.1|	2072	0	Bos taurus cDNA clone IMAGE:8027272	sp|P31942|HNRH3_HUMAN	573	4e-163	Heterogeneous nuclear ribonucleoprotein H3 OS=Homo sapiens GN=HNRNPH3 PE=1 SV=2	DR0392	65.1	3e-10	COG2823	Predicted periplasmic or secreted lipoprotein	K12898	1e-162	573	ecb:100063127	heterogeneous nuclear ribonucleoprotein F/H	GO:0000398//mRNA splicing, via spliceosome	GO:0003723//RNA binding;GO:0005515//protein binding;GO:0000166//nucleotide binding	-
CL1034.Contig3_A-W	367	10	2.9741	2	0.7418	gi|390475715|ref|XP_003735008.1|	161.8	8e-39	PREDICTED: heterogeneous nuclear ribonucleoprotein H3-like [Callithrix jacchus]	gi|301755895|ref|XM_002913738.1|	535	1e-149	PREDICTED: Ailuropoda melanoleuca heterogeneous nuclear ribonucleoprotein H3-like (LOC100478709), mRNA	sp|P31942|HNRH3_HUMAN	137	7e-33	Heterogeneous nuclear ribonucleoprotein H3 OS=Homo sapiens GN=HNRNPH3 PE=1 SV=2	--	--	--	--	--	K12898	2e-34	144	mdo:100015075	heterogeneous nuclear ribonucleoprotein F/H	GO:0000398//mRNA splicing, via spliceosome	GO:0003723//RNA binding;GO:0005515//protein binding;GO:0000166//nucleotide binding	-
CL1034.Contig4_A-W	348	8	2.5092	17	6.6494	gi|348575706|ref|XP_003473629.1|	152.5	4e-36	PREDICTED: heterogeneous nuclear ribonucleoprotein H3-like [Cavia porcellus]	gi|345798942|ref|XM_855301.2|	523	1e-145	PREDICTED: Canis lupus familiaris heterogeneous nuclear ribonucleoprotein H3 (2H9), transcript variant 3 (HNRNPH3), mRNA	sp|P31942|HNRH3_HUMAN	137	7e-33	Heterogeneous nuclear ribonucleoprotein H3 OS=Homo sapiens GN=HNRNPH3 PE=1 SV=2	--	--	--	--	--	K12898	2e-34	144	mdo:100015075	heterogeneous nuclear ribonucleoprotein F/H	GO:0000398//mRNA splicing, via spliceosome	GO:0003723//RNA binding;GO:0005515//protein binding;GO:0000166//nucleotide binding	-
CL1035.Contig10_A-W	784	0	0	0	0	gi|348560285|ref|XP_003465944.1|	370.5	4e-101	PREDICTED: LOW QUALITY PROTEIN: sterol regulatory element-binding protein 1-like [Cavia porcellus]	gi|402898928|ref|XM_003912410.1|	553	1e-154	PREDICTED: Papio anubis sterol regulatory element binding transcription factor 1 (SREBF1), mRNA	sp|P36956|SRBP1_HUMAN	356	3e-98	Sterol regulatory element-binding protein 1 OS=Homo sapiens GN=SREBF1 PE=1 SV=2	--	--	--	--	--	K07197	2e-100	365	cfa:403475	sterol regulatory element-binding transcription factor 1	-	-	-
CL1035.Contig11_A-W	782	0	0	0	0	gi|308153289|ref|NP_001184012.1|	75.9	1e-68	sterol regulatory element-binding protein 1 [Canis lupus familiaris]	gi|348560284|ref|XM_003465896.1|	337	4e-89	PREDICTED: Cavia porcellus sterol regulatory element-binding protein 1-like (LOC100731641), mRNA	sp|P36956|SRBP1_HUMAN	201	3e-68	Sterol regulatory element-binding protein 1 OS=Homo sapiens GN=SREBF1 PE=1 SV=2	--	--	--	--	--	K07197	2e-69	209	cfa:403475	sterol regulatory element-binding transcription factor 1	GO:0045944//positive regulation of transcription from RNA polymerase II promoter;GO:0009267//cellular response to starvation;GO:0008203//cholesterol metabolic process	GO:0005515//protein binding;GO:0003700//sequence-specific DNA binding transcription factor activity;GO:0032810//sterol response element binding	GO:0012507//ER to Golgi transport vesicle membrane;GO:0016021//integral to membrane;GO:0000139//Golgi membrane;GO:0005635//nuclear envelope;GO:0005789//endoplasmic reticulum membrane
CL1035.Contig12_A-W	681	0	0	0	0	gi|355721800|gb|AES07381.1|	278.5	1e-73	sterol regulatory element binding transcription factor 1 [Mustela putorius furo]	gi|402898928|ref|XM_003912410.1|	440	1e-120	PREDICTED: Papio anubis sterol regulatory element binding transcription factor 1 (SREBF1), mRNA	sp|P36956|SRBP1_HUMAN	272	5e-73	Sterol regulatory element-binding protein 1 OS=Homo sapiens GN=SREBF1 PE=1 SV=2	--	--	--	--	--	K07197	2e-74	278	cfa:403475	sterol regulatory element-binding transcription factor 1	-	-	-
CL1035.Contig13_A-W	259	7	2.95	0	0	gi|348560285|ref|XP_003465944.1|	97.4	1e-19	PREDICTED: LOW QUALITY PROTEIN: sterol regulatory element-binding protein 1-like [Cavia porcellus]	gi|269114521|gb|GQ477182.1|	167	3e-38	Bos taurus sterol regulatory element binding transcription factor 1 (SREBF1) gene, exons 15 through 17 and partial cds	sp|P56720|SRBP1_RAT	94	7e-20	Sterol regulatory element-binding protein 1 OS=Rattus norvegicus GN=Srebf1 PE=1 SV=3	--	--	--	--	--	K07197	1e-19	94.7	bta:539361	sterol regulatory element-binding transcription factor 1	GO:0031065//positive regulation of histone deacetylation;GO:0033762//response to glucagon stimulus;GO:0032094//response to food;GO:0009749//response to glucose stimulus;GO:0046676//negative regulation of insulin secretion;GO:0014070//response to organic cyclic compound;GO:0045542//positive regulation of cholesterol biosynthetic process;GO:0007568//aging;GO:0010867//positive regulation of triglyce…	GO:0003700//sequence-specific DNA binding transcription factor activity;GO:0032403//protein complex binding;GO:0003682//chromatin binding;GO:0032810//sterol response element binding	GO:0043234//protein complex;GO:0012507//ER to Golgi transport vesicle membrane;GO:0000139//Golgi membrane;GO:0016021//integral to membrane;GO:0005634//nucleus;GO:0005789//endoplasmic reticulum membrane
CL1035.Contig1_A-W	4431	3	0.0739	0	0	gi|395748647|ref|XP_002827152.2|	212.6	3e-154	PREDICTED: sterol regulatory element-binding protein 1 isoform 2 [Pongo abelii]	gi|402898928|ref|XM_003912410.1|	2194	0	PREDICTED: Papio anubis sterol regulatory element binding transcription factor 1 (SREBF1), mRNA	sp|P36956|SRBP1_HUMAN	1313	0	Sterol regulatory element-binding protein 1 OS=Homo sapiens GN=SREBF1 PE=1 SV=2	Rv3876	55.1	1e-06	COG0455	ATPases involved in chromosome partitioning	K07197	0	1318	cfa:403475	sterol regulatory element-binding transcription factor 1	GO:0045944//positive regulation of transcription from RNA polymerase II promoter;GO:0009267//cellular response to starvation;GO:0008203//cholesterol metabolic process	GO:0005515//protein binding;GO:0003700//sequence-specific DNA binding transcription factor activity;GO:0032810//sterol response element binding	GO:0012507//ER to Golgi transport vesicle membrane;GO:0016021//integral to membrane;GO:0000139//Golgi membrane;GO:0005635//nuclear envelope;GO:0005789//endoplasmic reticulum membrane
CL1035.Contig2_A-W	3975	3	0.0824	0	0	gi|308153289|ref|NP_001184012.1|	209.5	1e-51	sterol regulatory element-binding protein 1 [Canis lupus familiaris]	gi|402898928|ref|XM_003912410.1|	2870	0	PREDICTED: Papio anubis sterol regulatory element binding transcription factor 1 (SREBF1), mRNA	sp|P36956|SRBP1_HUMAN	1716	0	Sterol regulatory element-binding protein 1 OS=Homo sapiens GN=SREBF1 PE=1 SV=2	Rv3876	55.1	1e-06	COG0455	ATPases involved in chromosome partitioning	K07197	0	1738	cfa:403475	sterol regulatory element-binding transcription factor 1	GO:0045944//positive regulation of transcription from RNA polymerase II promoter;GO:0009267//cellular response to starvation;GO:0008203//cholesterol metabolic process	GO:0005515//protein binding;GO:0003700//sequence-specific DNA binding transcription factor activity;GO:0032810//sterol response element binding	GO:0012507//ER to Golgi transport vesicle membrane;GO:0016021//integral to membrane;GO:0000139//Golgi membrane;GO:0005635//nuclear envelope;GO:0005789//endoplasmic reticulum membrane
CL1035.Contig3_A-W	4253	33	0.8469	3	0.096	gi|395748647|ref|XP_002827152.2|	566.6	3e-159	PREDICTED: sterol regulatory element-binding protein 1 isoform 2 [Pongo abelii]	gi|402898928|ref|XM_003912410.1|	2194	0	PREDICTED: Papio anubis sterol regulatory element binding transcription factor 1 (SREBF1), mRNA	sp|P36956|SRBP1_HUMAN	1313	0	Sterol regulatory element-binding protein 1 OS=Homo sapiens GN=SREBF1 PE=1 SV=2	Rv3876	55.1	1e-06	COG0455	ATPases involved in chromosome partitioning	K07197	0	1318	cfa:403475	sterol regulatory element-binding transcription factor 1	GO:0045944//positive regulation of transcription from RNA polymerase II promoter;GO:0009267//cellular response to starvation;GO:0008203//cholesterol metabolic process	GO:0005515//protein binding;GO:0003700//sequence-specific DNA binding transcription factor activity;GO:0032810//sterol response element binding	GO:0012507//ER to Golgi transport vesicle membrane;GO:0016021//integral to membrane;GO:0000139//Golgi membrane;GO:0005635//nuclear envelope;GO:0005789//endoplasmic reticulum membrane
CL1035.Contig4_A-W	3874	8	0.2254	1	0.0351	gi|387539756|gb|AFJ70505.1|	1942.2	0	sterol regulatory element-binding protein 1 isoform b [Macaca mulatta]	gi|402898928|ref|XM_003912410.1|	3200	0	PREDICTED: Papio anubis sterol regulatory element binding transcription factor 1 (SREBF1), mRNA	sp|P36956|SRBP1_HUMAN	1922	0	Sterol regulatory element-binding protein 1 OS=Homo sapiens GN=SREBF1 PE=1 SV=2	Rv3876	55.1	9e-07	COG0455	ATPases involved in chromosome partitioning	K07197	0	1941	cfa:403475	sterol regulatory element-binding transcription factor 1	GO:0045944//positive regulation of transcription from RNA polymerase II promoter;GO:0009267//cellular response to starvation;GO:0008203//cholesterol metabolic process	GO:0005515//protein binding;GO:0003700//sequence-specific DNA binding transcription factor activity;GO:0032810//sterol response element binding	GO:0012507//ER to Golgi transport vesicle membrane;GO:0016021//integral to membrane;GO:0000139//Golgi membrane;GO:0005635//nuclear envelope;GO:0005789//endoplasmic reticulum membrane
CL1035.Contig5_A-W	1335	1	0.0818	0	0	gi|348560285|ref|XP_003465944.1|	215.7	9e-138	PREDICTED: LOW QUALITY PROTEIN: sterol regulatory element-binding protein 1-like [Cavia porcellus]	gi|308153288|ref|NM_001197083.1|	460	1e-126	Canis lupus familiaris sterol regulatory element binding transcription factor 1 (SREBF1), mRNA	sp|P36956|SRBP1_HUMAN	285	1e-133	Sterol regulatory element-binding protein 1 OS=Homo sapiens GN=SREBF1 PE=1 SV=2	--	--	--	--	--	K07197	2e-135	296	cfa:403475	sterol regulatory element-binding transcription factor 1	GO:0045944//positive regulation of transcription from RNA polymerase II promoter;GO:0009267//cellular response to starvation;GO:0008203//cholesterol metabolic process	GO:0005515//protein binding;GO:0003700//sequence-specific DNA binding transcription factor activity;GO:0032810//sterol response element binding	GO:0012507//ER to Golgi transport vesicle membrane;GO:0016021//integral to membrane;GO:0000139//Golgi membrane;GO:0005635//nuclear envelope;GO:0005789//endoplasmic reticulum membrane
CL1035.Contig6_A-W	1234	1	0.0885	0	0	gi|348560285|ref|XP_003465944.1|	510	9e-143	PREDICTED: LOW QUALITY PROTEIN: sterol regulatory element-binding protein 1-like [Cavia porcellus]	gi|409404|gb|U00968.1|U00968	783	0	Human SREBP-1 mRNA, complete cds	sp|P36956|SRBP1_HUMAN	491	1e-138	Sterol regulatory element-binding protein 1 OS=Homo sapiens GN=SREBF1 PE=1 SV=2	--	--	--	--	--	K07197	2e-140	499	cfa:403475	sterol regulatory element-binding transcription factor 1	GO:0045944//positive regulation of transcription from RNA polymerase II promoter;GO:0009267//cellular response to starvation;GO:0008203//cholesterol metabolic process	GO:0005515//protein binding;GO:0003700//sequence-specific DNA binding transcription factor activity;GO:0032810//sterol response element binding	GO:0012507//ER to Golgi transport vesicle membrane;GO:0016021//integral to membrane;GO:0000139//Golgi membrane;GO:0005635//nuclear envelope;GO:0005789//endoplasmic reticulum membrane
CL1035.Contig7_A-W	1232	8	0.7088	0	0	gi|348560285|ref|XP_003465944.1|	208	6e-110	PREDICTED: LOW QUALITY PROTEIN: sterol regulatory element-binding protein 1-like [Cavia porcellus]	gi|403275210|ref|XM_003929300.1|	363	1e-96	PREDICTED: Saimiri boliviensis boliviensis sterol regulatory element-binding protein 1-like (LOC101029259), mRNA	sp|P36956|SRBP1_HUMAN	212	2e-108	Sterol regulatory element-binding protein 1 OS=Homo sapiens GN=SREBF1 PE=1 SV=2	--	--	--	--	--	K07197	3e-109	209	cfa:403475	sterol regulatory element-binding transcription factor 1	GO:0045944//positive regulation of transcription from RNA polymerase II promoter;GO:0009267//cellular response to starvation;GO:0008203//cholesterol metabolic process	GO:0005515//protein binding;GO:0003700//sequence-specific DNA binding transcription factor activity;GO:0032810//sterol response element binding	GO:0012507//ER to Golgi transport vesicle membrane;GO:0016021//integral to membrane;GO:0000139//Golgi membrane;GO:0005635//nuclear envelope;GO:0005789//endoplasmic reticulum membrane
CL1035.Contig8_A-W	1131	3	0.2895	2	0.2407	gi|348560285|ref|XP_003465944.1|	417.2	7e-115	PREDICTED: LOW QUALITY PROTEIN: sterol regulatory element-binding protein 1-like [Cavia porcellus]	gi|403275210|ref|XM_003929300.1|	664	0	PREDICTED: Saimiri boliviensis boliviensis sterol regulatory element-binding protein 1-like (LOC101029259), mRNA	sp|P36956|SRBP1_HUMAN	407	3e-113	Sterol regulatory element-binding protein 1 OS=Homo sapiens GN=SREBF1 PE=1 SV=2	--	--	--	--	--	K07197	3e-114	412	cfa:403475	sterol regulatory element-binding transcription factor 1	GO:0045944//positive regulation of transcription from RNA polymerase II promoter;GO:0009267//cellular response to starvation;GO:0008203//cholesterol metabolic process	GO:0005515//protein binding;GO:0003700//sequence-specific DNA binding transcription factor activity;GO:0032810//sterol response element binding	GO:0012507//ER to Golgi transport vesicle membrane;GO:0016021//integral to membrane;GO:0000139//Golgi membrane;GO:0005635//nuclear envelope;GO:0005789//endoplasmic reticulum membrane
CL1035.Contig9_A-W	885	0	0	0	0	gi|348560285|ref|XP_003465944.1|	76.3	3e-96	PREDICTED: LOW QUALITY PROTEIN: sterol regulatory element-binding protein 1-like [Cavia porcellus]	gi|308153288|ref|NM_001197083.1|	460	1e-126	Canis lupus familiaris sterol regulatory element binding transcription factor 1 (SREBF1), mRNA	sp|P36956|SRBP1_HUMAN	285	2e-93	Sterol regulatory element-binding protein 1 OS=Homo sapiens GN=SREBF1 PE=1 SV=2	--	--	--	--	--	K07197	1e-95	296	cfa:403475	sterol regulatory element-binding transcription factor 1	GO:0045944//positive regulation of transcription from RNA polymerase II promoter;GO:0009267//cellular response to starvation;GO:0008203//cholesterol metabolic process	GO:0005515//protein binding;GO:0003700//sequence-specific DNA binding transcription factor activity;GO:0032810//sterol response element binding	GO:0012507//ER to Golgi transport vesicle membrane;GO:0016021//integral to membrane;GO:0000139//Golgi membrane;GO:0005635//nuclear envelope;GO:0005789//endoplasmic reticulum membrane
CL1036.Contig1_A-W	1734	0	0	1	0.0785	--	--	--	--	--	--	--	--	--	--	--	--	--	--	--	--	--	--	--	--	--	--	-	-	-
CL1036.Contig2_A-W	1316	0	0	1	0.1034	--	--	--	--	--	--	--	--	--	--	--	--	--	--	--	--	--	--	--	--	--	--	-	-	-
CL1036.Contig3_A-W	1118	0	0	0	0	--	--	--	--	--	--	--	--	--	--	--	--	--	--	--	--	--	--	--	--	--	--	-	-	-
CL1036.Contig4_A-W	700	0	0	0	0	--	--	--	--	--	--	--	--	--	--	--	--	--	--	--	--	--	--	--	--	--	--	-	-	-
CL1037.Contig1_A-W	2810	69	2.6802	183	8.8646	gi|115529449|ref|NP_001070152.1|	1463.7	0	nucleolar transcription factor 1 isoform b [Homo sapiens] >gi|115529451|ref|NP_001070151.1| nucleolar transcription factor 1 isoform b [Homo sapiens] >gi|28971|emb|CAA40016.1| autoantigen NOR-90 [Homo sapiens] >gi|27503023|gb|AAH42297.1| Upstream binding transcription factor, RNA polymerase I [Homo sapiens] >gi|380816194|gb|AFE79971.1| nucleolar transcription factor 1 isoform b [Macaca mulatta] >…	gi|345110650|ref|NM_001076684.2|	3614	0	Homo sapiens upstream binding transcription factor, RNA polymerase I (UBTF), transcript variant 3, mRNA	sp|P17480|UBF1_HUMAN	1445	0	Nucleolar transcription factor 1 OS=Homo sapiens GN=UBTF PE=1 SV=1	YOR054c	81.6	7e-15	COG0452	Phosphopantothenoylcysteine synthetase/decarboxylase	K09273	0	1463	hsa:7343	upstream-binding transcription factor	GO:0006362//transcription elongation from RNA polymerase I promoter;GO:0000183//chromatin silencing at rDNA;GO:0045943//positive regulation of transcription from RNA polymerase I promoter;GO:0006363//termination of RNA polymerase I transcription;GO:0006361//transcription initiation from RNA polymerase I promoter	GO:0003677//DNA binding;GO:0005515//protein binding	GO:0005730//nucleolus;GO:0005654//nucleoplasm
CL1037.Contig2_A-W	1764	3	0.1856	18	1.389	gi|158258591|dbj|BAF85266.1|	55.8	7e-06	unnamed protein product [Homo sapiens]	gi|402900488|ref|XM_003919660.1|	2440	0	PREDICTED: Papio anubis upstream binding transcription factor, RNA polymerase I (UBTF), mRNA	sp|P17480|UBF1_HUMAN	1074	0	Nucleolar transcription factor 1 OS=Homo sapiens GN=UBTF PE=1 SV=1	YOR054c	81.6	4e-15	COG0452	Phosphopantothenoylcysteine synthetase/decarboxylase	K09273	0	1070	pon:100454637	upstream-binding transcription factor	GO:0006362//transcription elongation from RNA polymerase I promoter;GO:0000183//chromatin silencing at rDNA;GO:0045943//positive regulation of transcription from RNA polymerase I promoter;GO:0006363//termination of RNA polymerase I transcription;GO:0006361//transcription initiation from RNA polymerase I promoter	GO:0003677//DNA binding;GO:0005515//protein binding	GO:0005730//nucleolus;GO:0005654//nucleoplasm
CL1037.Contig3_A-W	580	2	0.3764	12	2.8162	gi|402900489|ref|XP_003919709.1|	50.4	2e-52	PREDICTED: nucleolar transcription factor 1 [Papio anubis]	gi|297273242|ref|XM_001100425.2|	500	1e-138	PREDICTED: Macaca mulatta upstream binding transcription factor, RNA polymerase I (UBTF), mRNA	sp|P17480|UBF1_HUMAN	178	1e-53	Nucleolar transcription factor 1 OS=Homo sapiens GN=UBTF PE=1 SV=1	YOR054c	81.6	8e-16	COG0452	Phosphopantothenoylcysteine synthetase/decarboxylase	K09273	4e-53	178	pon:100454637	upstream-binding transcription factor	GO:0006362//transcription elongation from RNA polymerase I promoter;GO:0045943//positive regulation of transcription from RNA polymerase I promoter;GO:0006363//termination of RNA polymerase I transcription;GO:0006361//transcription initiation from RNA polymerase I promoter	GO:0003677//DNA binding;GO:0005515//protein binding	GO:0005730//nucleolus;GO:0005654//nucleoplasm
CL1038.Contig1_A-W	359	4	1.2161	9	3.4124	gi|338720963|ref|XP_003364278.1|	171.4	1e-41	PREDICTED: vacuolar protein sorting-associated protein 37A isoform 2 [Equus caballus]	gi|291386060|ref|XM_002709511.1|	446	1e-122	PREDICTED: Oryctolagus cuniculus hepatocellular carcinoma related protein 1, transcript variant 2 (LOC100347127), mRNA	sp|Q8NEZ2|VP37A_HUMAN	167	4e-42	Vacuolar protein sorting-associated protein 37A OS=Homo sapiens GN=VPS37A PE=1 SV=1	--	--	--	--	--	K12185	1e-42	171	ecb:100050168	ESCRT-I complex subunit VPS37	-	-	-
CL1038.Contig2_A-W	307	1	0.3555	5	2.2169	gi|338720963|ref|XP_003364278.1|	194.5	1e-48	PREDICTED: vacuolar protein sorting-associated protein 37A isoform 2 [Equus caballus]	gi|291386060|ref|XM_002709511.1|	515	1e-143	PREDICTED: Oryctolagus cuniculus hepatocellular carcinoma related protein 1, transcript variant 2 (LOC100347127), mRNA	sp|Q8NEZ2|VP37A_HUMAN	190	5e-49	Vacuolar protein sorting-associated protein 37A OS=Homo sapiens GN=VPS37A PE=1 SV=1	--	--	--	--	--	K12185	1e-49	194	ecb:100050168	ESCRT-I complex subunit VPS37	-	-	-
CL1039.Contig1_A-W	831	1	0.1313	22	3.6036	--	--	--	--	gi|260656000|ref|NG_013033.1|	65.9	3e-07	Homo sapiens prenyl (decaprenyl) diphosphate synthase, subunit 2 (PDSS2), RefSeqGene on chromosome 6	--	--	--	--	--	--	--	--	--	--	--	--	--	--	-	-	-
CL1039.Contig2_A-W	329	0	0	1	0.4137	--	--	--	--	gi|260656000|ref|NG_013033.1|	65.9	1e-07	Homo sapiens prenyl (decaprenyl) diphosphate synthase, subunit 2 (PDSS2), RefSeqGene on chromosome 6	--	--	--	--	--	--	--	--	--	--	--	--	--	--	-	-	-
CL104.Contig1_A-W	254	4	1.7189	21	11.2538	gi|395529751|ref|XP_003766972.1|	167.2	1e-40	PREDICTED: ribose-phosphate pyrophosphokinase-like [Sarcophilus harrisii]	gi|354499504|ref|XM_003511801.1|	351	8e-94	PREDICTED: Cricetulus griseus ribose-phosphate pyrophosphokinase 2-like (LOC100767893), mRNA	sp|P09330|PRPS2_RAT	167	6e-42	Ribose-phosphate pyrophosphokinase 2 OS=Rattus norvegicus GN=Prps2 PE=1 SV=3	SPCC1620.06c	101	4e-22	COG0462	Phosphoribosylpyrophosphate synthetase	K00948	2e-41	167	mdo:100017982	ribose-phosphate pyrophosphokinase [EC:2.7.6.1]	GO:0031100//organ regeneration;GO:0019693//ribose phosphate metabolic process;GO:0009116//nucleoside metabolic process;GO:0006167//AMP biosynthetic process;GO:0016310//phosphorylation	GO:0043531//ADP binding;GO:0019003//GDP binding;GO:0005524//ATP binding;GO:0000287//magnesium ion binding;GO:0016301//kinase activity;GO:0004749//ribose phosphate diphosphokinase activity;GO:0042803//protein homodimerization activity;GO:0016208//AMP binding	GO:0043234//protein complex
CL104.Contig2_A-W	379	2	0.576	26	9.3379	gi|206428|gb|AAA41961.1|	250.4	1e-65	phosphoribosylphosphate synthetase (PRPS2) precursor [Rattus norvegicus]	gi|354499504|ref|XM_003511801.1|	513	1e-142	PREDICTED: Cricetulus griseus ribose-phosphate pyrophosphokinase 2-like (LOC100767893), mRNA	sp|P09330|PRPS2_RAT	250	6e-67	Ribose-phosphate pyrophosphokinase 2 OS=Rattus norvegicus GN=Prps2 PE=1 SV=3	SPCC1620.06c	197	3e-51	COG0462	Phosphoribosylpyrophosphate synthetase	K00948	2e-66	250	rno:24689	ribose-phosphate pyrophosphokinase [EC:2.7.6.1]	GO:0031100//organ regeneration;GO:0019693//ribose phosphate metabolic process;GO:0009116//nucleoside metabolic process;GO:0006167//AMP biosynthetic process;GO:0016310//phosphorylation	GO:0043531//ADP binding;GO:0019003//GDP binding;GO:0005524//ATP binding;GO:0000287//magnesium ion binding;GO:0016301//kinase activity;GO:0004749//ribose phosphate diphosphokinase activity;GO:0042803//protein homodimerization activity;GO:0016208//AMP binding	GO:0043234//protein complex
CL104.Contig3_A-W	1986	148	8.1339	399	27.3469	gi|118137847|pdb|2H06|A	629	2e-178	Chain A, Crystal Structure Of Human Phosphoribosyl Pyrophosphate Synthetase 1 >gi|118137848|pdb|2H06|B Chain B, Crystal Structure Of Human Phosphoribosyl Pyrophosphate Synthetase 1 >gi|118137903|pdb|2HCR|A Chain A, Crystal Structure Of Human Phosphoribosyl Pyrophosphate Synthetase 1 In Complex With Amp(Atp), Cadmium And Sulfate Ion >gi|118137904|pdb|2HCR|B Chain B, Crystal Structure Of Human Phos…	gi|332226070|ref|XM_003262164.1|	1705	0	PREDICTED: Nomascus leucogenys phosphoribosyl pyrophosphate synthetase 1, transcript variant 1 (PRPS1), mRNA	sp|P60892|PRPS1_RAT	629	1e-179	Ribose-phosphate pyrophosphokinase 1 OS=Rattus norvegicus GN=Prps1 PE=1 SV=2	SPCC1620.06c	440	4e-123	COG0462	Phosphoribosylpyrophosphate synthetase	K00948	3e-179	629	ssc:100517744	ribose-phosphate pyrophosphokinase [EC:2.7.6.1]	GO:0034418//urate biosynthetic process;GO:0031100//organ regeneration;GO:0046101//hypoxanthine biosynthetic process;GO:0009116//nucleoside metabolic process;GO:0006015//5-phosphoribose 1-diphosphate biosynthetic process;GO:0006221//pyrimidine nucleotide biosynthetic process;GO:0007399//nervous system development;GO:0006167//AMP biosynthetic process;GO:0016310//phosphorylation	GO:0043531//ADP binding;GO:0019003//GDP binding;GO:0005524//ATP binding;GO:0000287//magnesium ion binding;GO:0016301//kinase activity;GO:0004749//ribose phosphate diphosphokinase activity;GO:0042803//protein homodimerization activity;GO:0016208//AMP binding	GO:0005829//cytosol;GO:0043234//protein complex
CL1040.Contig10_A-W	721	0	0	0	0	gi|148701207|gb|EDL33154.1|	394.8	1e-108	HIV-1 tat interactive protein, homolog (human), isoform CRA_b [Mus musculus] >gi|149062087|gb|EDM12510.1| HIV-1 tat interactive protein, homolog (human), isoform CRA_b [Rattus norvegicus]	gi|332836912|ref|XM_001170139.2|	617	1e-173	PREDICTED: Pan troglodytes K(lysine) acetyltransferase 5, transcript variant 2 (KAT5), mRNA	sp|Q99MK2|KAT5_RAT	393	2e-109	Histone acetyltransferase KAT5 OS=Rattus norvegicus GN=Kat5 PE=1 SV=2	YOR244w	60.5	3e-09	COG5027	Histone acetyltransferase (MYST family)	K11304	3e-109	394	cfa:483728	histone acetyltransferase HTATIP [EC:2.3.1.48]	GO:0043967//histone H4 acetylation;GO:0006333//chromatin assembly or disassembly;GO:0032703//negative regulation of interleukin-2 production;GO:0030521//androgen receptor signaling pathway;GO:0006302//double-strand break repair;GO:0006978//DNA damage response, signal transduction by p53 class mediator resulting in transcription of p21 class mediator;GO:0040008//regulation of growth;GO:0045944//po…	GO:0004402//histone acetyltransferase activity;GO:0046872//metal ion binding;GO:0070491//repressing transcription factor binding;GO:0003713//transcription coactivator activity;GO:0032403//protein complex binding;GO:0003682//chromatin binding;GO:0050681//androgen receptor binding	GO:0000785//chromatin;GO:0005730//nucleolus;GO:0005829//cytosol;GO:0005667//transcription factor complex;GO:0035267//NuA4 histone acetyltransferase complex;GO:0048471//perinuclear region of cytoplasm;GO:0032777//Piccolo NuA4 histone acetyltransferase complex
CL1040.Contig11_A-W	690	0	0	2	0.3945	gi|395852379|ref|XP_003798716.1|	431.8	1e-119	PREDICTED: histone acetyltransferase KAT5 isoform 2 [Otolemur garnettii]	gi|345783116|ref|XM_861157.2|	948	0	PREDICTED: Canis lupus familiaris K(lysine) acetyltransferase 5, transcript variant 2 (KAT5), mRNA	sp|Q5RBG4|KAT5_PONAB	430	1e-120	Histone acetyltransferase KAT5 OS=Pongo abelii GN=KAT5 PE=2 SV=1	SPAC637.12c	136	4e-32	COG5027	Histone acetyltransferase (MYST family)	K11304	2e-120	431	ssc:100511913	histone acetyltransferase HTATIP [EC:2.3.1.48]	GO:0043967//histone H4 acetylation;GO:0006333//chromatin assembly or disassembly;GO:0032703//negative regulation of interleukin-2 production;GO:0030521//androgen receptor signaling pathway;GO:0006302//double-strand break repair;GO:0006978//DNA damage response, signal transduction by p53 class mediator resulting in transcription of p21 class mediator;GO:0040008//regulation of growth;GO:0045944//po…	GO:0004402//histone acetyltransferase activity;GO:0046872//metal ion binding;GO:0070491//repressing transcription factor binding;GO:0003713//transcription coactivator activity;GO:0032403//protein complex binding;GO:0003682//chromatin binding;GO:0050681//androgen receptor binding	GO:0000785//chromatin;GO:0005730//nucleolus;GO:0005829//cytosol;GO:0005667//transcription factor complex;GO:0035267//NuA4 histone acetyltransferase complex;GO:0048471//perinuclear region of cytoplasm;GO:0032777//Piccolo NuA4 histone acetyltransferase complex
CL1040.Contig12_A-W	675	0	0	0	0	gi|327291233|ref|XP_003230326.1|	89.7	1e-62	PREDICTED: histone acetyltransferase KAT5-like, partial [Anolis carolinensis]	gi|111038163|gb|AC130251.5|	642	0	Rattus norvegicus BAC CH230-157N23 () complete sequence	sp|Q99MK2|KAT5_RAT	196	3e-50	Histone acetyltransferase KAT5 OS=Rattus norvegicus GN=Kat5 PE=1 SV=2	--	--	--	--	--	K11304	2e-63	174	acs:100565870	histone acetyltransferase HTATIP [EC:2.3.1.48]	GO:0043967//histone H4 acetylation;GO:0006333//chromatin assembly or disassembly;GO:0032703//negative regulation of interleukin-2 production;GO:0030521//androgen receptor signaling pathway;GO:0006302//double-strand break repair;GO:0006978//DNA damage response, signal transduction by p53 class mediator resulting in transcription of p21 class mediator;GO:0040008//regulation of growth;GO:0045944//po…	GO:0004402//histone acetyltransferase activity;GO:0046872//metal ion binding;GO:0070491//repressing transcription factor binding;GO:0003713//transcription coactivator activity;GO:0032403//protein complex binding;GO:0003682//chromatin binding;GO:0050681//androgen receptor binding	GO:0000785//chromatin;GO:0005730//nucleolus;GO:0005829//cytosol;GO:0005667//transcription factor complex;GO:0035267//NuA4 histone acetyltransferase complex;GO:0048471//perinuclear region of cytoplasm;GO:0032777//Piccolo NuA4 histone acetyltransferase complex
CL1040.Contig13_A-W	648	0	0	0	0	gi|327291233|ref|XP_003230326.1|	89.7	6e-65	PREDICTED: histone acetyltransferase KAT5-like, partial [Anolis carolinensis]	gi|111038163|gb|AC130251.5|	597	1e-167	Rattus norvegicus BAC CH230-157N23 () complete sequence	sp|Q99MK2|KAT5_RAT	204	1e-52	Histone acetyltransferase KAT5 OS=Rattus norvegicus GN=Kat5 PE=1 SV=2	--	--	--	--	--	K11304	9e-66	182	acs:100565870	histone acetyltransferase HTATIP [EC:2.3.1.48]	GO:0043967//histone H4 acetylation;GO:0006333//chromatin assembly or disassembly;GO:0032703//negative regulation of interleukin-2 production;GO:0030521//androgen receptor signaling pathway;GO:0006302//double-strand break repair;GO:0006978//DNA damage response, signal transduction by p53 class mediator resulting in transcription of p21 class mediator;GO:0040008//regulation of growth;GO:0045944//po…	GO:0004402//histone acetyltransferase activity;GO:0046872//metal ion binding;GO:0070491//repressing transcription factor binding;GO:0003713//transcription coactivator activity;GO:0032403//protein complex binding;GO:0003682//chromatin binding;GO:0050681//androgen receptor binding	GO:0000785//chromatin;GO:0005730//nucleolus;GO:0005829//cytosol;GO:0005667//transcription factor complex;GO:0035267//NuA4 histone acetyltransferase complex;GO:0048471//perinuclear region of cytoplasm;GO:0032777//Piccolo NuA4 histone acetyltransferase complex
CL1040.Contig14_A-W	635	0	0	0	0	gi|327291233|ref|XP_003230326.1|	87.8	6e-38	PREDICTED: histone acetyltransferase KAT5-like, partial [Anolis carolinensis]	gi|111038163|gb|AC130251.5|	789	0	Rattus norvegicus BAC CH230-157N23 () complete sequence	sp|Q99MK2|KAT5_RAT	111	1e-24	Histone acetyltransferase KAT5 OS=Rattus norvegicus GN=Kat5 PE=1 SV=2	--	--	--	--	--	K11304	1e-38	93.6	acs:100565870	histone acetyltransferase HTATIP [EC:2.3.1.48]	GO:0043967//histone H4 acetylation;GO:0032703//negative regulation of interleukin-2 production;GO:0030521//androgen receptor signaling pathway;GO:0006302//double-strand break repair;GO:0006978//DNA damage response, signal transduction by p53 class mediator resulting in transcription of p21 class mediator;GO:0045944//positive regulation of transcription from RNA polymerase II promoter	GO:0004402//histone acetyltransferase activity;GO:0070491//repressing transcription factor binding;GO:0003713//transcription coactivator activity;GO:0032403//protein complex binding;GO:0050681//androgen receptor binding	GO:0000785//chromatin;GO:0005730//nucleolus;GO:0005829//cytosol;GO:0005667//transcription factor complex;GO:0035267//NuA4 histone acetyltransferase complex;GO:0032777//Piccolo NuA4 histone acetyltransferase complex
CL1040.Contig15_A-W	586	0	0	0	0	gi|395852377|ref|XP_003798715.1|	292	1e-77	PREDICTED: histone acetyltransferase KAT5 isoform 1 [Otolemur garnettii]	gi|345783115|ref|XM_861275.2|	539	1e-150	PREDICTED: Canis lupus familiaris K(lysine) acetyltransferase 5, transcript variant 9 (KAT5), mRNA	sp|Q99MK2|KAT5_RAT	291	5e-79	Histone acetyltransferase KAT5 OS=Rattus norvegicus GN=Kat5 PE=1 SV=2	--	--	--	--	--	K08023	2e-78	291	ssc:100517877	latent transforming growth factor beta binding protein	GO:0043967//histone H4 acetylation;GO:0006333//chromatin assembly or disassembly;GO:0032703//negative regulation of interleukin-2 production;GO:0030521//androgen receptor signaling pathway;GO:0006302//double-strand break repair;GO:0006978//DNA damage response, signal transduction by p53 class mediator resulting in transcription of p21 class mediator;GO:0040008//regulation of growth;GO:0045944//po…	GO:0004402//histone acetyltransferase activity;GO:0046872//metal ion binding;GO:0070491//repressing transcription factor binding;GO:0003713//transcription coactivator activity;GO:0032403//protein complex binding;GO:0003682//chromatin binding;GO:0050681//androgen receptor binding	GO:0000785//chromatin;GO:0005730//nucleolus;GO:0005829//cytosol;GO:0005667//transcription factor complex;GO:0035267//NuA4 histone acetyltransferase complex;GO:0048471//perinuclear region of cytoplasm;GO:0032777//Piccolo NuA4 histone acetyltransferase complex
CL1040.Contig16_A-W	559	0	0	0	0	gi|395852377|ref|XP_003798715.1|	299.7	4e-80	PREDICTED: histone acetyltransferase KAT5 isoform 1 [Otolemur garnettii]	gi|345783115|ref|XM_861275.2|	777	0	PREDICTED: Canis lupus familiaris K(lysine) acetyltransferase 5, transcript variant 9 (KAT5), mRNA	sp|Q99MK2|KAT5_RAT	299	2e-81	Histone acetyltransferase KAT5 OS=Rattus norvegicus GN=Kat5 PE=1 SV=2	--	--	--	--	--	K08023	7e-81	299	ssc:100517877	latent transforming growth factor beta binding protein	GO:0043967//histone H4 acetylation;GO:0006333//chromatin assembly or disassembly;GO:0032703//negative regulation of interleukin-2 production;GO:0030521//androgen receptor signaling pathway;GO:0006302//double-strand break repair;GO:0006978//DNA damage response, signal transduction by p53 class mediator resulting in transcription of p21 class mediator;GO:0040008//regulation of growth;GO:0045944//po…	GO:0004402//histone acetyltransferase activity;GO:0046872//metal ion binding;GO:0070491//repressing transcription factor binding;GO:0003713//transcription coactivator activity;GO:0032403//protein complex binding;GO:0003682//chromatin binding;GO:0050681//androgen receptor binding	GO:0000785//chromatin;GO:0005730//nucleolus;GO:0005829//cytosol;GO:0005667//transcription factor complex;GO:0035267//NuA4 histone acetyltransferase complex;GO:0048471//perinuclear region of cytoplasm;GO:0032777//Piccolo NuA4 histone acetyltransferase complex
CL1040.Contig17_A-W	538	2	0.4058	12	3.0361	gi|312839896|ref|NP_001186178.1|	298.5	8e-80	histone acetyltransferase KAT5 isoform delta [Mus musculus]	gi|332836912|ref|XM_001170139.2|	835	0	PREDICTED: Pan troglodytes K(lysine) acetyltransferase 5, transcript variant 2 (KAT5), mRNA	sp|Q5RBG4|KAT5_PONAB	296	2e-80	Histone acetyltransferase KAT5 OS=Pongo abelii GN=KAT5 PE=2 SV=1	YOR244w	60.5	2e-09	COG5027	Histone acetyltransferase (MYST family)	K11304	3e-80	297	ssc:100511913	histone acetyltransferase HTATIP [EC:2.3.1.48]	GO:0043967//histone H4 acetylation;GO:0006333//chromatin assembly or disassembly;GO:0032703//negative regulation of interleukin-2 production;GO:0030521//androgen receptor signaling pathway;GO:0006302//double-strand break repair;GO:0006978//DNA damage response, signal transduction by p53 class mediator resulting in transcription of p21 class mediator;GO:0040008//regulation of growth;GO:0045944//po…	GO:0004402//histone acetyltransferase activity;GO:0046872//metal ion binding;GO:0070491//repressing transcription factor binding;GO:0003713//transcription coactivator activity;GO:0032403//protein complex binding;GO:0003682//chromatin binding;GO:0050681//androgen receptor binding	GO:0000785//chromatin;GO:0005730//nucleolus;GO:0005829//cytosol;GO:0005667//transcription factor complex;GO:0035267//NuA4 histone acetyltransferase complex;GO:0048471//perinuclear region of cytoplasm;GO:0032777//Piccolo NuA4 histone acetyltransferase complex
CL1040.Contig18_A-W	403	0	0	0	0	gi|395852379|ref|XP_003798716.1|	195.7	5e-49	PREDICTED: histone acetyltransferase KAT5 isoform 2 [Otolemur garnettii]	gi|345783116|ref|XM_861157.2|	484	1e-133	PREDICTED: Canis lupus familiaris K(lysine) acetyltransferase 5, transcript variant 2 (KAT5), mRNA	sp|Q5RBG4|KAT5_PONAB	194	4e-50	Histone acetyltransferase KAT5 OS=Pongo abelii GN=KAT5 PE=2 SV=1	--	--	--	--	--	K11304	6e-50	195	ssc:100511913	histone acetyltransferase HTATIP [EC:2.3.1.48]	GO:0043967//histone H4 acetylation;GO:0006333//chromatin assembly or disassembly;GO:0032703//negative regulation of interleukin-2 production;GO:0030521//androgen receptor signaling pathway;GO:0006302//double-strand break repair;GO:0006978//DNA damage response, signal transduction by p53 class mediator resulting in transcription of p21 class mediator;GO:0040008//regulation of growth;GO:0045944//po…	GO:0004402//histone acetyltransferase activity;GO:0046872//metal ion binding;GO:0070491//repressing transcription factor binding;GO:0003713//transcription coactivator activity;GO:0032403//protein complex binding;GO:0003682//chromatin binding;GO:0050681//androgen receptor binding	GO:0000785//chromatin;GO:0005730//nucleolus;GO:0005829//cytosol;GO:0005667//transcription factor complex;GO:0035267//NuA4 histone acetyltransferase complex;GO:0048471//perinuclear region of cytoplasm;GO:0032777//Piccolo NuA4 histone acetyltransferase complex
CL1040.Contig19_A-W	1674	0	0	7	0.5692	gi|327291233|ref|XP_003230326.1|	53.9	0	PREDICTED: histone acetyltransferase KAT5-like, partial [Anolis carolinensis]	gi|345783116|ref|XM_861157.2|	1263	0	PREDICTED: Canis lupus familiaris K(lysine) acetyltransferase 5, transcript variant 2 (KAT5), mRNA	sp|Q99MK2|KAT5_RAT	609	0	Histone acetyltransferase KAT5 OS=Rattus norvegicus GN=Kat5 PE=1 SV=2	SPAC637.12c	290	4e-78	COG5027	Histone acetyltransferase (MYST family)	K11304	0	581	acs:100565870	histone acetyltransferase HTATIP [EC:2.3.1.48]	GO:0043967//histone H4 acetylation;GO:0006333//chromatin assembly or disassembly;GO:0032703//negative regulation of interleukin-2 production;GO:0030521//androgen receptor signaling pathway;GO:0006302//double-strand break repair;GO:0006978//DNA damage response, signal transduction by p53 class mediator resulting in transcription of p21 class mediator;GO:0040008//regulation of growth;GO:0045944//po…	GO:0004402//histone acetyltransferase activity;GO:0046872//metal ion binding;GO:0070491//repressing transcription factor binding;GO:0003713//transcription coactivator activity;GO:0032403//protein complex binding;GO:0003682//chromatin binding;GO:0050681//androgen receptor binding	GO:0000785//chromatin;GO:0005730//nucleolus;GO:0005829//cytosol;GO:0005667//transcription factor complex;GO:0035267//NuA4 histone acetyltransferase complex;GO:0048471//perinuclear region of cytoplasm;GO:0032777//Piccolo NuA4 histone acetyltransferase complex
CL1040.Contig1_A-W	1622	0	0	0	0	gi|327291233|ref|XP_003230326.1|	167.9	0	PREDICTED: histone acetyltransferase KAT5-like, partial [Anolis carolinensis]	gi|332836913|ref|XM_001170117.2|	892	0	PREDICTED: Pan troglodytes K(lysine) acetyltransferase 5, transcript variant 1 (KAT5), mRNA	sp|Q99MK2|KAT5_RAT	428	4e-164	Histone acetyltransferase KAT5 OS=Rattus norvegicus GN=Kat5 PE=1 SV=2	SPAC637.12c	165	6e-69	COG5027	Histone acetyltransferase (MYST family)	K11304	0	403	acs:100565870	histone acetyltransferase HTATIP [EC:2.3.1.48]	GO:0043967//histone H4 acetylation;GO:0006333//chromatin assembly or disassembly;GO:0032703//negative regulation of interleukin-2 production;GO:0030521//androgen receptor signaling pathway;GO:0006302//double-strand break repair;GO:0006978//DNA damage response, signal transduction by p53 class mediator resulting in transcription of p21 class mediator;GO:0040008//regulation of growth;GO:0045944//po…	GO:0004402//histone acetyltransferase activity;GO:0046872//metal ion binding;GO:0070491//repressing transcription factor binding;GO:0003713//transcription coactivator activity;GO:0032403//protein complex binding;GO:0003682//chromatin binding;GO:0050681//androgen receptor binding	GO:0000785//chromatin;GO:0005730//nucleolus;GO:0005829//cytosol;GO:0005667//transcription factor complex;GO:0035267//NuA4 histone acetyltransferase complex;GO:0048471//perinuclear region of cytoplasm;GO:0032777//Piccolo NuA4 histone acetyltransferase complex
CL1040.Contig20_A-W	1571	0	0	4	0.3466	gi|327291233|ref|XP_003230326.1|	167.9	0	PREDICTED: histone acetyltransferase KAT5-like, partial [Anolis carolinensis]	gi|395852378|ref|XM_003798668.1|	904	0	PREDICTED: Otolemur garnettii K(lysine) acetyltransferase 5, transcript variant 2 (KAT5), mRNA	sp|Q99MK2|KAT5_RAT	442	2e-168	Histone acetyltransferase KAT5 OS=Rattus norvegicus GN=Kat5 PE=1 SV=2	SPAC637.12c	178	7e-73	COG5027	Histone acetyltransferase (MYST family)	K11304	0	417	acs:100565870	histone acetyltransferase HTATIP [EC:2.3.1.48]	GO:0043967//histone H4 acetylation;GO:0006333//chromatin assembly or disassembly;GO:0032703//negative regulation of interleukin-2 production;GO:0030521//androgen receptor signaling pathway;GO:0006302//double-strand break repair;GO:0006978//DNA damage response, signal transduction by p53 class mediator resulting in transcription of p21 class mediator;GO:0040008//regulation of growth;GO:0045944//po…	GO:0004402//histone acetyltransferase activity;GO:0046872//metal ion binding;GO:0070491//repressing transcription factor binding;GO:0003713//transcription coactivator activity;GO:0032403//protein complex binding;GO:0003682//chromatin binding;GO:0050681//androgen receptor binding	GO:0000785//chromatin;GO:0005730//nucleolus;GO:0005829//cytosol;GO:0005667//transcription factor complex;GO:0035267//NuA4 histone acetyltransferase complex;GO:0048471//perinuclear region of cytoplasm;GO:0032777//Piccolo NuA4 histone acetyltransferase complex
CL1040.Contig21_A-W	2019	3	0.1622	9	0.6068	gi|148701207|gb|EDL33154.1|	1047.7	0	HIV-1 tat interactive protein, homolog (human), isoform CRA_b [Mus musculus] >gi|149062087|gb|EDM12510.1| HIV-1 tat interactive protein, homolog (human), isoform CRA_b [Rattus norvegicus]	gi|332250219|ref|XM_003274202.1|	1945	0	PREDICTED: Nomascus leucogenys histone acetyltransferase KAT5-like, transcript variant 2 (LOC100589110), mRNA	sp|Q99MK2|KAT5_RAT	1046	0	Histone acetyltransferase KAT5 OS=Rattus norvegicus GN=Kat5 PE=1 SV=2	SPAC637.12c	362	2e-99	COG5027	Histone acetyltransferase (MYST family)	K11304	0	1047	cfa:483728	histone acetyltransferase HTATIP [EC:2.3.1.48]	GO:0043967//histone H4 acetylation;GO:0006333//chromatin assembly or disassembly;GO:0032703//negative regulation of interleukin-2 production;GO:0030521//androgen receptor signaling pathway;GO:0006302//double-strand break repair;GO:0006978//DNA damage response, signal transduction by p53 class mediator resulting in transcription of p21 class mediator;GO:0040008//regulation of growth;GO:0045944//po…	GO:0004402//histone acetyltransferase activity;GO:0046872//metal ion binding;GO:0070491//repressing transcription factor binding;GO:0003713//transcription coactivator activity;GO:0032403//protein complex binding;GO:0003682//chromatin binding;GO:0050681//androgen receptor binding	GO:0000785//chromatin;GO:0005730//nucleolus;GO:0005829//cytosol;GO:0005667//transcription factor complex;GO:0035267//NuA4 histone acetyltransferase complex;GO:0048471//perinuclear region of cytoplasm;GO:0032777//Piccolo NuA4 histone acetyltransferase complex
CL1040.Contig22_A-W	2186	0	0	1	0.0623	gi|327291233|ref|XP_003230326.1|	174.5	0	PREDICTED: histone acetyltransferase KAT5-like, partial [Anolis carolinensis]	gi|332250219|ref|XM_003274202.1|	1082	0	PREDICTED: Nomascus leucogenys histone acetyltransferase KAT5-like, transcript variant 2 (LOC100589110), mRNA	sp|Q99MK2|KAT5_RAT	741	0	Histone acetyltransferase KAT5 OS=Rattus norvegicus GN=Kat5 PE=1 SV=2	SPAC637.12c	321	3e-87	COG5027	Histone acetyltransferase (MYST family)	K11304	0	711	acs:100565870	histone acetyltransferase HTATIP [EC:2.3.1.48]	GO:0043967//histone H4 acetylation;GO:0006333//chromatin assembly or disassembly;GO:0032703//negative regulation of interleukin-2 production;GO:0030521//androgen receptor signaling pathway;GO:0006302//double-strand break repair;GO:0006978//DNA damage response, signal transduction by p53 class mediator resulting in transcription of p21 class mediator;GO:0040008//regulation of growth;GO:0045944//po…	GO:0004402//histone acetyltransferase activity;GO:0046872//metal ion binding;GO:0070491//repressing transcription factor binding;GO:0003713//transcription coactivator activity;GO:0032403//protein complex binding;GO:0003682//chromatin binding;GO:0050681//androgen receptor binding	GO:0000785//chromatin;GO:0005730//nucleolus;GO:0005829//cytosol;GO:0005667//transcription factor complex;GO:0035267//NuA4 histone acetyltransferase complex;GO:0048471//perinuclear region of cytoplasm;GO:0032777//Piccolo NuA4 histone acetyltransferase complex
CL1040.Contig23_A-W	694	0	0	0	0	gi|148701207|gb|EDL33154.1|	402.5	7e-111	HIV-1 tat interactive protein, homolog (human), isoform CRA_b [Mus musculus] >gi|149062087|gb|EDM12510.1| HIV-1 tat interactive protein, homolog (human), isoform CRA_b [Rattus norvegicus]	gi|345783115|ref|XM_861275.2|	1128	0	PREDICTED: Canis lupus familiaris K(lysine) acetyltransferase 5, transcript variant 9 (KAT5), mRNA	sp|Q99MK2|KAT5_RAT	401	8e-112	Histone acetyltransferase KAT5 OS=Rattus norvegicus GN=Kat5 PE=1 SV=2	YOR244w	61.2	2e-09	COG5027	Histone acetyltransferase (MYST family)	K11304	1e-111	402	cfa:483728	histone acetyltransferase HTATIP [EC:2.3.1.48]	GO:0043967//histone H4 acetylation;GO:0006333//chromatin assembly or disassembly;GO:0032703//negative regulation of interleukin-2 production;GO:0030521//androgen receptor signaling pathway;GO:0006302//double-strand break repair;GO:0006978//DNA damage response, signal transduction by p53 class mediator resulting in transcription of p21 class mediator;GO:0040008//regulation of growth;GO:0045944//po…	GO:0004402//histone acetyltransferase activity;GO:0046872//metal ion binding;GO:0070491//repressing transcription factor binding;GO:0003713//transcription coactivator activity;GO:0032403//protein complex binding;GO:0003682//chromatin binding;GO:0050681//androgen receptor binding	GO:0000785//chromatin;GO:0005730//nucleolus;GO:0005829//cytosol;GO:0005667//transcription factor complex;GO:0035267//NuA4 histone acetyltransferase complex;GO:0048471//perinuclear region of cytoplasm;GO:0032777//Piccolo NuA4 histone acetyltransferase complex
CL1040.Contig2_A-W	2350	1	0.0464	21	1.2164	gi|327291233|ref|XP_003230326.1|	55.8	0	PREDICTED: histone acetyltransferase KAT5-like, partial [Anolis carolinensis]	gi|332836913|ref|XM_001170117.2|	892	0	PREDICTED: Pan troglodytes K(lysine) acetyltransferase 5, transcript variant 1 (KAT5), mRNA	sp|Q99MK2|KAT5_RAT	595	0	Histone acetyltransferase KAT5 OS=Rattus norvegicus GN=Kat5 PE=1 SV=2	SPAC637.12c	277	5e-74	COG5027	Histone acetyltransferase (MYST family)	K11304	0	566	acs:100565870	histone acetyltransferase HTATIP [EC:2.3.1.48]	GO:0043967//histone H4 acetylation;GO:0006333//chromatin assembly or disassembly;GO:0032703//negative regulation of interleukin-2 production;GO:0030521//androgen receptor signaling pathway;GO:0006302//double-strand break repair;GO:0006978//DNA damage response, signal transduction by p53 class mediator resulting in transcription of p21 class mediator;GO:0040008//regulation of growth;GO:0045944//po…	GO:0004402//histone acetyltransferase activity;GO:0046872//metal ion binding;GO:0070491//repressing transcription factor binding;GO:0003713//transcription coactivator activity;GO:0032403//protein complex binding;GO:0003682//chromatin binding;GO:0050681//androgen receptor binding	GO:0000785//chromatin;GO:0005730//nucleolus;GO:0005829//cytosol;GO:0005667//transcription factor complex;GO:0035267//NuA4 histone acetyltransferase complex;GO:0048471//perinuclear region of cytoplasm;GO:0032777//Piccolo NuA4 histone acetyltransferase complex
CL1040.Contig3_A-W	1175	0	0	0	0	gi|327291233|ref|XP_003230326.1|	174.5	3e-126	PREDICTED: histone acetyltransferase KAT5-like, partial [Anolis carolinensis]	gi|111038163|gb|AC130251.5|	642	0	Rattus norvegicus BAC CH230-157N23 () complete sequence	sp|Q99MK2|KAT5_RAT	324	3e-88	Histone acetyltransferase KAT5 OS=Rattus norvegicus GN=Kat5 PE=1 SV=2	SPAC637.12c	99.8	8e-21	COG5027	Histone acetyltransferase (MYST family)	K11304	5e-127	303	acs:100565870	histone acetyltransferase HTATIP [EC:2.3.1.48]	GO:0043967//histone H4 acetylation;GO:0006333//chromatin assembly or disassembly;GO:0032703//negative regulation of interleukin-2 production;GO:0006302//double-strand break repair;GO:0006978//DNA damage response, signal transduction by p53 class mediator resulting in transcription of p21 class mediator;GO:0040008//regulation of growth;GO:0045944//positive regulation of transcription from RNA poly…	GO:0004402//histone acetyltransferase activity;GO:0046872//metal ion binding;GO:0070491//repressing transcription factor binding;GO:0003713//transcription coactivator activity;GO:0032403//protein complex binding;GO:0003682//chromatin binding	GO:0000785//chromatin;GO:0005730//nucleolus;GO:0005829//cytosol;GO:0005667//transcription factor complex;GO:0035267//NuA4 histone acetyltransferase complex;GO:0048471//perinuclear region of cytoplasm;GO:0032777//Piccolo NuA4 histone acetyltransferase complex
CL1040.Contig4_A-W	1040	0	0	0	0	gi|327291233|ref|XP_003230326.1|	174.5	3e-126	PREDICTED: histone acetyltransferase KAT5-like, partial [Anolis carolinensis]	gi|111038163|gb|AC130251.5|	642	0	Rattus norvegicus BAC CH230-157N23 () complete sequence	sp|Q99MK2|KAT5_RAT	324	2e-88	Histone acetyltransferase KAT5 OS=Rattus norvegicus GN=Kat5 PE=1 SV=2	SPAC637.12c	99.8	7e-21	COG5027	Histone acetyltransferase (MYST family)	K11304	4e-127	303	acs:100565870	histone acetyltransferase HTATIP [EC:2.3.1.48]	GO:0043967//histone H4 acetylation;GO:0006333//chromatin assembly or disassembly;GO:0032703//negative regulation of interleukin-2 production;GO:0006302//double-strand break repair;GO:0006978//DNA damage response, signal transduction by p53 class mediator resulting in transcription of p21 class mediator;GO:0040008//regulation of growth;GO:0045944//positive regulation of transcription from RNA poly…	GO:0004402//histone acetyltransferase activity;GO:0046872//metal ion binding;GO:0070491//repressing transcription factor binding;GO:0003713//transcription coactivator activity;GO:0032403//protein complex binding;GO:0003682//chromatin binding	GO:0000785//chromatin;GO:0005730//nucleolus;GO:0005829//cytosol;GO:0005667//transcription factor complex;GO:0035267//NuA4 histone acetyltransferase complex;GO:0048471//perinuclear region of cytoplasm;GO:0032777//Piccolo NuA4 histone acetyltransferase complex
CL1040.Contig5_A-W	1013	0	0	0	0	gi|327291233|ref|XP_003230326.1|	182.2	1e-128	PREDICTED: histone acetyltransferase KAT5-like, partial [Anolis carolinensis]	gi|111038163|gb|AC130251.5|	597	1e-167	Rattus norvegicus BAC CH230-157N23 () complete sequence	sp|Q99MK2|KAT5_RAT	324	2e-88	Histone acetyltransferase KAT5 OS=Rattus norvegicus GN=Kat5 PE=1 SV=2	SPAC637.12c	99.8	7e-21	COG5027	Histone acetyltransferase (MYST family)	K11304	2e-129	303	acs:100565870	histone acetyltransferase HTATIP [EC:2.3.1.48]	GO:0043967//histone H4 acetylation;GO:0006333//chromatin assembly or disassembly;GO:0032703//negative regulation of interleukin-2 production;GO:0006302//double-strand break repair;GO:0006978//DNA damage response, signal transduction by p53 class mediator resulting in transcription of p21 class mediator;GO:0040008//regulation of growth;GO:0045944//positive regulation of transcription from RNA poly…	GO:0004402//histone acetyltransferase activity;GO:0046872//metal ion binding;GO:0070491//repressing transcription factor binding;GO:0003713//transcription coactivator activity;GO:0032403//protein complex binding;GO:0003682//chromatin binding	GO:0000785//chromatin;GO:0005730//nucleolus;GO:0005829//cytosol;GO:0005667//transcription factor complex;GO:0035267//NuA4 histone acetyltransferase complex;GO:0048471//perinuclear region of cytoplasm;GO:0032777//Piccolo NuA4 histone acetyltransferase complex
CL1040.Contig6_A-W	962	0	0	0	0	gi|327291233|ref|XP_003230326.1|	174.5	1e-130	PREDICTED: histone acetyltransferase KAT5-like, partial [Anolis carolinensis]	gi|395852378|ref|XM_003798668.1|	714	0	PREDICTED: Otolemur garnettii K(lysine) acetyltransferase 5, transcript variant 2 (KAT5), mRNA	sp|Q99MK2|KAT5_RAT	338	1e-92	Histone acetyltransferase KAT5 OS=Rattus norvegicus GN=Kat5 PE=1 SV=2	SPAC637.12c	112	7e-25	COG5027	Histone acetyltransferase (MYST family)	K11304	2e-131	317	acs:100565870	histone acetyltransferase HTATIP [EC:2.3.1.48]	GO:0043967//histone H4 acetylation;GO:0006333//chromatin assembly or disassembly;GO:0032703//negative regulation of interleukin-2 production;GO:0006302//double-strand break repair;GO:0006978//DNA damage response, signal transduction by p53 class mediator resulting in transcription of p21 class mediator;GO:0040008//regulation of growth;GO:0045944//positive regulation of transcription from RNA poly…	GO:0004402//histone acetyltransferase activity;GO:0046872//metal ion binding;GO:0070491//repressing transcription factor binding;GO:0003713//transcription coactivator activity;GO:0032403//protein complex binding;GO:0003682//chromatin binding	GO:0000785//chromatin;GO:0005730//nucleolus;GO:0005829//cytosol;GO:0005667//transcription factor complex;GO:0035267//NuA4 histone acetyltransferase complex;GO:0048471//perinuclear region of cytoplasm;GO:0032777//Piccolo NuA4 histone acetyltransferase complex
CL1040.Contig7_A-W	810	0	0	0	0	gi|351701952|gb|EHB04871.1|	98.6	3e-19	Histone acetyltransferase KAT5 [Heterocephalus glaber]	gi|111038163|gb|AC130251.5|	642	0	Rattus norvegicus BAC CH230-157N23 () complete sequence	sp|Q99MK2|KAT5_RAT	298	9e-81	Histone acetyltransferase KAT5 OS=Rattus norvegicus GN=Kat5 PE=1 SV=2	YOR244w	60.5	3e-09	COG5027	Histone acetyltransferase (MYST family)	K11304	1e-80	299	cfa:483728	histone acetyltransferase HTATIP [EC:2.3.1.48]	GO:0043967//histone H4 acetylation;GO:0006333//chromatin assembly or disassembly;GO:0032703//negative regulation of interleukin-2 production;GO:0030521//androgen receptor signaling pathway;GO:0006302//double-strand break repair;GO:0006978//DNA damage response, signal transduction by p53 class mediator resulting in transcription of p21 class mediator;GO:0040008//regulation of growth;GO:0045944//po…	GO:0004402//histone acetyltransferase activity;GO:0046872//metal ion binding;GO:0070491//repressing transcription factor binding;GO:0003713//transcription coactivator activity;GO:0032403//protein complex binding;GO:0003682//chromatin binding;GO:0050681//androgen receptor binding	GO:0000785//chromatin;GO:0005730//nucleolus;GO:0005829//cytosol;GO:0005667//transcription factor complex;GO:0035267//NuA4 histone acetyltransferase complex;GO:0048471//perinuclear region of cytoplasm;GO:0032777//Piccolo NuA4 histone acetyltransferase complex
CL1040.Contig8_A-W	783	0	0	0	0	gi|355566309|gb|EHH22688.1|	101.3	4e-20	hypothetical protein EGK_06001 [Macaca mulatta] >gi|355751961|gb|EHH56081.1| hypothetical protein EGM_05421 [Macaca fascicularis]	gi|332836913|ref|XM_001170117.2|	892	0	PREDICTED: Pan troglodytes K(lysine) acetyltransferase 5, transcript variant 1 (KAT5), mRNA	sp|Q99MK2|KAT5_RAT	306	4e-83	Histone acetyltransferase KAT5 OS=Rattus norvegicus GN=Kat5 PE=1 SV=2	YOR244w	61.2	2e-09	COG5027	Histone acetyltransferase (MYST family)	K11304	6e-83	307	cfa:483728	histone acetyltransferase HTATIP [EC:2.3.1.48]	GO:0043967//histone H4 acetylation;GO:0006333//chromatin assembly or disassembly;GO:0032703//negative regulation of interleukin-2 production;GO:0030521//androgen receptor signaling pathway;GO:0006302//double-strand break repair;GO:0006978//DNA damage response, signal transduction by p53 class mediator resulting in transcription of p21 class mediator;GO:0040008//regulation of growth;GO:0045944//po…	GO:0004402//histone acetyltransferase activity;GO:0046872//metal ion binding;GO:0070491//repressing transcription factor binding;GO:0003713//transcription coactivator activity;GO:0032403//protein complex binding;GO:0003682//chromatin binding;GO:0050681//androgen receptor binding	GO:0000785//chromatin;GO:0005730//nucleolus;GO:0005829//cytosol;GO:0005667//transcription factor complex;GO:0035267//NuA4 histone acetyltransferase complex;GO:0048471//perinuclear region of cytoplasm;GO:0032777//Piccolo NuA4 histone acetyltransferase complex
CL1040.Contig9_A-W	768	0	0	0	0	gi|395852379|ref|XP_003798716.1|	417.5	2e-115	PREDICTED: histone acetyltransferase KAT5 isoform 2 [Otolemur garnettii]	gi|332836912|ref|XM_001170139.2|	817	0	PREDICTED: Pan troglodytes K(lysine) acetyltransferase 5, transcript variant 2 (KAT5), mRNA	sp|Q5RBG4|KAT5_PONAB	416	3e-116	Histone acetyltransferase KAT5 OS=Pongo abelii GN=KAT5 PE=2 SV=1	SPAC637.12c	123	4e-28	COG5027	Histone acetyltransferase (MYST family)	K11304	4e-116	417	ssc:100511913	histone acetyltransferase HTATIP [EC:2.3.1.48]	GO:0043967//histone H4 acetylation;GO:0006333//chromatin assembly or disassembly;GO:0032703//negative regulation of interleukin-2 production;GO:0030521//androgen receptor signaling pathway;GO:0006302//double-strand break repair;GO:0006978//DNA damage response, signal transduction by p53 class mediator resulting in transcription of p21 class mediator;GO:0040008//regulation of growth;GO:0045944//po…	GO:0004402//histone acetyltransferase activity;GO:0046872//metal ion binding;GO:0070491//repressing transcription factor binding;GO:0003713//transcription coactivator activity;GO:0032403//protein complex binding;GO:0003682//chromatin binding;GO:0050681//androgen receptor binding	GO:0000785//chromatin;GO:0005730//nucleolus;GO:0005829//cytosol;GO:0005667//transcription factor complex;GO:0035267//NuA4 histone acetyltransferase complex;GO:0048471//perinuclear region of cytoplasm;GO:0032777//Piccolo NuA4 histone acetyltransferase complex
CL1041.Contig1_A-W	588	4	0.7425	7	1.6204	gi|397524863|ref|XP_003832401.1|	81.3	2e-14	PREDICTED: 26S proteasome non-ATPase regulatory subunit 9 isoform 1 [Pan paniscus]	gi|297693269|ref|XM_002823895.1|	238	2e-59	PREDICTED: Pongo abelii proteasome (prosome, macropain) 26S subunit, non-ATPase, 9 (PSMD9), mRNA	sp|O00233|PSMD9_HUMAN	81.3	1e-15	26S proteasome non-ATPase regulatory subunit 9 OS=Homo sapiens GN=PSMD9 PE=1 SV=3	--	--	--	--	--	K06693	4e-15	81.3	ssc:100525255	26S proteasome non-ATPase regulatory subunit 9	GO:0006521//regulation of cellular amino acid metabolic process;GO:0051437//positive regulation of ubiquitin-protein ligase activity involved in mitotic cell cycle;GO:0016032//viral reproduction;GO:0051436//negative regulation of ubiquitin-protein ligase activity involved in mitotic cell cycle;GO:0046676//negative regulation of insulin secretion;GO:0000084//S phase of mitotic cell cycle;GO:007068…	GO:0003713//transcription coactivator activity;GO:0043425//bHLH transcription factor binding	GO:0008540//proteasome regulatory particle, base subcomplex;GO:0005634//nucleus
CL1041.Contig2_A-W	1091	109	10.9049	110	13.724	gi|297693270|ref|XP_002823941.1|	387.1	7e-106	PREDICTED: 26S proteasome non-ATPase regulatory subunit 9 [Pongo abelii]	gi|297693269|ref|XM_002823895.1|	795	0	PREDICTED: Pongo abelii proteasome (prosome, macropain) 26S subunit, non-ATPase, 9 (PSMD9), mRNA	sp|O00233|PSMD9_HUMAN	385	9e-107	26S proteasome non-ATPase regulatory subunit 9 OS=Homo sapiens GN=PSMD9 PE=1 SV=3	YIL007c	126	8e-29	COG0265	Trypsin-like serine proteases, typically periplasmic, contain C-terminal PDZ domain	K06693	1e-106	387	pon:100434198	26S proteasome non-ATPase regulatory subunit 9	GO:0006521//regulation of cellular amino acid metabolic process;GO:0051437//positive regulation of ubiquitin-protein ligase activity involved in mitotic cell cycle;GO:0016032//viral reproduction;GO:0051436//negative regulation of ubiquitin-protein ligase activity involved in mitotic cell cycle;GO:0046676//negative regulation of insulin secretion;GO:0000084//S phase of mitotic cell cycle;GO:007068…	GO:0003713//transcription coactivator activity;GO:0043425//bHLH transcription factor binding	GO:0008540//proteasome regulatory particle, base subcomplex;GO:0005634//nucleus
CL1042.Contig1_A-W	2487	7	0.3072	8	0.4379	gi|371875793|ref|NP_001243125.1|	1181.4	0	serine/threonine-protein kinase A-Raf isoform 2 [Homo sapiens] >gi|13960149|gb|AAH07514.1| ARAF protein [Homo sapiens]	gi|371875792|ref|NM_001256196.1|	2296	0	Homo sapiens v-raf murine sarcoma 3611 viral oncogene homolog (ARAF), transcript variant 2, mRNA	sp|O19004|ARAF_PIG	1176	0	Serine/threonine-protein kinase A-Raf OS=Sus scrofa GN=ARAF PE=2 SV=1	YAR019c	100	9e-21	COG0515	Serine/threonine protein kinase	K08845	0	1180	pon:100431871	A-Raf proto-oncogene serine/threonine-protein kinase [EC:2.7.11.1]	GO:0035556//intracellular signal transduction;GO:0043066//negative regulation of apoptotic process;GO:0033138//positive regulation of peptidyl-serine phosphorylation	GO:0004674//protein serine/threonine kinase activity;GO:0046872//metal ion binding;GO:0005524//ATP binding;GO:0005057//receptor signaling protein activity;GO:0005515//protein binding	GO:0005829//cytosol;GO:0005739//mitochondrion
CL1042.Contig2_A-W	2376	0	0	0	0	gi|55742847|ref|NP_999494.1|	1194.5	0	serine/threonine-protein kinase A-Raf [Sus scrofa] >gi|3024070|sp|O19004.1|ARAF_PIG RecName: Full=Serine/threonine-protein kinase A-Raf; AltName: Full=Proto-oncogene A-Raf; AltName: Full=Proto-oncogene A-Raf-1 >gi|2443340|dbj|BAA22379.1| A-Raf-1 [Sus scrofa]	gi|371875716|ref|NM_001654.4|	3075	0	Homo sapiens v-raf murine sarcoma 3611 viral oncogene homolog (ARAF), transcript variant 1, mRNA	sp|O19004|ARAF_PIG	1194	0	Serine/threonine-protein kinase A-Raf OS=Sus scrofa GN=ARAF PE=2 SV=1	YAR019c	100	9e-21	COG0515	Serine/threonine protein kinase	K08845	0	1194	ssc:397601	A-Raf proto-oncogene serine/threonine-protein kinase [EC:2.7.11.1]	GO:0035556//intracellular signal transduction;GO:0043066//negative regulation of apoptotic process;GO:0033138//positive regulation of peptidyl-serine phosphorylation	GO:0004674//protein serine/threonine kinase activity;GO:0046872//metal ion binding;GO:0005524//ATP binding;GO:0005057//receptor signaling protein activity;GO:0005515//protein binding	GO:0005829//cytosol;GO:0005739//mitochondrion
CL1042.Contig3_A-W	882	2	0.2475	6	0.926	gi|395753885|ref|XP_002831617.2|	477.6	3e-133	PREDICTED: serine/threonine-protein kinase A-Raf [Pongo abelii]	gi|402910007|ref|XM_003917635.1|	1176	0	PREDICTED: Papio anubis v-raf murine sarcoma 3611 viral oncogene homolog (ARAF), mRNA	sp|P10398|ARAF_HUMAN	474	8e-134	Serine/threonine-protein kinase A-Raf OS=Homo sapiens GN=ARAF PE=1 SV=2	--	--	--	--	--	K08845	3e-133	474	hsa:369	A-Raf proto-oncogene serine/threonine-protein kinase [EC:2.7.11.1]	GO:0035556//intracellular signal transduction;GO:0043066//negative regulation of apoptotic process;GO:0033138//positive regulation of peptidyl-serine phosphorylation	GO:0004674//protein serine/threonine kinase activity;GO:0046872//metal ion binding;GO:0005524//ATP binding;GO:0005057//receptor signaling protein activity;GO:0005515//protein binding	GO:0005829//cytosol;GO:0005739//mitochondrion
CL1042.Contig4_A-W	1262	2	0.173	47	5.0694	gi|297303730|ref|XP_001095044.2|	352.1	3e-95	PREDICTED: serine/threonine-protein kinase A-Raf isoform 5 [Macaca mulatta]	gi|62087241|dbj|AB208831.1|	1130	0	Homo sapiens mRNA for v-raf murine sarcoma 3611 viral oncogene homolog variant protein	sp|O19004|ARAF_PIG	345	1e-94	Serine/threonine-protein kinase A-Raf OS=Sus scrofa GN=ARAF PE=2 SV=1	DR1213	53.9	6e-07	COG0515	Serine/threonine protein kinase	K08845	5e-96	352	mcc:707169	A-Raf proto-oncogene serine/threonine-protein kinase [EC:2.7.11.1]	GO:0035556//intracellular signal transduction;GO:0043066//negative regulation of apoptotic process;GO:0033138//positive regulation of peptidyl-serine phosphorylation	GO:0004674//protein serine/threonine kinase activity;GO:0046872//metal ion binding;GO:0005524//ATP binding;GO:0005057//receptor signaling protein activity;GO:0005515//protein binding	GO:0005829//cytosol;GO:0005739//mitochondrion
CL1043.Contig1_A-W	839	0	0	3	0.4867	gi|297273228|ref|XP_001114315.2|	373.2	7e-102	PREDICTED: ataxin-7-like protein 3-like isoform 3 [Macaca mulatta] >gi|402900491|ref|XP_003913207.1| PREDICTED: ataxin-7-like protein 3 isoform 1 [Papio anubis]	gi|402900490|ref|XM_003913158.1|	888	0	PREDICTED: Papio anubis ataxin 7-like 3, transcript variant 1 (ATXN7L3), mRNA	sp|A2AWT3|AT7L3_MOUSE	355	7e-98	Ataxin-7-like protein 3 OS=Mus musculus GN=Atxn7l3 PE=2 SV=1	--	--	--	--	--	K11363	1e-100	366	mcc:714437	SAGA-associated factor 11	GO:0016578//histone deubiquitination;GO:0045893//positive regulation of transcription, DNA-dependent	GO:0030374//ligand-dependent nuclear receptor transcription coactivator activity;GO:0046872//metal ion binding;GO:0005515//protein binding	GO:0000124//SAGA complex
CL1043.Contig2_A-W	833	0	0	4	0.6536	gi|109116181|ref|XP_001114294.1|	390.2	5e-107	PREDICTED: ataxin-7-like protein 3-like isoform 2 [Macaca mulatta] >gi|402900493|ref|XP_003913208.1| PREDICTED: ataxin-7-like protein 3 isoform 2 [Papio anubis]	gi|402900492|ref|XM_003913159.1|	930	0	PREDICTED: Papio anubis ataxin 7-like 3, transcript variant 2 (ATXN7L3), mRNA	sp|A2AWT3|AT7L3_MOUSE	348	8e-96	Ataxin-7-like protein 3 OS=Mus musculus GN=Atxn7l3 PE=2 SV=1	--	--	--	--	--	K11363	8e-108	390	mcc:714437	SAGA-associated factor 11	GO:0016578//histone deubiquitination;GO:0045893//positive regulation of transcription, DNA-dependent	GO:0030374//ligand-dependent nuclear receptor transcription coactivator activity;GO:0046872//metal ion binding	GO:0000124//SAGA complex
CL1043.Contig3_A-W	3793	143	4.115	442	15.8618	gi|297273228|ref|XP_001114315.2|	717.6	0	PREDICTED: ataxin-7-like protein 3-like isoform 3 [Macaca mulatta] >gi|402900491|ref|XP_003913207.1| PREDICTED: ataxin-7-like protein 3 isoform 1 [Papio anubis]	gi|194216827|ref|XM_001490397.2|	5126	0	PREDICTED: Equus caballus ataxin 7-like 3, transcript variant 1 (ATXN7L3), mRNA	sp|Q14CW9|AT7L3_HUMAN	699	0	Ataxin-7-like protein 3 OS=Homo sapiens GN=ATXN7L3 PE=1 SV=1	--	--	--	--	--	K11363	0	710	mcc:714437	SAGA-associated factor 11	GO:0016578//histone deubiquitination;GO:0045893//positive regulation of transcription, DNA-dependent	GO:0030374//ligand-dependent nuclear receptor transcription coactivator activity;GO:0046872//metal ion binding;GO:0005515//protein binding	GO:0000124//SAGA complex
CL1044.Contig1_A-W	340	14	4.4944	14	5.6048	gi|73977129|ref|XP_850552.1|	188	1e-46	PREDICTED: dual specificity testis-specific protein kinase 2 isoform 1 [Canis lupus familiaris]	gi|348553462|ref|XM_003462498.1|	406	1e-110	PREDICTED: Cavia porcellus dual specificity testis-specific protein kinase 2-like (LOC100735878), mRNA	sp|Q96S53|TESK2_HUMAN	186	1e-47	Dual specificity testis-specific protein kinase 2 OS=Homo sapiens GN=TESK2 PE=2 SV=1	MYPU_6850	55.1	3e-08	COG0515	Serine/threonine protein kinase	K08842	1e-47	187	cfa:608657	testis-specific kinase 2 [EC:2.7.12.1]	GO:0006468//protein phosphorylation;GO:0048041//focal adhesion assembly;GO:0007283//spermatogenesis;GO:0030036//actin cytoskeleton organization	GO:0004674//protein serine/threonine kinase activity;GO:0046872//metal ion binding;GO:0005524//ATP binding;GO:0004713//protein tyrosine kinase activity	GO:0005730//nucleolus;GO:0005737//cytoplasm
CL1044.Contig2_A-W	460	0	0	12	3.5509	gi|73977129|ref|XP_850552.1|	58.9	7e-08	PREDICTED: dual specificity testis-specific protein kinase 2 isoform 1 [Canis lupus familiaris]	gi|20135742|emb|AL359540.19|	163	8e-37	Human DNA sequence from clone RP4-534D1 on chromosome 1p34.1-35.3 Contains the 5' end of one variant of the ZSWIM5 gene for zinc finger SWIM domain containing 5, a novel gene (MGC15668), the MUTYH gene for mutY homolog (E. coli), the TOE1 gene for target of EGR1 member 1 (nuclear) and the 3' end of the TESK2 gene for testis-specific kinase 2, complete sequence	sp|Q96S53|TESK2_HUMAN	63.2	2e-10	Dual specificity testis-specific protein kinase 2 OS=Homo sapiens GN=TESK2 PE=2 SV=1	--	--	--	--	--	K08842	2e-10	65.1	cfa:608657	testis-specific kinase 2 [EC:2.7.12.1]	-	-	-
CL1045.Contig1_A-W	717	8	1.2178	19	3.607	gi|82697331|ref|NP_001032533.1|	384.8	1e-105	structure-specific endonuclease subunit SLX1 [Bos taurus] >gi|122138885|sp|Q32PI0.1|SLX1_BOVIN RecName: Full=Structure-specific endonuclease subunit SLX1; AltName: Full=GIY-YIG domain-containing protein 1 >gi|79153460|gb|AAI08109.1| GIY-YIG domain containing [Bos taurus] >gi|296473263|gb|DAA15378.1| structure-specific endonuclease subunit SLX1 [Bos taurus]	gi|338712878|ref|XM_001496590.3|	305	1e-79	PREDICTED: Equus caballus structure-specific endonuclease subunit SLX1-like (LOC100066262), partial mRNA	sp|Q32PI0|SLX1_BOVIN	384	8e-107	Structure-specific endonuclease subunit SLX1 OS=Bos taurus GN=SLX1A PE=2 SV=1	--	--	--	--	--	K15078	3e-106	384	bta:510858	structure-specific endonuclease subunit SLX1 [EC:3.6.1.-]	GO:0000724//double-strand break repair via homologous recombination;GO:0010792//DNA double-strand break processing involved in repair via single-strand annealing	GO:0008821//crossover junction endodeoxyribonuclease activity;GO:0046872//metal ion binding;GO:0017108//5'-flap endonuclease activity;GO:0005515//protein binding	GO:0033557//Slx1-Slx4 complex
CL1045.Contig2_A-W	698	0	0	2	0.39	gi|82697331|ref|NP_001032533.1|	343.2	5e-93	structure-specific endonuclease subunit SLX1 [Bos taurus] >gi|122138885|sp|Q32PI0.1|SLX1_BOVIN RecName: Full=Structure-specific endonuclease subunit SLX1; AltName: Full=GIY-YIG domain-containing protein 1 >gi|79153460|gb|AAI08109.1| GIY-YIG domain containing [Bos taurus] >gi|296473263|gb|DAA15378.1| structure-specific endonuclease subunit SLX1 [Bos taurus]	gi|397475971|ref|XM_003809338.1|	283	5e-73	PREDICTED: Pan paniscus SLX1 structure-specific endonuclease subunit homolog A (S. cerevisiae) (SLX1A), mRNA	sp|Q32PI0|SLX1_BOVIN	343	3e-94	Structure-specific endonuclease subunit SLX1 OS=Bos taurus GN=SLX1A PE=2 SV=1	--	--	--	--	--	K15078	9e-94	343	bta:510858	structure-specific endonuclease subunit SLX1 [EC:3.6.1.-]	GO:0000724//double-strand break repair via homologous recombination;GO:0010792//DNA double-strand break processing involved in repair via single-strand annealing	GO:0008821//crossover junction endodeoxyribonuclease activity;GO:0046872//metal ion binding;GO:0017108//5'-flap endonuclease activity;GO:0005515//protein binding	GO:0033557//Slx1-Slx4 complex
CL1045.Contig3_A-W	257	0	0	7	3.7075	gi|82697331|ref|NP_001032533.1|	73.6	2e-12	structure-specific endonuclease subunit SLX1 [Bos taurus] >gi|122138885|sp|Q32PI0.1|SLX1_BOVIN RecName: Full=Structure-specific endonuclease subunit SLX1; AltName: Full=GIY-YIG domain-containing protein 1 >gi|79153460|gb|AAI08109.1| GIY-YIG domain containing [Bos taurus] >gi|296473263|gb|DAA15378.1| structure-specific endonuclease subunit SLX1 [Bos taurus]	gi|402743976|ref|NM_001037456.2|	153	4e-34	Bos taurus SLX1 structure-specific endonuclease subunit homolog A (S. cerevisiae) (SLX1A), mRNA	sp|Q32PI0|SLX1_BOVIN	73.6	9e-14	Structure-specific endonuclease subunit SLX1 OS=Bos taurus GN=SLX1A PE=2 SV=1	--	--	--	--	--	K15078	3e-13	73.6	bta:510858	structure-specific endonuclease subunit SLX1 [EC:3.6.1.-]	GO:0000724//double-strand break repair via homologous recombination;GO:0010792//DNA double-strand break processing involved in repair via single-strand annealing	GO:0008821//crossover junction endodeoxyribonuclease activity;GO:0046872//metal ion binding;GO:0017108//5'-flap endonuclease activity;GO:0005515//protein binding	GO:0033557//Slx1-Slx4 complex
CL1046.Contig1_A-W	674	0	0	0	0	--	--	--	--	gi|134288932|gb|AC196701.9|	91.7	4e-15	Rhesus Macaque BAC CH250-408B6 () complete sequence	--	--	--	--	--	--	--	--	--	--	--	--	--	--	-	-	-
CL1046.Contig2_A-W	633	0	0	0	0	--	--	--	--	gi|17432882|gb|AC021590.10|	67.9	5e-08	Homo sapiens chromosome 8, clone RP11-143H8, complete sequence	--	--	--	--	--	--	--	--	--	--	--	--	--	--	-	-	-
CL1046.Contig3_A-W	583	0	0	0	0	--	--	--	--	gi|134288932|gb|AC196701.9|	91.7	3e-15	Rhesus Macaque BAC CH250-408B6 () complete sequence	--	--	--	--	--	--	--	--	--	--	--	--	--	--	-	-	-
CL1046.Contig4_A-W	381	0	0	0	0	--	--	--	--	gi|134288932|gb|AC196701.9|	91.7	2e-15	Rhesus Macaque BAC CH250-408B6 () complete sequence	--	--	--	--	--	--	--	--	--	--	--	--	--	--	-	-	-
CL1046.Contig5_A-W	290	0	0	0	0	--	--	--	--	gi|134288932|gb|AC196701.9|	91.7	1e-15	Rhesus Macaque BAC CH250-408B6 () complete sequence	--	--	--	--	--	--	--	--	--	--	--	--	--	--	-	-	-
CL1047.Contig1_A-W	1042	1	0.1047	1	0.1306	gi|118403294|ref|NP_001072128.1|	354.4	5e-96	fms-related tyrosine kinase 3 ligand precursor [Ovis aries] >gi|94983828|gb|ABF50620.1| fms-related tyrosine kinase 3 ligand [Ovis aries]	gi|50979197|ref|NM_001003350.1|	561	1e-156	Canis lupus familiaris fms-related tyrosine kinase 3 ligand (FLT3LG), mRNA >gi|9367028|gb|AF155148.1|AF155148 Canis familiaris Flt3 ligand mRNA, complete cds	sp|P49771|FLT3L_HUMAN	341	2e-93	Fms-related tyrosine kinase 3 ligand OS=Homo sapiens GN=FLT3LG PE=1 SV=1	--	--	--	--	--	K05454	1e-96	353	cfa:442938	fms-related tyrosine kinase 3 ligand	GO:0008284//positive regulation of cell proliferation;GO:0007165//signal transduction	GO:0005125//cytokine activity	GO:0005615//extracellular space;GO:0005886//plasma membrane;GO:0016021//integral to membrane
CL1047.Contig2_A-W	988	0	0	0	0	gi|126010774|gb|AAI33534.1|	310.5	7e-83	FLT3LG protein [Bos taurus]	gi|126010773|gb|BC133533.1|	363	9e-97	Bos taurus fms-related tyrosine kinase 3 ligand, mRNA (cDNA clone MGC:151591 IMAGE:8313992), complete cds	sp|P49771|FLT3L_HUMAN	299	7e-81	Fms-related tyrosine kinase 3 ligand OS=Homo sapiens GN=FLT3LG PE=1 SV=1	--	--	--	--	--	K05454	3e-82	305	cfa:442938	fms-related tyrosine kinase 3 ligand	GO:0008284//positive regulation of cell proliferation;GO:0007165//signal transduction	GO:0005102//receptor binding	GO:0005576//extracellular region;GO:0016020//membrane
CL1047.Contig3_A-W	1031	1	0.1059	3	0.3961	gi|118403294|ref|NP_001072128.1|	354.4	5e-96	fms-related tyrosine kinase 3 ligand precursor [Ovis aries] >gi|94983828|gb|ABF50620.1| fms-related tyrosine kinase 3 ligand [Ovis aries]	gi|50979197|ref|NM_001003350.1|	561	1e-156	Canis lupus familiaris fms-related tyrosine kinase 3 ligand (FLT3LG), mRNA >gi|9367028|gb|AF155148.1|AF155148 Canis familiaris Flt3 ligand mRNA, complete cds	sp|P49771|FLT3L_HUMAN	341	2e-93	Fms-related tyrosine kinase 3 ligand OS=Homo sapiens GN=FLT3LG PE=1 SV=1	--	--	--	--	--	K05454	1e-96	353	cfa:442938	fms-related tyrosine kinase 3 ligand	GO:0008284//positive regulation of cell proliferation;GO:0007165//signal transduction	GO:0005125//cytokine activity	GO:0005615//extracellular space;GO:0005886//plasma membrane;GO:0016021//integral to membrane
CL1047.Contig4_A-W	998	1	0.1094	1	0.1364	gi|50979198|ref|NP_001003350.1|	354	6e-96	fms-related tyrosine kinase 3 ligand precursor [Canis lupus familiaris] >gi|9367029|gb|AAF87088.1|AF155148_1 Flt3 ligand [Canis lupus familiaris]	gi|50979197|ref|NM_001003350.1|	561	1e-156	Canis lupus familiaris fms-related tyrosine kinase 3 ligand (FLT3LG), mRNA >gi|9367028|gb|AF155148.1|AF155148 Canis familiaris Flt3 ligand mRNA, complete cds	sp|P49771|FLT3L_HUMAN	341	2e-93	Fms-related tyrosine kinase 3 ligand OS=Homo sapiens GN=FLT3LG PE=1 SV=1	--	--	--	--	--	K05454	9e-97	353	cfa:442938	fms-related tyrosine kinase 3 ligand	GO:0008284//positive regulation of cell proliferation;GO:0007165//signal transduction	GO:0005125//cytokine activity	GO:0005615//extracellular space;GO:0005886//plasma membrane;GO:0016021//integral to membrane
CL1047.Contig5_A-W	977	0	0	0	0	gi|126010774|gb|AAI33534.1|	310.5	7e-83	FLT3LG protein [Bos taurus]	gi|126010773|gb|BC133533.1|	408	1e-110	Bos taurus fms-related tyrosine kinase 3 ligand, mRNA (cDNA clone MGC:151591 IMAGE:8313992), complete cds	sp|P49771|FLT3L_HUMAN	299	7e-81	Fms-related tyrosine kinase 3 ligand OS=Homo sapiens GN=FLT3LG PE=1 SV=1	--	--	--	--	--	K05454	3e-82	305	cfa:442938	fms-related tyrosine kinase 3 ligand	GO:0008284//positive regulation of cell proliferation;GO:0007165//signal transduction	GO:0005102//receptor binding	GO:0005576//extracellular region;GO:0016020//membrane
CL1047.Contig6_A-W	944	0	0	3	0.4326	gi|126010774|gb|AAI33534.1|	309.7	1e-82	FLT3LG protein [Bos taurus]	gi|126010773|gb|BC133533.1|	408	1e-110	Bos taurus fms-related tyrosine kinase 3 ligand, mRNA (cDNA clone MGC:151591 IMAGE:8313992), complete cds	sp|P49771|FLT3L_HUMAN	299	7e-81	Fms-related tyrosine kinase 3 ligand OS=Homo sapiens GN=FLT3LG PE=1 SV=1	--	--	--	--	--	K05454	2e-82	306	cfa:442938	fms-related tyrosine kinase 3 ligand	GO:0008284//positive regulation of cell proliferation;GO:0007165//signal transduction	GO:0005102//receptor binding	GO:0005576//extracellular region;GO:0016020//membrane
CL1048.Contig1_A-W	3928	16	0.4446	93	3.2227	gi|119618854|gb|EAW98448.1|	1829.3	0	nuclear receptor co-repressor 2, isoform CRA_a [Homo sapiens] >gi|119618856|gb|EAW98450.1| nuclear receptor co-repressor 2, isoform CRA_a [Homo sapiens]	gi|403292223|ref|XM_003937104.1|	2896	0	PREDICTED: Saimiri boliviensis boliviensis nuclear receptor corepressor 2, transcript variant 1 (NCOR2), mRNA	sp|Q9Y618|NCOR2_HUMAN	1807	0	Nuclear receptor corepressor 2 OS=Homo sapiens GN=NCOR2 PE=1 SV=2	Rv3876	69.7	4e-11	COG0455	ATPases involved in chromosome partitioning	K06065	0	1824	hsa:9612	nuclear receptor co-repressor 2	GO:0072365//regulation of cellular ketone metabolic process by negative regulation of transcription from RNA polymerase II promoter;GO:0044255//cellular lipid metabolic process	GO:0047485//protein N-terminus binding;GO:0004872//receptor activity;GO:0003677//DNA binding;GO:0003714//transcription corepressor activity;GO:0005112//Notch binding;GO:0042826//histone deacetylase binding	GO:0017053//transcriptional repressor complex;GO:0016604//nuclear body;GO:0005730//nucleolus
CL1048.Contig2_A-W	4078	36	0.9635	61	2.0361	gi|384950512|gb|AFI38861.1|	1920.6	0	nuclear receptor corepressor 2 isoform 3 [Macaca mulatta]	gi|395846807|ref|XM_003796037.1|	2825	0	PREDICTED: Otolemur garnettii nuclear receptor corepressor 2, transcript variant 3 (NCOR2), mRNA	sp|Q9Y618|NCOR2_HUMAN	1914	0	Nuclear receptor corepressor 2 OS=Homo sapiens GN=NCOR2 PE=1 SV=2	Rv3876	69.7	4e-11	COG0455	ATPases involved in chromosome partitioning	K06065	0	1914	mcc:706261	nuclear receptor co-repressor 2	GO:0072365//regulation of cellular ketone metabolic process by negative regulation of transcription from RNA polymerase II promoter;GO:0044255//cellular lipid metabolic process	GO:0047485//protein N-terminus binding;GO:0003677//DNA binding;GO:0003714//transcription corepressor activity;GO:0005112//Notch binding;GO:0042826//histone deacetylase binding	GO:0017053//transcriptional repressor complex;GO:0016604//nuclear body;GO:0005730//nucleolus
CL1049.Contig1_A-W	718	1	0.152	7	1.3271	gi|296207544|ref|XP_002750676.1|	205.3	2e-51	PREDICTED: probable U3 small nucleolar RNA-associated protein 11 [Callithrix jacchus]	gi|390465704|ref|XM_002750630.2|	500	1e-138	PREDICTED: Callithrix jacchus UTP11-like, U3 small nucleolar ribonucleoprotein, (yeast) (UTP11L), mRNA	sp|Q9Y3A2|UTP11_HUMAN	203	3e-52	Probable U3 small nucleolar RNA-associated protein 11 OS=Homo sapiens GN=UTP11L PE=1 SV=2	--	--	--	--	--	K14769	1e-51	203	pon:100173391	U3 small nucleolar RNA-associated protein 11	GO:0006917//induction of apoptosis;GO:0006364//rRNA processing;GO:0048011//nerve growth factor receptor signaling pathway;GO:0007399//nervous system development	GO:0005515//protein binding	GO:0005730//nucleolus;GO:0005615//extracellular space;GO:0032040//small-subunit processome;GO:0005737//cytoplasm
CL1049.Contig2_A-W	568	0	0	3	0.7189	gi|355745168|gb|EHH49793.1|	122.9	7e-27	hypothetical protein EGM_00510 [Macaca fascicularis]	gi|390465704|ref|XM_002750630.2|	311	2e-81	PREDICTED: Callithrix jacchus UTP11-like, U3 small nucleolar ribonucleoprotein, (yeast) (UTP11L), mRNA	sp|Q8R5K5|UTP11_RAT	122	4e-28	Probable U3 small nucleolar RNA-associated protein 11 OS=Rattus norvegicus GN=Utp11l PE=2 SV=1	--	--	--	--	--	K14769	1e-27	122	pon:100173391	U3 small nucleolar RNA-associated protein 11	GO:0006917//induction of apoptosis;GO:0006364//rRNA processing;GO:0048011//nerve growth factor receptor signaling pathway;GO:0007399//nervous system development	GO:0005515//protein binding	GO:0005730//nucleolus;GO:0005615//extracellular space;GO:0032040//small-subunit processome;GO:0005737//cytoplasm
CL1049.Contig3_A-W	1176	67	6.2185	77	8.9125	gi|355745168|gb|EHH49793.1|	488.4	2e-136	hypothetical protein EGM_00510 [Macaca fascicularis]	gi|390465704|ref|XM_002750630.2|	1168	0	PREDICTED: Callithrix jacchus UTP11-like, U3 small nucleolar ribonucleoprotein, (yeast) (UTP11L), mRNA	sp|Q9Y3A2|UTP11_HUMAN	484	2e-136	Probable U3 small nucleolar RNA-associated protein 11 OS=Homo sapiens GN=UTP11L PE=1 SV=2	SPAC18G6.06	155	2e-37	COG5223	Uncharacterized conserved protein	K14769	7e-136	484	hsa:51118	U3 small nucleolar RNA-associated protein 11	GO:0006917//induction of apoptosis;GO:0006364//rRNA processing;GO:0048011//nerve growth factor receptor signaling pathway;GO:0007399//nervous system development	GO:0005515//protein binding	GO:0005730//nucleolus;GO:0005615//extracellular space;GO:0032040//small-subunit processome;GO:0005737//cytoplasm
CL105.Contig1_A-W	355	4	1.2298	14	5.368	--	--	--	--	--	--	--	--	--	--	--	--	--	--	--	--	--	--	--	--	--	--	-	-	-
CL105.Contig2_A-W	223	0	0	0	0	--	--	--	--	gi|57012490|gb|AC141868.4|	61.9	1e-06	Mus musculus BAC clone RP24-418L21 from 8, complete sequence	--	--	--	--	--	--	--	--	--	--	--	--	--	--	-	-	-
CL1050.Contig1_A-W	721	420	63.5817	209	39.4571	gi|403303441|ref|XP_003942335.1|	208.8	1e-52	PREDICTED: peptidyl-prolyl cis-trans isomerase FKBP8 [Saimiri boliviensis boliviensis]	gi|403303440|ref|XM_003942286.1|	486	1e-134	PREDICTED: Saimiri boliviensis boliviensis FK506 binding protein 8, 38kDa (FKBP8), mRNA	sp|Q14318|FKBP8_HUMAN	208	8e-54	Peptidyl-prolyl cis-trans isomerase FKBP8 OS=Homo sapiens GN=FKBP8 PE=1 SV=2	--	--	--	--	--	K09574	3e-53	208	ecb:100069569	FK506-binding protein 8 [EC:5.2.1.8]	GO:0007224//smoothened signaling pathway;GO:0043010//camera-type eye development;GO:0018208//peptidyl-proline modification;GO:0006457//protein folding;GO:0010468//regulation of gene expression;GO:0035264//multicellular organism growth;GO:0021904//dorsal/ventral neural tube patterning;GO:0030513//positive regulation of BMP signaling pathway;GO:0001708//cell fate specification	GO:0003755//peptidyl-prolyl cis-trans isomerase activity;GO:0005528//FK506 binding	GO:0030176//integral to endoplasmic reticulum membrane;GO:0005740//mitochondrial envelope
CL1050.Contig2_A-W	661	182	30.053	323	66.5143	gi|149036037|gb|EDL90703.1|	90.5	6e-17	FK506 binding protein 8, isoform CRA_a [Rattus norvegicus]	gi|3395417|gb|AC005387.1|AC005387	190	5e-45	Homo sapiens chromosome 19, cosmid R29473, complete sequence	sp|Q3B7U9|FKBP8_RAT	59.3	7e-09	Peptidyl-prolyl cis-trans isomerase FKBP8 OS=Rattus norvegicus GN=Fkbp8 PE=2 SV=1	--	--	--	--	--	K09574	5e-09	61.6	mdo:100015290	FK506-binding protein 8 [EC:5.2.1.8]	GO:0006457//protein folding;GO:0018208//peptidyl-proline modification	GO:0005528//FK506 binding;GO:0003755//peptidyl-prolyl cis-trans isomerase activity	GO:0030176//integral to endoplasmic reticulum membrane;GO:0005740//mitochondrial envelope
CL1051.Contig10_A-W	5340	0	0	10	0.2549	gi|348584682|ref|XP_003478101.1|	947.6	0	PREDICTED: tRNA (uracil-5-)-methyltransferase homolog A-like [Cavia porcellus]	gi|348584681|ref|XM_003478053.1|	767	0	PREDICTED: Cavia porcellus tRNA (uracil-5-)-methyltransferase homolog A-like (LOC100712686), mRNA	sp|Q8IZ69|TRM2A_HUMAN	934	0	tRNA (uracil-5-)-methyltransferase homolog A OS=Homo sapiens GN=TRMT2A PE=1 SV=2	lin1863	111	1e-23	COG2265	SAM-dependent methyltransferases related to tRNA (uracil-5-)-methyltransferase	K15332	0	936	ptr:458660	tRNA (uracil-5-)-methyltransferase	-	GO:0005488//binding	-
CL1051.Contig11_A-W	5597	0	0	10	0.2432	gi|351715469|gb|EHB18388.1|	203.8	8e-50	tRNA (uracil-5-)-methyltransferase-like protein A [Heterocephalus glaber]	gi|301770468|ref|XM_002920581.1|	690	0	PREDICTED: Ailuropoda melanoleuca microprocessor complex subunit DGCR8-like (LOC100464916), mRNA	sp|Q8IZ69|TRM2A_HUMAN	729	0	tRNA (uracil-5-)-methyltransferase homolog A OS=Homo sapiens GN=TRMT2A PE=1 SV=2	lin1863	88.2	1e-16	COG2265	SAM-dependent methyltransferases related to tRNA (uracil-5-)-methyltransferase	K15332	0	729	ptr:458660	tRNA (uracil-5-)-methyltransferase	GO:0006396//RNA processing	GO:0003723//RNA binding;GO:0008173//RNA methyltransferase activity;GO:0000166//nucleotide binding	-
CL1051.Contig12_A-W	5133	0	0	10	0.2652	gi|348584682|ref|XP_003478101.1|	987.3	0	PREDICTED: tRNA (uracil-5-)-methyltransferase homolog A-like [Cavia porcellus]	gi|348584681|ref|XM_003478053.1|	1078	0	PREDICTED: Cavia porcellus tRNA (uracil-5-)-methyltransferase homolog A-like (LOC100712686), mRNA	sp|Q8IZ69|TRM2A_HUMAN	974	0	tRNA (uracil-5-)-methyltransferase homolog A OS=Homo sapiens GN=TRMT2A PE=1 SV=2	FN1713	132	8e-30	COG2265	SAM-dependent methyltransferases related to tRNA (uracil-5-)-methyltransferase	K15332	0	976	ptr:458660	tRNA (uracil-5-)-methyltransferase	GO:0006396//RNA processing	GO:0003723//RNA binding;GO:0008173//RNA methyltransferase activity;GO:0000166//nucleotide binding	-
CL1051.Contig1_A-W	4776	0	0	9	0.2565	gi|351715469|gb|EHB18388.1|	203.8	7e-50	tRNA (uracil-5-)-methyltransferase-like protein A [Heterocephalus glaber]	gi|301770468|ref|XM_002920581.1|	690	0	PREDICTED: Ailuropoda melanoleuca microprocessor complex subunit DGCR8-like (LOC100464916), mRNA	sp|Q8BNV1|TRM2A_MOUSE	324	1e-87	tRNA (uracil-5-)-methyltransferase homolog A OS=Mus musculus GN=Trmt2a PE=2 SV=1	SP1901	82	9e-15	COG2265	SAM-dependent methyltransferases related to tRNA (uracil-5-)-methyltransferase	K15332	6e-90	333	ecb:100051668	tRNA (uracil-5-)-methyltransferase	GO:0006396//RNA processing;GO:0001510//RNA methylation	GO:0003723//RNA binding;GO:0008173//RNA methyltransferase activity;GO:0000166//nucleotide binding	-
CL1051.Contig2_A-W	5390	0	0	10	0.2525	gi|351715469|gb|EHB18388.1|	243.4	9e-62	tRNA (uracil-5-)-methyltransferase-like protein A [Heterocephalus glaber]	gi|301770468|ref|XM_002920581.1|	690	0	PREDICTED: Ailuropoda melanoleuca microprocessor complex subunit DGCR8-like (LOC100464916), mRNA	sp|Q8IZ69|TRM2A_HUMAN	729	0	tRNA (uracil-5-)-methyltransferase homolog A OS=Homo sapiens GN=TRMT2A PE=1 SV=2	lin1863	88.2	1e-16	COG2265	SAM-dependent methyltransferases related to tRNA (uracil-5-)-methyltransferase	K15332	0	729	ptr:458660	tRNA (uracil-5-)-methyltransferase	GO:0006396//RNA processing	GO:0003723//RNA binding;GO:0008173//RNA methyltransferase activity;GO:0000166//nucleotide binding	-
CL1051.Contig3_A-W	5504	21	0.4164	110	2.7204	gi|351715469|gb|EHB18388.1|	223	1e-55	tRNA (uracil-5-)-methyltransferase-like protein A [Heterocephalus glaber]	gi|301770468|ref|XM_002920581.1|	690	0	PREDICTED: Ailuropoda melanoleuca microprocessor complex subunit DGCR8-like (LOC100464916), mRNA	sp|Q8IZ69|TRM2A_HUMAN	729	0	tRNA (uracil-5-)-methyltransferase homolog A OS=Homo sapiens GN=TRMT2A PE=1 SV=2	lin1863	88.2	1e-16	COG2265	SAM-dependent methyltransferases related to tRNA (uracil-5-)-methyltransferase	K15332	0	729	ptr:458660	tRNA (uracil-5-)-methyltransferase	GO:0006396//RNA processing	GO:0003723//RNA binding;GO:0008173//RNA methyltransferase activity;GO:0000166//nucleotide binding	-
CL1051.Contig4_A-W	5247	0	0	10	0.2594	gi|348584682|ref|XP_003478101.1|	966.8	0	PREDICTED: tRNA (uracil-5-)-methyltransferase homolog A-like [Cavia porcellus]	gi|348584681|ref|XM_003478053.1|	892	0	PREDICTED: Cavia porcellus tRNA (uracil-5-)-methyltransferase homolog A-like (LOC100712686), mRNA	sp|Q8IZ69|TRM2A_HUMAN	954	0	tRNA (uracil-5-)-methyltransferase homolog A OS=Homo sapiens GN=TRMT2A PE=1 SV=2	lin1863	121	1e-26	COG2265	SAM-dependent methyltransferases related to tRNA (uracil-5-)-methyltransferase	K15332	0	956	ptr:458660	tRNA (uracil-5-)-methyltransferase	-	GO:0005488//binding	-
CL1051.Contig5_A-W	4569	1	0.0239	14	0.4171	gi|351715469|gb|EHB18388.1|	243.4	7e-62	tRNA (uracil-5-)-methyltransferase-like protein A [Heterocephalus glaber]	gi|301770468|ref|XM_002920581.1|	690	0	PREDICTED: Ailuropoda melanoleuca microprocessor complex subunit DGCR8-like (LOC100464916), mRNA	sp|Q8BNV1|TRM2A_MOUSE	324	1e-87	tRNA (uracil-5-)-methyltransferase homolog A OS=Mus musculus GN=Trmt2a PE=2 SV=1	SP1901	82	8e-15	COG2265	SAM-dependent methyltransferases related to tRNA (uracil-5-)-methyltransferase	K15332	6e-90	333	ecb:100051668	tRNA (uracil-5-)-methyltransferase	GO:0006396//RNA processing;GO:0001510//RNA methylation	GO:0003723//RNA binding;GO:0008173//RNA methyltransferase activity;GO:0000166//nucleotide binding	-
CL1051.Contig6_A-W	4519	4	0.0966	33	0.994	gi|348584682|ref|XP_003478101.1|	543.1	4e-152	PREDICTED: tRNA (uracil-5-)-methyltransferase homolog A-like [Cavia porcellus]	gi|348584681|ref|XM_003478053.1|	716	0	PREDICTED: Cavia porcellus tRNA (uracil-5-)-methyltransferase homolog A-like (LOC100712686), mRNA	sp|Q8IZ69|TRM2A_HUMAN	527	1e-148	tRNA (uracil-5-)-methyltransferase homolog A OS=Homo sapiens GN=TRMT2A PE=1 SV=2	lin1863	104	2e-21	COG2265	SAM-dependent methyltransferases related to tRNA (uracil-5-)-methyltransferase	K15332	3e-149	531	aml:100469675	tRNA (uracil-5-)-methyltransferase	-	GO:0005488//binding	-
CL1051.Contig7_A-W	4312	0	0	10	0.3157	gi|348584682|ref|XP_003478101.1|	582.8	5e-164	PREDICTED: tRNA (uracil-5-)-methyltransferase homolog A-like [Cavia porcellus]	gi|348584681|ref|XM_003478053.1|	1027	0	PREDICTED: Cavia porcellus tRNA (uracil-5-)-methyltransferase homolog A-like (LOC100712686), mRNA	sp|Q8IZ69|TRM2A_HUMAN	566	1e-160	tRNA (uracil-5-)-methyltransferase homolog A OS=Homo sapiens GN=TRMT2A PE=1 SV=2	lin1815	127	2e-28	COG2265	SAM-dependent methyltransferases related to tRNA (uracil-5-)-methyltransferase	K15332	3e-161	570	aml:100469675	tRNA (uracil-5-)-methyltransferase	GO:0006396//RNA processing	GO:0003723//RNA binding;GO:0008173//RNA methyltransferase activity;GO:0000166//nucleotide binding	-
CL1051.Contig8_A-W	4683	0	0	9	0.2616	gi|351715469|gb|EHB18388.1|	223	1e-55	tRNA (uracil-5-)-methyltransferase-like protein A [Heterocephalus glaber]	gi|301770468|ref|XM_002920581.1|	690	0	PREDICTED: Ailuropoda melanoleuca microprocessor complex subunit DGCR8-like (LOC100464916), mRNA	sp|Q8BNV1|TRM2A_MOUSE	324	1e-87	tRNA (uracil-5-)-methyltransferase homolog A OS=Mus musculus GN=Trmt2a PE=2 SV=1	SP1901	82	9e-15	COG2265	SAM-dependent methyltransferases related to tRNA (uracil-5-)-methyltransferase	K15332	6e-90	333	ecb:100051668	tRNA (uracil-5-)-methyltransferase	GO:0006396//RNA processing;GO:0001510//RNA methylation	GO:0003723//RNA binding;GO:0008173//RNA methyltransferase activity;GO:0000166//nucleotide binding	-
CL1051.Contig9_A-W	4426	2	0.0493	11	0.3383	gi|348584682|ref|XP_003478101.1|	562.4	7e-158	PREDICTED: tRNA (uracil-5-)-methyltransferase homolog A-like [Cavia porcellus]	gi|348584681|ref|XM_003478053.1|	841	0	PREDICTED: Cavia porcellus tRNA (uracil-5-)-methyltransferase homolog A-like (LOC100712686), mRNA	sp|Q8IZ69|TRM2A_HUMAN	546	2e-154	tRNA (uracil-5-)-methyltransferase homolog A OS=Homo sapiens GN=TRMT2A PE=1 SV=2	lin1815	116	3e-25	COG2265	SAM-dependent methyltransferases related to tRNA (uracil-5-)-methyltransferase	K15332	4e-155	550	aml:100469675	tRNA (uracil-5-)-methyltransferase	GO:0006396//RNA processing	GO:0003723//RNA binding;GO:0008173//RNA methyltransferase activity;GO:0000166//nucleotide binding	-
CL1053.Contig1_A-W	1798	64	3.8852	0	0	gi|395839227|ref|XP_003792498.1|	876.7	0	PREDICTED: glycogen [starch] synthase, liver [Otolemur garnettii]	gi|116496868|gb|BC126310.1|	1788	0	Homo sapiens glycogen synthase 2 (liver), mRNA (cDNA clone MGC:161588 IMAGE:8992026), complete cds	sp|P54840|GYS2_HUMAN	867	0	Glycogen [starch] synthase, liver OS=Homo sapiens GN=GYS2 PE=1 SV=2	YLR258w	448	1e-125	COG0438	Glycosyltransferase	K00693	0	868	ssc:100157080	glycogen(starch) synthase [EC:2.4.1.11]	GO:0009749//response to glucose stimulus;GO:0006006//glucose metabolic process;GO:0005978//glycogen biosynthetic process	GO:0005536//glucose binding;GO:0004373//glycogen (starch) synthase activity;GO:0042803//protein homodimerization activity	GO:0005829//cytosol;GO:0030864//cortical actin cytoskeleton;GO:0043265//ectoplasm
CL1053.Contig2_A-W	1434	19	1.4462	0	0	gi|395839227|ref|XP_003792498.1|	876.7	0	PREDICTED: glycogen [starch] synthase, liver [Otolemur garnettii]	gi|116496868|gb|BC126310.1|	1788	0	Homo sapiens glycogen synthase 2 (liver), mRNA (cDNA clone MGC:161588 IMAGE:8992026), complete cds	sp|P54840|GYS2_HUMAN	867	0	Glycogen [starch] synthase, liver OS=Homo sapiens GN=GYS2 PE=1 SV=2	YLR258w	448	9e-126	COG0438	Glycosyltransferase	K00693	0	868	ssc:100157080	glycogen(starch) synthase [EC:2.4.1.11]	GO:0009749//response to glucose stimulus;GO:0006006//glucose metabolic process;GO:0005978//glycogen biosynthetic process	GO:0005536//glucose binding;GO:0004373//glycogen (starch) synthase activity;GO:0042803//protein homodimerization activity	GO:0005829//cytosol;GO:0030864//cortical actin cytoskeleton;GO:0043265//ectoplasm
CL1054.Contig1_A-W	1337	0	0	8	0.8145	gi|301768963|ref|XP_002919888.1|	41.2	2e-114	PREDICTED: 28S ribosomal protein S7, mitochondrial-like [Ailuropoda melanoleuca]	gi|149723569|ref|XM_001496029.1|	751	0	PREDICTED: Equus caballus 28S ribosomal protein S7, mitochondrial-like (LOC100059868), mRNA	sp|Q5I0K8|RT07_RAT	392	2e-110	28S ribosomal protein S7, mitochondrial OS=Rattus norvegicus GN=Mrps7 PE=2 SV=2	TM1504	111	3e-24	COG0049	Ribosomal protein S7	--	--	--	--	--	GO:0006412//translation	GO:0003735//structural constituent of ribosome;GO:0003723//RNA binding;GO:0005515//protein binding	GO:0005763//mitochondrial small ribosomal subunit;GO:0022627//cytosolic small ribosomal subunit
CL1054.Contig2_A-W	1263	0	0	8	0.8622	gi|301768963|ref|XP_002919888.1|	433.3	1e-119	PREDICTED: 28S ribosomal protein S7, mitochondrial-like [Ailuropoda melanoleuca]	gi|149723569|ref|XM_001496029.1|	759	0	PREDICTED: Equus caballus 28S ribosomal protein S7, mitochondrial-like (LOC100059868), mRNA	sp|Q5I0K8|RT07_RAT	415	1e-115	28S ribosomal protein S7, mitochondrial OS=Rattus norvegicus GN=Mrps7 PE=2 SV=2	TM1504	111	2e-24	COG0049	Ribosomal protein S7	--	--	--	--	--	GO:0006412//translation	GO:0003735//structural constituent of ribosome;GO:0003723//RNA binding;GO:0005515//protein binding	GO:0005763//mitochondrial small ribosomal subunit;GO:0022627//cytosolic small ribosomal subunit
CL1054.Contig3_A-W	606	0	0	1	0.2246	gi|301768963|ref|XP_002919888.1|	41.2	3e-63	PREDICTED: 28S ribosomal protein S7, mitochondrial-like [Ailuropoda melanoleuca]	gi|149723569|ref|XM_001496029.1|	375	1e-100	PREDICTED: Equus caballus 28S ribosomal protein S7, mitochondrial-like (LOC100059868), mRNA	sp|Q5I0K8|RT07_RAT	193	2e-61	28S ribosomal protein S7, mitochondrial OS=Rattus norvegicus GN=Mrps7 PE=2 SV=2	--	--	--	--	--	--	--	--	--	--	GO:0006412//translation	GO:0003735//structural constituent of ribosome;GO:0003723//RNA binding;GO:0005515//protein binding	GO:0005763//mitochondrial small ribosomal subunit;GO:0022627//cytosolic small ribosomal subunit
CL1054.Contig4_A-W	532	0	0	1	0.2559	gi|301768963|ref|XP_002919888.1|	54.3	4e-68	PREDICTED: 28S ribosomal protein S7, mitochondrial-like [Ailuropoda melanoleuca]	gi|186928851|ref|NM_015971.3|	383	1e-103	Homo sapiens mitochondrial ribosomal protein S7 (MRPS7), nuclear gene encoding mitochondrial protein, mRNA	sp|Q5I0K8|RT07_RAT	216	3e-66	28S ribosomal protein S7, mitochondrial OS=Rattus norvegicus GN=Mrps7 PE=2 SV=2	--	--	--	--	--	--	--	--	--	--	GO:0006412//translation	GO:0003735//structural constituent of ribosome;GO:0003723//RNA binding;GO:0005515//protein binding	GO:0005763//mitochondrial small ribosomal subunit;GO:0022627//cytosolic small ribosomal subunit
CL1054.Contig5_A-W	2002	186	10.1407	122	8.2949	gi|301768963|ref|XP_002919888.1|	444.5	9e-123	PREDICTED: 28S ribosomal protein S7, mitochondrial-like [Ailuropoda melanoleuca]	gi|186928851|ref|NM_015971.3|	781	0	Homo sapiens mitochondrial ribosomal protein S7 (MRPS7), nuclear gene encoding mitochondrial protein, mRNA	sp|Q5I0K8|RT07_RAT	415	2e-115	28S ribosomal protein S7, mitochondrial OS=Rattus norvegicus GN=Mrps7 PE=2 SV=2	TM1504	111	4e-24	COG0049	Ribosomal protein S7	--	--	--	--	--	GO:0006412//translation	GO:0003735//structural constituent of ribosome;GO:0003723//RNA binding;GO:0005515//protein binding	GO:0005763//mitochondrial small ribosomal subunit;GO:0022627//cytosolic small ribosomal subunit
CL1055.Contig1_A-W	1609	3	0.2035	12	1.0152	gi|154759257|ref|NP_778236.2|	579.3	1e-163	ATP-dependent RNA helicase DDX51 [Homo sapiens] >gi|229462978|sp|Q8N8A6.3|DDX51_HUMAN RecName: Full=ATP-dependent RNA helicase DDX51; AltName: Full=DEAD box protein 51	gi|21756726|dbj|AK097078.1|	827	0	Homo sapiens cDNA FLJ39759 fis, clone SMINT2019153, weakly similar to ATP-DEPENDENT RNA HELICASE DBP73D	sp|Q8N8A6|DDX51_HUMAN	579	7e-165	ATP-dependent RNA helicase DDX51 OS=Homo sapiens GN=DDX51 PE=1 SV=3	SPAC30D11.03	133	8e-31	COG0513	Superfamily II DNA and RNA helicases	K14807	2e-164	579	hsa:317781	ATP-dependent RNA helicase DDX51/DBP6 [EC:3.6.4.13]	GO:0006364//rRNA processing;GO:0006200//ATP catabolic process	GO:0003723//RNA binding;GO:0008026//ATP-dependent helicase activity;GO:0005524//ATP binding	GO:0005730//nucleolus
CL1055.Contig2_A-W	1696	3	0.1931	14	1.1236	gi|154759257|ref|NP_778236.2|	563.9	8e-159	ATP-dependent RNA helicase DDX51 [Homo sapiens] >gi|229462978|sp|Q8N8A6.3|DDX51_HUMAN RecName: Full=ATP-dependent RNA helicase DDX51; AltName: Full=DEAD box protein 51	gi|21756726|dbj|AK097078.1|	733	0	Homo sapiens cDNA FLJ39759 fis, clone SMINT2019153, weakly similar to ATP-DEPENDENT RNA HELICASE DBP73D	sp|Q8N8A6|DDX51_HUMAN	563	3e-160	ATP-dependent RNA helicase DDX51 OS=Homo sapiens GN=DDX51 PE=1 SV=3	SPAC30D11.03	118	4e-26	COG0513	Superfamily II DNA and RNA helicases	K14807	1e-159	563	hsa:317781	ATP-dependent RNA helicase DDX51/DBP6 [EC:3.6.4.13]	GO:0006364//rRNA processing;GO:0006200//ATP catabolic process	GO:0003723//RNA binding;GO:0008026//ATP-dependent helicase activity;GO:0005524//ATP binding	GO:0005730//nucleolus
CL1055.Contig3_A-W	529	9	1.857	12	3.0877	gi|354479142|ref|XP_003501772.1|	322.8	4e-87	PREDICTED: ATP-dependent RNA helicase DDX51, partial [Cricetulus griseus]	gi|403292278|ref|XM_003945240.1|	490	1e-135	PREDICTED: Saimiri boliviensis boliviensis DEAD (Asp-Glu-Ala-Asp) box polypeptide 51 (DDX51), partial mRNA	sp|Q8N8A6|DDX51_HUMAN	322	3e-88	ATP-dependent RNA helicase DDX51 OS=Homo sapiens GN=DDX51 PE=1 SV=3	SPAC30D11.03	70.5	2e-12	COG0513	Superfamily II DNA and RNA helicases	K14807	9e-88	322	hsa:317781	ATP-dependent RNA helicase DDX51/DBP6 [EC:3.6.4.13]	GO:0006364//rRNA processing;GO:0006200//ATP catabolic process	GO:0003723//RNA binding;GO:0008026//ATP-dependent helicase activity;GO:0005524//ATP binding	GO:0005730//nucleolus
CL1056.Contig1_A-W	545	11	2.203	21	5.2449	gi|114326317|ref|NP_001041556.1|	154.8	1e-36	2&apos;-5&apos;-oligoadenylate synthase 3 [Canis lupus familiaris] >gi|61808311|gb|AAX56080.1| 2&apos;-5&apos; oligoadenylate synthetase 3 [Canis lupus familiaris]	gi|403281625|ref|XM_003932233.1|	351	2e-93	PREDICTED: Saimiri boliviensis boliviensis 2'-5'-oligoadenylate synthetase 3, 100kDa (OAS3), mRNA	sp|Q8VI93|OAS3_MOUSE	253	2e-67	2'-5'-oligoadenylate synthase 3 OS=Mus musculus GN=Oas3 PE=2 SV=1	--	--	--	--	--	K14216	6e-68	256	cfa:477490	2'-5'-oligoadenylate synthetase	GO:0060333//interferon-gamma-mediated signaling pathway;GO:0006139//nucleobase-containing compound metabolic process;GO:0060337//type I interferon-mediated signaling pathway	GO:0003723//RNA binding;GO:0005524//ATP binding;GO:0016779//nucleotidyltransferase activity	-
CL1056.Contig2_A-W	228	4	1.9149	4	2.388	gi|403281626|ref|XP_003932282.1|	73.9	2e-12	PREDICTED: 2&apos;-5&apos;-oligoadenylate synthase 3 [Saimiri boliviensis boliviensis]	gi|402887761|ref|XM_003907203.1|	161	1e-36	PREDICTED: Papio anubis 2'-5'-oligoadenylate synthetase 3, 100kDa (OAS3), mRNA	sp|Q8VI93|OAS3_MOUSE	109	2e-24	2'-5'-oligoadenylate synthase 3 OS=Mus musculus GN=Oas3 PE=2 SV=1	--	--	--	--	--	K14216	4e-24	109	mcc:712342	2'-5'-oligoadenylate synthetase	GO:0060333//interferon-gamma-mediated signaling pathway;GO:0006139//nucleobase-containing compound metabolic process;GO:0060337//type I interferon-mediated signaling pathway	GO:0003723//RNA binding;GO:0005524//ATP binding;GO:0016779//nucleotidyltransferase activity	-
CL1057.Contig1_A-W	1434	80	6.0892	101	9.5871	gi|345790066|ref|XP_853492.2|	864.4	0	PREDICTED: intraflagellar transport protein 52 homolog [Canis lupus familiaris]	gi|338719285|ref|XM_001502899.2|	1881	0	PREDICTED: Equus caballus intraflagellar transport 52 homolog (Chlamydomonas), transcript variant 1 (IFT52), mRNA	sp|Q9Y366|IFT52_HUMAN	818	0	Intraflagellar transport protein 52 homolog OS=Homo sapiens GN=IFT52 PE=2 SV=3	--	--	--	--	--	--	--	--	--	--	GO:0045862//positive regulation of proteolysis;GO:0007224//smoothened signaling pathway;GO:0009953//dorsal/ventral pattern formation;GO:0001841//neural tube formation;GO:0001947//heart looping;GO:0042733//embryonic digit morphogenesis	GO:0008022//protein C-terminus binding	GO:0030992//intraflagellar transport particle B;GO:0009434//microtubule-based flagellum
CL1057.Contig2_A-W	226	0	0	3	1.8069	gi|351704209|gb|EHB07128.1|	123.6	2e-27	Intraflagellar transport protein 52-like protein [Heterocephalus glaber]	gi|402882491|ref|XM_003904725.1|	252	5e-64	PREDICTED: Papio anubis intraflagellar transport 52 homolog (Chlamydomonas), transcript variant 2 (IFT52), mRNA	sp|Q9Y366|IFT52_HUMAN	121	4e-28	Intraflagellar transport protein 52 homolog OS=Homo sapiens GN=IFT52 PE=2 SV=3	--	--	--	--	--	--	--	--	--	--	GO:0045862//positive regulation of proteolysis;GO:0007224//smoothened signaling pathway;GO:0009953//dorsal/ventral pattern formation;GO:0001841//neural tube formation;GO:0001947//heart looping;GO:0042733//embryonic digit morphogenesis	GO:0008022//protein C-terminus binding	GO:0030992//intraflagellar transport particle B;GO:0009434//microtubule-based flagellum
CL1058.Contig1_A-W	489	0	0	40	11.1344	--	--	--	--	gi|89994757|gb|AC182361.3|	67.9	4e-08	Ictidomys tridecemlineatus clone VMRC20-433G18, complete sequence	--	--	--	--	--	--	--	--	--	--	--	--	--	--	-	-	-
CL1058.Contig2_A-W	246	0	0	5	2.7666	--	--	--	--	gi|89994757|gb|AC182361.3|	61.9	1e-06	Ictidomys tridecemlineatus clone VMRC20-433G18, complete sequence	--	--	--	--	--	--	--	--	--	--	--	--	--	--	-	-	-
CL1059.Contig1_A-W	717	573	87.2276	1	0.1898	gi|115497296|ref|NP_001069878.1|	174.5	3e-42	phospholemman precursor [Bos taurus] >gi|122140296|sp|Q3SZX0.1|PLM_BOVIN RecName: Full=Phospholemman; AltName: Full=FXYD domain-containing ion transport regulator 1; Flags: Precursor >gi|74354106|gb|AAI02672.1| FXYD domain containing ion transport regulator 1 [Bos taurus] >gi|296477860|gb|DAA19975.1| phospholemman precursor [Bos taurus]	gi|395750967|ref|XM_003779144.1|	496	1e-137	PREDICTED: Pongo abelii FXYD domain containing ion transport regulator 1, transcript variant 7 (FXYD1), mRNA	sp|Q3SZX0|PLM_BOVIN	174	2e-43	Phospholemman OS=Bos taurus GN=FXYD1 PE=3 SV=1	--	--	--	--	--	K13360	6e-43	174	bta:616139	FXYD domain-containing ion transport regulator 1	GO:0006936//muscle contraction;GO:0034220//ion transmembrane transport;GO:0006874//cellular calcium ion homeostasis;GO:0006821//chloride transport	GO:0005515//protein binding;GO:0005254//chloride channel activity	GO:0005887//integral to plasma membrane;GO:0034707//chloride channel complex
CL1059.Contig2_A-W	575	946	179.573	0	0	gi|115497296|ref|NP_001069878.1|	174.5	2e-42	phospholemman precursor [Bos taurus] >gi|122140296|sp|Q3SZX0.1|PLM_BOVIN RecName: Full=Phospholemman; AltName: Full=FXYD domain-containing ion transport regulator 1; Flags: Precursor >gi|74354106|gb|AAI02672.1| FXYD domain containing ion transport regulator 1 [Bos taurus] >gi|296477860|gb|DAA19975.1| phospholemman precursor [Bos taurus]	gi|395750967|ref|XM_003779144.1|	521	1e-144	PREDICTED: Pongo abelii FXYD domain containing ion transport regulator 1, transcript variant 7 (FXYD1), mRNA	sp|Q3SZX0|PLM_BOVIN	174	1e-43	Phospholemman OS=Bos taurus GN=FXYD1 PE=3 SV=1	--	--	--	--	--	K13360	4e-43	174	bta:616139	FXYD domain-containing ion transport regulator 1	GO:0006936//muscle contraction;GO:0034220//ion transmembrane transport;GO:0006874//cellular calcium ion homeostasis;GO:0006821//chloride transport	GO:0005515//protein binding;GO:0005254//chloride channel activity	GO:0005887//integral to plasma membrane;GO:0034707//chloride channel complex
CL106.Contig10_A-W	1543	5	0.3537	8	0.7057	gi|348585461|ref|XP_003478490.1|	90.9	1e-126	PREDICTED: N-acetylglucosamine-1-phosphotransferase subunit gamma-like [Cavia porcellus]	gi|325296990|ref|NM_001204748.1|	547	1e-152	Macaca mulatta N-acetylglucosamine-1-phosphate transferase, gamma subunit (GNPTG), mRNA	sp|Q6S5C2|GNPTG_MOUSE	378	6e-122	N-acetylglucosamine-1-phosphotransferase subunit gamma OS=Mus musculus GN=Gnptg PE=2 SV=1	--	--	--	--	--	K10087	8e-123	375	rno:287134	N-acetylglucosamine-1-phosphate transferase, gamma subunit	GO:0016256//N-glycan processing to lysosome	GO:0003976//UDP-N-acetylglucosamine-lysosomal-enzyme N-acetylglucosaminephosphotransferase activity;GO:0001948//glycoprotein binding	GO:0000139//Golgi membrane;GO:0005576//extracellular region
CL106.Contig11_A-W	1367	10	0.7985	11	1.0953	gi|348585461|ref|XP_003478490.1|	494.2	6e-138	PREDICTED: N-acetylglucosamine-1-phosphotransferase subunit gamma-like [Cavia porcellus]	gi|371912483|dbj|AK392167.1|	436	1e-118	Sus scrofa mRNA, clone: HTMT10054B04, expressed in hypothalamus	sp|Q9UJJ9|GNPTG_HUMAN	479	5e-135	N-acetylglucosamine-1-phosphotransferase subunit gamma OS=Homo sapiens GN=GNPTG PE=1 SV=1	--	--	--	--	--	K10087	6e-135	481	ecb:100067580	N-acetylglucosamine-1-phosphate transferase, gamma subunit	GO:0016256//N-glycan processing to lysosome	GO:0003976//UDP-N-acetylglucosamine-lysosomal-enzyme N-acetylglucosaminephosphotransferase activity;GO:0001948//glycoprotein binding	GO:0000139//Golgi membrane
CL106.Contig12_A-W	2313	51	2.4066	94	5.5318	gi|348585461|ref|XP_003478490.1|	380.6	1e-103	PREDICTED: N-acetylglucosamine-1-phosphotransferase subunit gamma-like [Cavia porcellus]	gi|34532487|dbj|AK126110.1|	309	3e-80	Homo sapiens cDNA FLJ44122 fis, clone THYMU2003760	sp|Q9UJJ9|GNPTG_HUMAN	370	1e-101	N-acetylglucosamine-1-phosphotransferase subunit gamma OS=Homo sapiens GN=GNPTG PE=1 SV=1	--	--	--	--	--	K10087	2e-101	370	rno:287134	N-acetylglucosamine-1-phosphate transferase, gamma subunit	GO:0016256//N-glycan processing to lysosome	GO:0003976//UDP-N-acetylglucosamine-lysosomal-enzyme N-acetylglucosaminephosphotransferase activity;GO:0001948//glycoprotein binding	GO:0000139//Golgi membrane
CL106.Contig1_A-W	1047	9	0.9382	12	1.5601	gi|348585461|ref|XP_003478490.1|	317	9e-85	PREDICTED: N-acetylglucosamine-1-phosphotransferase subunit gamma-like [Cavia porcellus]	gi|293597530|ref|NG_016985.1|	234	6e-58	Homo sapiens N-acetylglucosamine-1-phosphate transferase, gamma subunit (GNPTG), RefSeqGene on chromosome 16	sp|Q9UJJ9|GNPTG_HUMAN	306	6e-83	N-acetylglucosamine-1-phosphotransferase subunit gamma OS=Homo sapiens GN=GNPTG PE=1 SV=1	--	--	--	--	--	K10087	1e-82	306	rno:287134	N-acetylglucosamine-1-phosphate transferase, gamma subunit	GO:0016256//N-glycan processing to lysosome	GO:0003976//UDP-N-acetylglucosamine-lysosomal-enzyme N-acetylglucosaminephosphotransferase activity;GO:0001948//glycoprotein binding	GO:0000139//Golgi membrane
CL106.Contig2_A-W	975	9	1.0075	14	1.9545	gi|348585461|ref|XP_003478490.1|	330.5	7e-89	PREDICTED: N-acetylglucosamine-1-phosphotransferase subunit gamma-like [Cavia porcellus]	gi|395835967|ref|XM_003790894.1|	313	8e-82	PREDICTED: Otolemur garnettii N-acetylglucosamine-1-phosphate transferase, gamma subunit (GNPTG), mRNA	sp|Q9UJJ9|GNPTG_HUMAN	319	5e-87	N-acetylglucosamine-1-phosphotransferase subunit gamma OS=Homo sapiens GN=GNPTG PE=1 SV=1	--	--	--	--	--	K10087	1e-86	320	rno:287134	N-acetylglucosamine-1-phosphate transferase, gamma subunit	GO:0016256//N-glycan processing to lysosome	GO:0003976//UDP-N-acetylglucosamine-lysosomal-enzyme N-acetylglucosaminephosphotransferase activity;GO:0001948//glycoprotein binding	GO:0000139//Golgi membrane
CL106.Contig3_A-W	398	1	0.2742	9	3.078	gi|297697728|ref|XP_002825995.1|	54.7	3e-52	PREDICTED: N-acetylglucosamine-1-phosphotransferase subunit gamma [Pongo abelii]	gi|332239821|ref|XM_003269048.1|	367	2e-98	PREDICTED: Nomascus leucogenys n-acetylglucosamine-1-phosphotransferase subunit gamma-like (LOC100584616), mRNA	sp|Q9UJJ9|GNPTG_HUMAN	171	1e-52	N-acetylglucosamine-1-phosphotransferase subunit gamma OS=Homo sapiens GN=GNPTG PE=1 SV=1	--	--	--	--	--	K10087	4e-53	173	pon:100455711	N-acetylglucosamine-1-phosphate transferase, gamma subunit	-	GO:0005515//protein binding	GO:0005576//extracellular region;GO:0005794//Golgi apparatus
CL106.Contig4_A-W	1815	22	1.323	45	3.3748	gi|42602062|gb|AAS21650.1|	80.9	1e-125	T-complex expressed 7 [Mus musculus]	gi|34532487|dbj|AK126110.1|	301	5e-78	Homo sapiens cDNA FLJ44122 fis, clone THYMU2003760	sp|Q6S5C2|GNPTG_MOUSE	189	1e-121	N-acetylglucosamine-1-phosphotransferase subunit gamma OS=Mus musculus GN=Gnptg PE=2 SV=1	--	--	--	--	--	K10087	4e-122	191	rno:287134	N-acetylglucosamine-1-phosphate transferase, gamma subunit	GO:0016256//N-glycan processing to lysosome	GO:0003976//UDP-N-acetylglucosamine-lysosomal-enzyme N-acetylglucosaminephosphotransferase activity;GO:0001948//glycoprotein binding	GO:0000139//Golgi membrane
CL106.Contig5_A-W	1444	4	0.3024	5	0.4713	gi|348585461|ref|XP_003478490.1|	90.9	7e-133	PREDICTED: N-acetylglucosamine-1-phosphotransferase subunit gamma-like [Cavia porcellus]	gi|371912483|dbj|AK392167.1|	436	1e-118	Sus scrofa mRNA, clone: HTMT10054B04, expressed in hypothalamus	sp|Q6S5C2|GNPTG_MOUSE	399	4e-128	N-acetylglucosamine-1-phosphotransferase subunit gamma OS=Mus musculus GN=Gnptg PE=2 SV=1	--	--	--	--	--	K10087	2e-128	394	rno:287134	N-acetylglucosamine-1-phosphate transferase, gamma subunit	GO:0016256//N-glycan processing to lysosome	GO:0003976//UDP-N-acetylglucosamine-lysosomal-enzyme N-acetylglucosaminephosphotransferase activity;GO:0001948//glycoprotein binding	GO:0000139//Golgi membrane
CL106.Contig6_A-W	1372	4	0.3182	6	0.5953	gi|348585461|ref|XP_003478490.1|	90.9	6e-137	PREDICTED: N-acetylglucosamine-1-phosphotransferase subunit gamma-like [Cavia porcellus]	gi|325296990|ref|NM_001204748.1|	595	1e-166	Macaca mulatta N-acetylglucosamine-1-phosphate transferase, gamma subunit (GNPTG), mRNA	sp|Q6S5C2|GNPTG_MOUSE	412	3e-132	N-acetylglucosamine-1-phosphotransferase subunit gamma OS=Mus musculus GN=Gnptg PE=2 SV=1	--	--	--	--	--	K10087	1e-132	407	rno:287134	N-acetylglucosamine-1-phosphate transferase, gamma subunit	GO:0016256//N-glycan processing to lysosome	GO:0003976//UDP-N-acetylglucosamine-lysosomal-enzyme N-acetylglucosaminephosphotransferase activity;GO:0001948//glycoprotein binding	GO:0000139//Golgi membrane;GO:0005576//extracellular region
CL106.Contig7_A-W	1284	4	0.34	8	0.8481	gi|348585461|ref|XP_003478490.1|	90.9	1e-122	PREDICTED: N-acetylglucosamine-1-phosphotransferase subunit gamma-like [Cavia porcellus]	gi|301769660|ref|XM_002920213.1|	396	1e-107	PREDICTED: Ailuropoda melanoleuca n-acetylglucosamine-1-phosphotransferase subunit gamma-like (LOC100465838), partial mRNA	sp|Q6S5C2|GNPTG_MOUSE	365	5e-118	N-acetylglucosamine-1-phosphotransferase subunit gamma OS=Mus musculus GN=Gnptg PE=2 SV=1	--	--	--	--	--	K10087	7e-119	362	rno:287134	N-acetylglucosamine-1-phosphate transferase, gamma subunit	GO:0016256//N-glycan processing to lysosome	GO:0003976//UDP-N-acetylglucosamine-lysosomal-enzyme N-acetylglucosaminephosphotransferase activity;GO:0001948//glycoprotein binding	GO:0000139//Golgi membrane
CL106.Contig8_A-W	778	0	0	1	0.175	gi|297697728|ref|XP_002825995.1|	25	2e-95	PREDICTED: N-acetylglucosamine-1-phosphotransferase subunit gamma [Pongo abelii]	gi|371912483|dbj|AK392167.1|	529	1e-147	Sus scrofa mRNA, clone: HTMT10054B04, expressed in hypothalamus	sp|Q9UJJ9|GNPTG_HUMAN	317	5e-96	N-acetylglucosamine-1-phosphotransferase subunit gamma OS=Homo sapiens GN=GNPTG PE=1 SV=1	--	--	--	--	--	K10087	3e-96	315	pon:100455711	N-acetylglucosamine-1-phosphate transferase, gamma subunit	GO:0016256//N-glycan processing to lysosome	GO:0003976//UDP-N-acetylglucosamine-lysosomal-enzyme N-acetylglucosaminephosphotransferase activity;GO:0005515//protein binding	GO:0000139//Golgi membrane;GO:0005576//extracellular region
CL106.Contig9_A-W	1383	42	3.3147	40	3.9369	gi|348585461|ref|XP_003478490.1|	90.9	3e-136	PREDICTED: N-acetylglucosamine-1-phosphotransferase subunit gamma-like [Cavia porcellus]	gi|325296990|ref|NM_001204748.1|	470	1e-129	Macaca mulatta N-acetylglucosamine-1-phosphate transferase, gamma subunit (GNPTG), mRNA	sp|Q6S5C2|GNPTG_MOUSE	412	4e-132	N-acetylglucosamine-1-phosphotransferase subunit gamma OS=Mus musculus GN=Gnptg PE=2 SV=1	--	--	--	--	--	K10087	2e-132	407	rno:287134	N-acetylglucosamine-1-phosphate transferase, gamma subunit	GO:0016256//N-glycan processing to lysosome	GO:0003976//UDP-N-acetylglucosamine-lysosomal-enzyme N-acetylglucosaminephosphotransferase activity;GO:0001948//glycoprotein binding	GO:0000139//Golgi membrane
CL1060.Contig1_A-W	425	511	131.235	161	51.5645	gi|149642331|ref|XP_001514349.1|	138.7	7e-32	PREDICTED: ATP synthase subunit e, mitochondrial-like isoform 1 [Ornithorhynchus anatinus] >gi|345330017|ref|XP_003431459.1| PREDICTED: ATP synthase subunit e, mitochondrial-like isoform 2 [Ornithorhynchus anatinus]	gi|371923346|dbj|AK399974.1|	329	5e-87	Sus scrofa mRNA, clone: HTMT10110H11, expressed in hypothalamus	sp|Q9MYT8|ATP5I_PIG	130	1e-30	ATP synthase subunit e, mitochondrial OS=Sus scrofa GN=ATP5I PE=3 SV=4	--	--	--	--	--	K02129	1e-32	138	oaa:100083785	F-type H+-transporting ATPase subunit e [EC:3.6.3.14]	GO:0015986//ATP synthesis coupled proton transport;GO:0006200//ATP catabolic process	GO:0015078//hydrogen ion transmembrane transporter activity;GO:0016887//ATPase activity	GO:0000276//mitochondrial proton-transporting ATP synthase complex, coupling factor F(o)
CL1060.Contig2_A-W	453	74	17.83	29	8.7139	gi|149642331|ref|XP_001514349.1|	38.9	6e-27	PREDICTED: ATP synthase subunit e, mitochondrial-like isoform 1 [Ornithorhynchus anatinus] >gi|345330017|ref|XP_003431459.1| PREDICTED: ATP synthase subunit e, mitochondrial-like isoform 2 [Ornithorhynchus anatinus]	gi|371923346|dbj|AK399974.1|	230	4e-57	Sus scrofa mRNA, clone: HTMT10110H11, expressed in hypothalamus	sp|Q9MYT8|ATP5I_PIG	107	9e-26	ATP synthase subunit e, mitochondrial OS=Sus scrofa GN=ATP5I PE=3 SV=4	--	--	--	--	--	K02129	1e-27	104	oaa:100083785	F-type H+-transporting ATPase subunit e [EC:3.6.3.14]	GO:0015986//ATP synthesis coupled proton transport;GO:0006200//ATP catabolic process	GO:0015078//hydrogen ion transmembrane transporter activity;GO:0016887//ATPase activity	GO:0000276//mitochondrial proton-transporting ATP synthase complex, coupling factor F(o)
CL1061.Contig1_A-W	306	3	1.0701	15	6.6724	--	--	--	--	gi|119675735|gb|AC192323.3|	73.8	4e-10	Ictidomys tridecemlineatus clone VMRC20-410J16, complete sequence	--	--	--	--	--	--	--	--	--	--	--	--	--	--	-	-	-
CL1061.Contig2_A-W	224	0	0	0	0	--	--	--	--	gi|119675735|gb|AC192323.3|	83.8	3e-13	Ictidomys tridecemlineatus clone VMRC20-410J16, complete sequence	--	--	--	--	--	--	--	--	--	--	--	--	--	--	-	-	-
CL1062.Contig1_A-W	267	20	8.1759	4	2.0392	gi|351704196|gb|EHB07115.1|	110.9	1e-23	Rab-interacting lysosomal protein [Heterocephalus glaber]	gi|291405386|ref|XM_002719046.1|	127	2e-26	PREDICTED: Oryctolagus cuniculus Rab interacting lysosomal protein (LOC100341971), mRNA	sp|Q96NA2|RILP_HUMAN	99	2e-21	Rab-interacting lysosomal protein OS=Homo sapiens GN=RILP PE=1 SV=1	--	--	--	--	--	K13883	5e-23	106	bta:783642	Rab-interacting lysosomal protein	GO:0090090//negative regulation of canonical Wnt receptor signaling pathway;GO:0031398//positive regulation of protein ubiquitination;GO:0032436//positive regulation of proteasomal ubiquitin-dependent protein catabolic process;GO:0050790//regulation of catalytic activity;GO:0008333//endosome to lysosome transport;GO:0006606//protein import into nucleus	GO:0008270//zinc ion binding;GO:0017137//Rab GTPase binding;GO:0008134//transcription factor binding	GO:0030670//phagocytic vesicle membrane;GO:0031965//nuclear membrane;GO:0005765//lysosomal membrane;GO:0005829//cytosol;GO:0031902//late endosome membrane;GO:0005739//mitochondrion
CL1062.Contig2_A-W	224	13	6.3345	1	0.6077	gi|296476891|gb|DAA19006.1|	129.8	3e-29	Rab interacting lysosomal protein-like [Bos taurus]	gi|291405386|ref|XM_002719046.1|	165	9e-38	PREDICTED: Oryctolagus cuniculus Rab interacting lysosomal protein (LOC100341971), mRNA	sp|Q5ND29|RILP_MOUSE	123	1e-28	Rab-interacting lysosomal protein OS=Mus musculus GN=Rilp PE=1 SV=1	--	--	--	--	--	K13883	4e-30	129	bta:783642	Rab-interacting lysosomal protein	GO:0090090//negative regulation of canonical Wnt receptor signaling pathway;GO:0031398//positive regulation of protein ubiquitination;GO:0032436//positive regulation of proteasomal ubiquitin-dependent protein catabolic process;GO:0050790//regulation of catalytic activity;GO:0008333//endosome to lysosome transport;GO:0006606//protein import into nucleus	GO:0008270//zinc ion binding;GO:0017137//Rab GTPase binding;GO:0008134//transcription factor binding	GO:0030670//phagocytic vesicle membrane;GO:0031965//nuclear membrane;GO:0005765//lysosomal membrane;GO:0005829//cytosol;GO:0031902//late endosome membrane;GO:0005739//mitochondrion
CL1063.Contig1_A-W	787	14	1.9417	4	0.6918	gi|345805680|ref|XP_003435333.1|	330.9	3e-89	PREDICTED: peptidyl-tRNA hydrolase 2, mitochondrial isoform 1 [Canis lupus familiaris] >gi|345805682|ref|XP_003435334.1| PREDICTED: peptidyl-tRNA hydrolase 2, mitochondrial isoform 2 [Canis lupus familiaris]	gi|345805679|ref|XM_003435285.1|	644	0	PREDICTED: Canis lupus familiaris peptidyl-tRNA hydrolase 2, transcript variant 1 (PTRH2), mRNA	sp|Q3ZBL5|PTH2_BOVIN	322	6e-88	Peptidyl-tRNA hydrolase 2, mitochondrial OS=Bos taurus GN=PTRH2 PE=2 SV=1	SPAC19A8.14	127	3e-29	COG1990	Uncharacterized conserved protein	K04794	6e-90	330	cfa:100682594	peptidyl-tRNA hydrolase, PTH2 family [EC:3.1.1.29]	GO:0006915//apoptotic process;GO:0006412//translation	GO:0004045//aminoacyl-tRNA hydrolase activity	GO:0005739//mitochondrion
CL1063.Contig2_A-W	738	16	2.3664	16	2.9511	gi|345805680|ref|XP_003435333.1|	330.9	3e-89	PREDICTED: peptidyl-tRNA hydrolase 2, mitochondrial isoform 1 [Canis lupus familiaris] >gi|345805682|ref|XP_003435334.1| PREDICTED: peptidyl-tRNA hydrolase 2, mitochondrial isoform 2 [Canis lupus familiaris]	gi|345805679|ref|XM_003435285.1|	644	0	PREDICTED: Canis lupus familiaris peptidyl-tRNA hydrolase 2, transcript variant 1 (PTRH2), mRNA	sp|Q3ZBL5|PTH2_BOVIN	322	5e-88	Peptidyl-tRNA hydrolase 2, mitochondrial OS=Bos taurus GN=PTRH2 PE=2 SV=1	SPAC19A8.14	127	2e-29	COG1990	Uncharacterized conserved protein	K04794	5e-90	330	cfa:100682594	peptidyl-tRNA hydrolase, PTH2 family [EC:3.1.1.29]	GO:0006915//apoptotic process;GO:0006412//translation	GO:0004045//aminoacyl-tRNA hydrolase activity	GO:0005739//mitochondrion
CL1063.Contig3_A-W	722	0	0	16	3.0165	gi|345805680|ref|XP_003435333.1|	328.2	2e-88	PREDICTED: peptidyl-tRNA hydrolase 2, mitochondrial isoform 1 [Canis lupus familiaris] >gi|345805682|ref|XP_003435334.1| PREDICTED: peptidyl-tRNA hydrolase 2, mitochondrial isoform 2 [Canis lupus familiaris]	gi|345805679|ref|XM_003435285.1|	628	1e-177	PREDICTED: Canis lupus familiaris peptidyl-tRNA hydrolase 2, transcript variant 1 (PTRH2), mRNA	sp|Q3ZBL5|PTH2_BOVIN	320	1e-87	Peptidyl-tRNA hydrolase 2, mitochondrial OS=Bos taurus GN=PTRH2 PE=2 SV=1	SPAC19A8.14	126	3e-29	COG1990	Uncharacterized conserved protein	K04794	3e-89	328	cfa:100682594	peptidyl-tRNA hydrolase, PTH2 family [EC:3.1.1.29]	GO:0006915//apoptotic process;GO:0006412//translation	GO:0004045//aminoacyl-tRNA hydrolase activity	GO:0005739//mitochondrion
CL1064.Contig1_A-W	1221	4	0.3576	11	1.2263	gi|148674151|gb|EDL06098.1|	434.9	3e-120	hnRNP-associated with lethal yellow, isoform CRA_d [Mus musculus]	gi|335304686|ref|XM_003134403.2|	977	0	PREDICTED: Sus scrofa RNA binding protein, autoantigenic (hnRNP-associated with lethal yellow homolog (mouse)), transcript variant 2 (RALY), mRNA	sp|Q64012|RALY_MOUSE	413	3e-115	RNA-binding protein Raly OS=Mus musculus GN=Raly PE=1 SV=3	--	--	--	--	--	K12895	5e-118	424	bta:504640	heterogeneous nuclear ribonucleoprotein C-like 2	-	GO:0003676//nucleic acid binding;GO:0000166//nucleotide binding	GO:0071013//catalytic step 2 spliceosome
CL1064.Contig2_A-W	1269	2	0.172	13	1.3944	gi|301762036|ref|XP_002916437.1|	463.8	7e-129	PREDICTED: RNA-binding protein Raly-like [Ailuropoda melanoleuca]	gi|371921884|dbj|AK394311.1|	1049	0	Sus scrofa mRNA, clone: LVRM10160G06, expressed in liver	sp|Q64012|RALY_MOUSE	446	4e-125	RNA-binding protein Raly OS=Mus musculus GN=Raly PE=1 SV=3	--	--	--	--	--	K12895	1e-129	463	aml:100480065	heterogeneous nuclear ribonucleoprotein C-like 2	GO:0000398//mRNA splicing, via spliceosome	GO:0003723//RNA binding;GO:0000166//nucleotide binding	GO:0071013//catalytic step 2 spliceosome
CL1064.Contig3_A-W	1169	2	0.1867	11	1.2808	gi|213417812|ref|NP_001132985.1|	86.3	1e-113	RNA-binding protein Raly long isoform [Mus musculus] >gi|341942168|sp|Q64012.3|RALY_MOUSE RecName: Full=RNA-binding protein Raly; AltName: Full=Maternally-expressed hnRNP C-related protein; AltName: Full=hnRNP associated with lethal yellow protein >gi|123234167|emb|CAM25655.1| hnRNP-associated with lethal yellow [Mus musculus]	gi|371921884|dbj|AK394311.1|	878	0	Sus scrofa mRNA, clone: LVRM10160G06, expressed in liver	sp|Q64012|RALY_MOUSE	349	4e-115	RNA-binding protein Raly OS=Mus musculus GN=Raly PE=1 SV=3	--	--	--	--	--	K12895	1e-104	316	mmu:19383	heterogeneous nuclear ribonucleoprotein C-like 2	-	-	GO:0071013//catalytic step 2 spliceosome
CL1064.Contig4_A-W	1121	2	0.1947	10	1.2143	gi|148674150|gb|EDL06097.1|	73.6	3e-110	hnRNP-associated with lethal yellow, isoform CRA_c [Mus musculus]	gi|335304686|ref|XM_003134403.2|	807	0	PREDICTED: Sus scrofa RNA binding protein, autoantigenic (hnRNP-associated with lethal yellow homolog (mouse)), transcript variant 2 (RALY), mRNA	sp|Q64012|RALY_MOUSE	316	4e-105	RNA-binding protein Raly OS=Mus musculus GN=Raly PE=1 SV=3	--	--	--	--	--	K12895	1e-107	327	mmu:19383	heterogeneous nuclear ribonucleoprotein C-like 2	-	GO:0003676//nucleic acid binding;GO:0000166//nucleotide binding	GO:0071013//catalytic step 2 spliceosome
CL1064.Contig5_A-W	1086	0	0	11	1.3787	gi|213417812|ref|NP_001132985.1|	86.3	1e-113	RNA-binding protein Raly long isoform [Mus musculus] >gi|341942168|sp|Q64012.3|RALY_MOUSE RecName: Full=RNA-binding protein Raly; AltName: Full=Maternally-expressed hnRNP C-related protein; AltName: Full=hnRNP associated with lethal yellow protein >gi|123234167|emb|CAM25655.1| hnRNP-associated with lethal yellow [Mus musculus]	gi|297259980|ref|XM_001102633.2|	819	0	PREDICTED: Macaca mulatta RNA binding protein, autoantigenic (hnRNP-associated with lethal yellow homolog (mouse)) (RALY), mRNA	sp|Q64012|RALY_MOUSE	349	4e-115	RNA-binding protein Raly OS=Mus musculus GN=Raly PE=1 SV=3	--	--	--	--	--	K12895	1e-104	316	mmu:19383	heterogeneous nuclear ribonucleoprotein C-like 2	-	-	GO:0071013//catalytic step 2 spliceosome
CL1064.Contig6_A-W	1040	0	0	10	1.3088	gi|344279875|ref|XP_003411711.1|	439.5	1e-121	PREDICTED: RNA-binding protein Raly-like isoform 2 [Loxodonta africana]	gi|297259980|ref|XM_001102633.2|	977	0	PREDICTED: Macaca mulatta RNA binding protein, autoantigenic (hnRNP-associated with lethal yellow homolog (mouse)) (RALY), mRNA	sp|Q64012|RALY_MOUSE	428	1e-119	RNA-binding protein Raly OS=Mus musculus GN=Raly PE=1 SV=3	--	--	--	--	--	K12895	2e-122	439	aml:100480065	heterogeneous nuclear ribonucleoprotein C-like 2	-	-	GO:0071013//catalytic step 2 spliceosome
CL1064.Contig7_A-W	1038	0	0	11	1.4425	gi|148674151|gb|EDL06098.1|	86.3	6e-107	hnRNP-associated with lethal yellow, isoform CRA_d [Mus musculus]	gi|395752230|ref|XM_003779339.1|	700	0	PREDICTED: Pongo abelii RNA binding protein, autoantigenic (hnRNP-associated with lethal yellow homolog (mouse)), transcript variant 2 (RALY), mRNA	sp|Q64012|RALY_MOUSE	316	3e-105	RNA-binding protein Raly OS=Mus musculus GN=Raly PE=1 SV=3	--	--	--	--	--	K12895	9e-108	327	mmu:19383	heterogeneous nuclear ribonucleoprotein C-like 2	-	GO:0003676//nucleic acid binding;GO:0000166//nucleotide binding	GO:0071013//catalytic step 2 spliceosome
CL1064.Contig8_A-W	992	0	0	9	1.2349	gi|148674151|gb|EDL06098.1|	405.6	1e-111	hnRNP-associated with lethal yellow, isoform CRA_d [Mus musculus]	gi|395752230|ref|XM_003779339.1|	850	0	PREDICTED: Pongo abelii RNA binding protein, autoantigenic (hnRNP-associated with lethal yellow homolog (mouse)), transcript variant 2 (RALY), mRNA	sp|Q64012|RALY_MOUSE	395	1e-109	RNA-binding protein Raly OS=Mus musculus GN=Raly PE=1 SV=3	--	--	--	--	--	K12895	3e-112	405	mmu:19383	heterogeneous nuclear ribonucleoprotein C-like 2	-	GO:0003676//nucleic acid binding;GO:0000166//nucleotide binding	GO:0071013//catalytic step 2 spliceosome
CL1065.Contig1_A-W	416	274	71.8912	0	0	gi|403299145|ref|XP_003940350.1|	208.4	7e-53	PREDICTED: bile salt sulfotransferase-like [Saimiri boliviensis boliviensis]	gi|354504303|ref|XM_003514169.1|	113	6e-22	PREDICTED: Cricetulus griseus bile salt sulfotransferase 1-like, transcript variant 2 (LOC100751913), mRNA	sp|P52842|ST2A1_MACFA	202	2e-52	Bile salt sulfotransferase OS=Macaca fascicularis GN=SULT2A1 PE=2 SV=2	--	--	--	--	--	K11822	5e-52	202	mcc:717600	bile-salt sulfotransferase [EC:2.8.2.14]	GO:0030573//bile acid catabolic process	GO:0047704//bile-salt sulfotransferase activity	GO:0005737//cytoplasm
CL1065.Contig2_A-W	395	761	210.284	0	0	gi|403299145|ref|XP_003940350.1|	214.2	1e-54	PREDICTED: bile salt sulfotransferase-like [Saimiri boliviensis boliviensis]	gi|114052301|ref|NM_001046353.1|	149	1e-32	Bos taurus sulfotransferase family, cytosolic, 2A, dehydroepiandrosterone (DHEA)-preferring, member 1 (SULT2A1), mRNA >gi|86438480|gb|BC112644.1| Bos taurus sulfotransferase family, cytosolic, 2A, dehydroepiandrosterone (DHEA)-preferring, member 1, mRNA (cDNA clone MGC:137091 IMAGE:8013931), complete cds	sp|P52842|ST2A1_MACFA	207	4e-54	Bile salt sulfotransferase OS=Macaca fascicularis GN=SULT2A1 PE=2 SV=2	--	--	--	--	--	K11822	9e-54	208	mcc:717600	bile-salt sulfotransferase [EC:2.8.2.14]	GO:0030573//bile acid catabolic process	GO:0047704//bile-salt sulfotransferase activity	GO:0005737//cytoplasm
CL1065.Contig3_A-W	1707	15292	977.798	1	0.0797	gi|351697965|gb|EHB00884.1|	401	9e-110	3-alpha-hydroxysteroid sulfotransferase [Heterocephalus glaber]	gi|371923129|dbj|AK398147.1|	234	1e-57	Sus scrofa mRNA, clone: TES010017A02, expressed in testis	sp|P52841|SUHB_CAVPO	393	7e-109	3-beta-hydroxysteroid sulfotransferase OS=Cavia porcellus GN=STD2 PE=1 SV=2	--	--	--	--	--	K11822	5e-108	392	mcc:717600	bile-salt sulfotransferase [EC:2.8.2.14]	GO:0008202//steroid metabolic process	GO:0008146//sulfotransferase activity	-
CL1065.Contig4_A-W	227	468	225.029	0	0	gi|194215700|ref|XP_001487960.2|	90.9	1e-17	PREDICTED: bile salt sulfotransferase-like [Equus caballus]	gi|390479195|ref|XM_002762314.2|	93.7	3e-16	PREDICTED: Callithrix jacchus sulfotransferase family, cytosolic, 2A, dehydroepiandrosterone (DHEA)-preferring, member 1 (SULT2A1), mRNA	sp|P52841|SUHB_CAVPO	87.4	6e-18	3-beta-hydroxysteroid sulfotransferase OS=Cavia porcellus GN=STD2 PE=1 SV=2	--	--	--	--	--	K11822	2e-17	87.4	ecb:100050477	bile-salt sulfotransferase [EC:2.8.2.14]	GO:0030573//bile acid catabolic process	GO:0004027//alcohol sulfotransferase activity;GO:0047704//bile-salt sulfotransferase activity	GO:0005737//cytoplasm
CL1065.Contig5_A-W	1594	1143	78.2666	90	7.6854	gi|351697965|gb|EHB00884.1|	422.2	3e-116	3-alpha-hydroxysteroid sulfotransferase [Heterocephalus glaber]	gi|395862949|ref|XM_003803630.1|	254	1e-63	PREDICTED: Otolemur garnettii bile salt sulfotransferase-like (LOC100956575), mRNA	sp|P52842|ST2A1_MACFA	416	1e-115	Bile salt sulfotransferase OS=Macaca fascicularis GN=SULT2A1 PE=2 SV=2	--	--	--	--	--	K11822	3e-116	419	ecb:100050557	bile-salt sulfotransferase [EC:2.8.2.14]	GO:0030573//bile acid catabolic process	GO:0004027//alcohol sulfotransferase activity;GO:0047704//bile-salt sulfotransferase activity	GO:0005737//cytoplasm
CL1065.Contig6_A-W	1917	154	8.7683	107	7.5976	gi|296234234|ref|XP_002762360.1|	66.6	4e-09	PREDICTED: bile salt sulfotransferase [Callithrix jacchus]	gi|395862949|ref|XM_003803630.1|	184	9e-43	PREDICTED: Otolemur garnettii bile salt sulfotransferase-like (LOC100956575), mRNA	sp|P52842|ST2A1_MACFA	282	2e-75	Bile salt sulfotransferase OS=Macaca fascicularis GN=SULT2A1 PE=2 SV=2	--	--	--	--	--	K11822	9e-76	285	bta:533560	bile-salt sulfotransferase [EC:2.8.2.14]	GO:0030573//bile acid catabolic process	GO:0004027//alcohol sulfotransferase activity;GO:0047704//bile-salt sulfotransferase activity	GO:0005737//cytoplasm
CL1066.Contig1_A-W	361	5	1.5118	12	4.5247	--	--	--	--	gi|397487458|ref|XM_003814769.1|	63.9	4e-07	PREDICTED: Pan paniscus COMM domain containing 7 (COMMD7), mRNA	--	--	--	--	--	--	--	--	--	--	--	--	--	--	-	-	-
CL1066.Contig2_A-W	367	7	2.0819	19	7.047	--	--	--	--	gi|397487458|ref|XM_003814769.1|	63.9	4e-07	PREDICTED: Pan paniscus COMM domain containing 7 (COMMD7), mRNA	--	--	--	--	--	--	--	--	--	--	--	--	--	--	-	-	-
CL1067.Contig1_A-W	770	0	0	6	1.0607	gi|332237382|ref|XP_003267883.1|	503.4	4e-141	PREDICTED: LOW QUALITY PROTEIN: phospholipase DDHD1-like, partial [Nomascus leucogenys]	gi|332237381|ref|XM_003267835.1|	1178	0	PREDICTED: Nomascus leucogenys phospholipase DDHD1-like (LOC100581601), partial mRNA	sp|Q8NEL9|DDHD1_HUMAN	499	2e-141	Phospholipase DDHD1 OS=Homo sapiens GN=DDHD1 PE=2 SV=2	--	--	--	--	--	K13619	1e-140	498	ecb:100055200	phospholipase DDHD1 [EC:3.1.1.-]	GO:0016042//lipid catabolic process	GO:0046872//metal ion binding;GO:0016787//hydrolase activity	GO:0005737//cytoplasm
CL1067.Contig2_A-W	713	0	0	0	0	gi|332237382|ref|XP_003267883.1|	454.1	2e-126	PREDICTED: LOW QUALITY PROTEIN: phospholipase DDHD1-like, partial [Nomascus leucogenys]	gi|332237381|ref|XM_003267835.1|	961	0	PREDICTED: Nomascus leucogenys phospholipase DDHD1-like (LOC100581601), partial mRNA	sp|Q8NEL9|DDHD1_HUMAN	450	1e-126	Phospholipase DDHD1 OS=Homo sapiens GN=DDHD1 PE=2 SV=2	--	--	--	--	--	K13619	9e-126	449	ecb:100055200	phospholipase DDHD1 [EC:3.1.1.-]	GO:0016042//lipid catabolic process	GO:0046872//metal ion binding;GO:0016787//hydrolase activity	GO:0005737//cytoplasm
CL1067.Contig3_A-W	686	0	0	6	1.1905	gi|402876182|ref|XP_003901855.1|	449.1	7e-125	PREDICTED: phospholipase DDHD1 isoform 2 [Papio anubis]	gi|402876181|ref|XM_003901806.1|	1011	0	PREDICTED: Papio anubis DDHD domain containing 1, transcript variant 2 (DDHD1), mRNA	sp|O46606|DDHD1_BOVIN	443	1e-124	Phospholipase DDHD1 OS=Bos taurus GN=DDHD1 PE=1 SV=1	--	--	--	--	--	K13619	1e-125	449	mcc:694361	phospholipase DDHD1 [EC:3.1.1.-]	GO:0016042//lipid catabolic process	GO:0046872//metal ion binding;GO:0016787//hydrolase activity	GO:0005737//cytoplasm
CL1067.Contig4_A-W	629	0	0	0	0	gi|402876182|ref|XP_003901855.1|	399.8	4e-110	PREDICTED: phospholipase DDHD1 isoform 2 [Papio anubis]	gi|402876181|ref|XM_003901806.1|	795	0	PREDICTED: Papio anubis DDHD domain containing 1, transcript variant 2 (DDHD1), mRNA	sp|O46606|DDHD1_BOVIN	394	8e-110	Phospholipase DDHD1 OS=Bos taurus GN=DDHD1 PE=1 SV=1	--	--	--	--	--	K13619	6e-111	399	mcc:694361	phospholipase DDHD1 [EC:3.1.1.-]	GO:0016042//lipid catabolic process	GO:0046872//metal ion binding;GO:0016787//hydrolase activity	GO:0005737//cytoplasm
CL1068.Contig1_A-W	4232	17	0.4385	75	2.4123	gi|56205309|emb|CAI24301.1|	1731.1	0	myosin phosphatase Rho interacting protein [Mus musculus]	gi|298906434|emb|FQ222001.1|	2514	0	Rattus norvegicus TL0ADA2YD15 mRNA sequence	sp|Q6WCQ1|MPRIP_HUMAN	1320	0	Myosin phosphatase Rho-interacting protein OS=Homo sapiens GN=MPRIP PE=1 SV=3	VNG0342G	67.4	2e-10	COG1196	Chromosome segregation ATPases	K10352	2e-16	89.7	dre:554168	myosin heavy chain	-	GO:0003779//actin binding	GO:0005856//cytoskeleton;GO:0005737//cytoplasm
CL1068.Contig2_A-W	3883	72	2.0239	19	0.666	gi|387540052|gb|AFJ70653.1|	1928.7	0	myosin phosphatase Rho-interacting protein isoform 1 [Macaca mulatta]	gi|332848395|ref|XM_003315592.1|	3529	0	PREDICTED: Pan troglodytes myosin phosphatase Rho interacting protein (MPRIP), mRNA	sp|Q6WCQ1|MPRIP_HUMAN	1912	0	Myosin phosphatase Rho-interacting protein OS=Homo sapiens GN=MPRIP PE=1 SV=3	VNG0342G	67.4	2e-10	COG1196	Chromosome segregation ATPases	K10352	3e-17	92.4	dre:554168	myosin heavy chain	-	GO:0003779//actin binding	GO:0005856//cytoskeleton;GO:0005737//cytoplasm
CL1068.Contig3_A-W	1793	1	0.0609	5	0.3796	gi|402898912|ref|XP_003912451.1|	641	0	PREDICTED: uncharacterized protein LOC101009725, partial [Papio anubis]	gi|348560270|ref|XM_003465889.1|	1324	0	PREDICTED: Cavia porcellus myosin phosphatase Rho-interacting protein-like, transcript variant 2 (LOC100729338), mRNA	sp|Q6WCQ1|MPRIP_HUMAN	558	1e-158	Myosin phosphatase Rho-interacting protein OS=Homo sapiens GN=MPRIP PE=1 SV=3	VNG0342G	63.5	1e-09	COG1196	Chromosome segregation ATPases	K10352	4e-12	73.9	dre:554168	myosin heavy chain	-	-	-
CL1068.Contig4_A-W	325	1	0.3358	4	1.6753	gi|403275233|ref|XP_003929360.1|	194.5	1e-48	PREDICTED: uncharacterized protein LOC101032746 [Saimiri boliviensis boliviensis]	gi|332848395|ref|XM_003315592.1|	436	1e-119	PREDICTED: Pan troglodytes myosin phosphatase Rho interacting protein (MPRIP), mRNA	sp|Q9ERE6|MPRIP_RAT	194	4e-50	Myosin phosphatase Rho-interacting protein OS=Rattus norvegicus GN=Mprip PE=1 SV=1	--	--	--	--	--	--	--	--	--	--	-	GO:0003779//actin binding	GO:0005856//cytoskeleton;GO:0005737//cytoplasm
CL1069.Contig1_A-W	931	48	5.6274	116	16.9599	--	--	--	--	gi|330417986|gb|AC244132.2|	65.9	3e-07	Homo sapiens BAC clone CH17-86J21 from chromosome 1, complete sequence	--	--	--	--	--	--	--	--	--	--	--	--	--	--	-	-	-
CL1069.Contig2_A-W	1061	146	15.0195	8	1.0263	--	--	--	--	--	--	--	--	--	--	--	--	--	--	--	--	--	--	--	--	--	--	-	-	-
CL1069.Contig3_A-W	965	113	12.7811	10	1.4105	--	--	--	--	gi|56676602|gb|AC126598.13|	67.9	7e-08	Mus musculus chromosome 5, clone RP24-486L9, complete sequence	--	--	--	--	--	--	--	--	--	--	--	--	--	--	-	-	-
CL1069.Contig4_A-W	1044	162	16.9369	78	10.1697	--	--	--	--	gi|223941845|ref|NM_001145365.1|	95.6	4e-16	Homo sapiens zinc finger protein 652 (ZNF652), transcript variant 1, mRNA	--	--	--	--	--	--	--	--	--	--	--	--	--	--	-	-	-
CL107.Contig1_A-W	2405	0	0	24	1.3583	gi|332252290|ref|XP_003275289.1|	58.2	2e-06	PREDICTED: t-cell differentiation antigen CD6 isoform 1 [Nomascus leucogenys]	gi|332252289|ref|XM_003275241.1|	1084	0	PREDICTED: Nomascus leucogenys CD6 molecule, transcript variant 1 (CD6), mRNA	sp|P30203|CD6_HUMAN	868	0	T-cell differentiation antigen CD6 OS=Homo sapiens GN=CD6 PE=1 SV=3	--	--	--	--	--	K06456	0	868	ptr:451230	CD6 antigen	GO:0007155//cell adhesion	GO:0005044//scavenger receptor activity	GO:0009986//cell surface;GO:0005887//integral to plasma membrane
CL107.Contig2_A-W	1905	2	0.1146	4	0.2858	gi|403255623|ref|XP_003920521.1|	474.6	7e-132	PREDICTED: T-cell differentiation antigen CD6 [Saimiri boliviensis boliviensis]	gi|332252289|ref|XM_003275241.1|	611	1e-171	PREDICTED: Nomascus leucogenys CD6 molecule, transcript variant 1 (CD6), mRNA	sp|P30203|CD6_HUMAN	467	4e-131	T-cell differentiation antigen CD6 OS=Homo sapiens GN=CD6 PE=1 SV=3	--	--	--	--	--	K06456	2e-132	473	ptr:451230	CD6 antigen	GO:0007155//cell adhesion	GO:0005044//scavenger receptor activity	GO:0009986//cell surface;GO:0005887//integral to plasma membrane
CL107.Contig3_A-W	1628	0	0	3	0.2508	gi|402893215|ref|XP_003909796.1|	393.7	1e-107	PREDICTED: T-cell differentiation antigen CD6 [Papio anubis]	gi|332252289|ref|XM_003275241.1|	537	1e-149	PREDICTED: Nomascus leucogenys CD6 molecule, transcript variant 1 (CD6), mRNA	sp|P30203|CD6_HUMAN	386	9e-107	T-cell differentiation antigen CD6 OS=Homo sapiens GN=CD6 PE=1 SV=3	--	--	--	--	--	K06456	4e-108	392	ptr:451230	CD6 antigen	GO:0007155//cell adhesion	GO:0005044//scavenger receptor activity	GO:0009986//cell surface;GO:0005887//integral to plasma membrane
CL107.Contig4_A-W	1437	0	0	9	0.8525	gi|355752058|gb|EHH56178.1|	275	6e-72	T12 [Macaca fascicularis]	gi|297267737|ref|XM_002799538.1|	297	7e-77	PREDICTED: Macaca mulatta t-cell differentiation antigen CD6-like (CD6), mRNA	sp|P30203|CD6_HUMAN	265	2e-70	T-cell differentiation antigen CD6 OS=Homo sapiens GN=CD6 PE=1 SV=3	--	--	--	--	--	K06456	9e-73	275	mcc:695183	CD6 antigen	GO:0007155//cell adhesion	GO:0005044//scavenger receptor activity	GO:0009986//cell surface;GO:0005887//integral to plasma membrane
CL107.Contig5_A-W	682	0	0	8	1.5967	gi|332252292|ref|XP_003275290.1|	58.2	3e-07	PREDICTED: t-cell differentiation antigen CD6 isoform 2 [Nomascus leucogenys]	gi|363543325|ref|NR_045638.1|	486	1e-134	Homo sapiens CD6 molecule (CD6), transcript variant 4, non-coding RNA	sp|P30203|CD6_HUMAN	405	3e-113	T-cell differentiation antigen CD6 OS=Homo sapiens GN=CD6 PE=1 SV=3	--	--	--	--	--	K06456	1e-112	405	hsa:923	CD6 antigen	GO:0001934//positive regulation of protein phosphorylation;GO:0007155//cell adhesion	GO:0005044//scavenger receptor activity;GO:0001948//glycoprotein binding;GO:0019901//protein kinase binding	GO:0005887//integral to plasma membrane;GO:0009986//cell surface;GO:0044214//fully spanning plasma membrane
CL1070.Contig1_A-W	928	77	9.0565	0	0	gi|149699367|ref|XP_001501363.1|	551.2	2e-155	PREDICTED: probable D-lactate dehydrogenase, mitochondrial [Equus caballus]	gi|149699366|ref|XM_001501313.1|	797	0	PREDICTED: Equus caballus lactate dehydrogenase D (LDHD), mRNA	sp|Q7TNG8|LDHD_MOUSE	538	6e-153	Probable D-lactate dehydrogenase, mitochondrial OS=Mus musculus GN=Ldhd PE=1 SV=1	RSc2664	286	3e-77	COG0277	FAD/FMN-containing dehydrogenases	K00102	3e-156	551	ecb:100055206	D-lactate dehydrogenase (cytochrome) [EC:1.1.2.4]	GO:0055114//oxidation-reduction process;GO:0006754//ATP biosynthetic process	GO:0008720//D-lactate dehydrogenase activity;GO:0005515//protein binding;GO:0050660//flavin adenine dinucleotide binding;GO:0004458//D-lactate dehydrogenase (cytochrome) activity	GO:0005743//mitochondrial inner membrane
CL1070.Contig2_A-W	304	10	3.5904	0	0	gi|148679557|gb|EDL11504.1|	177.2	1e-43	lactate dehydrogenase D, isoform CRA_a [Mus musculus]	gi|344290812|ref|XM_003417083.1|	313	2e-82	PREDICTED: Loxodonta africana lactate dehydrogenase D, transcript variant 1 (LDHD), mRNA	sp|Q7TNG8|LDHD_MOUSE	169	1e-42	Probable D-lactate dehydrogenase, mitochondrial OS=Mus musculus GN=Ldhd PE=1 SV=1	RSc2664	108	2e-24	COG0277	FAD/FMN-containing dehydrogenases	K00102	4e-42	169	rno:307858	D-lactate dehydrogenase (cytochrome) [EC:1.1.2.4]	GO:0055114//oxidation-reduction process;GO:0006754//ATP biosynthetic process	GO:0008720//D-lactate dehydrogenase activity;GO:0005515//protein binding;GO:0050660//flavin adenine dinucleotide binding;GO:0004458//D-lactate dehydrogenase (cytochrome) activity	GO:0005743//mitochondrial inner membrane
CL1071.Contig1_A-W	1556	0	0	8	0.6998	gi|354502156|ref|XP_003513153.1|	195.7	5e-48	PREDICTED: cytosolic phospholipase A2 gamma-like, partial [Cricetulus griseus]	gi|291415246|ref|XM_002723820.1|	113	2e-21	PREDICTED: Oryctolagus cuniculus Cytosolic phospholipase A2 gamma-like (LOC100341237), partial mRNA	sp|Q9UP65|PA24C_HUMAN	273	1e-72	Cytosolic phospholipase A2 gamma OS=Homo sapiens GN=PLA2G4C PE=1 SV=2	--	--	--	--	--	K01047	4e-19	97.1	rno:691907	phospholipase A2 [EC:3.1.1.4]	GO:0006954//inflammatory response;GO:0035556//intracellular signal transduction;GO:0007567//parturition;GO:0046475//glycerophospholipid catabolic process;GO:0019369//arachidonic acid metabolic process	GO:0047499//calcium-independent phospholipase A2 activity;GO:0005543//phospholipid binding	GO:0016020//membrane;GO:0005829//cytosol
CL1071.Contig2_A-W	1497	0	0	18	1.6367	gi|354502156|ref|XP_003513153.1|	464.9	4e-129	PREDICTED: cytosolic phospholipase A2 gamma-like, partial [Cricetulus griseus]	gi|291415246|ref|XM_002723820.1|	113	2e-21	PREDICTED: Oryctolagus cuniculus Cytosolic phospholipase A2 gamma-like (LOC100341237), partial mRNA	sp|Q9UP65|PA24C_HUMAN	273	1e-72	Cytosolic phospholipase A2 gamma OS=Homo sapiens GN=PLA2G4C PE=1 SV=2	--	--	--	--	--	K01047	3e-19	97.1	rno:691907	phospholipase A2 [EC:3.1.1.4]	GO:0006954//inflammatory response;GO:0035556//intracellular signal transduction;GO:0007567//parturition;GO:0046475//glycerophospholipid catabolic process;GO:0019369//arachidonic acid metabolic process	GO:0047499//calcium-independent phospholipase A2 activity;GO:0005543//phospholipid binding	GO:0016020//membrane;GO:0005829//cytosol
CL1071.Contig3_A-W	910	0	0	0	0	gi|354502156|ref|XP_003513153.1|	195.7	2e-48	PREDICTED: cytosolic phospholipase A2 gamma-like, partial [Cricetulus griseus]	gi|354502155|ref|XM_003513105.1|	77.8	7e-11	PREDICTED: Cricetulus griseus cytosolic phospholipase A2 gamma-like (LOC100754559), partial mRNA	sp|P13941|CO3A1_RAT	53.1	8e-07	Collagen alpha-1(III) chain OS=Rattus norvegicus GN=Col3a1 PE=2 SV=3	--	--	--	--	--	K06236	3e-06	53.1	rno:84032	collagen, type I/II/III/V/XI, alpha	-	-	-
CL1071.Contig4_A-W	851	0	0	0	0	gi|354502156|ref|XP_003513153.1|	195.7	2e-48	PREDICTED: cytosolic phospholipase A2 gamma-like, partial [Cricetulus griseus]	gi|354502155|ref|XM_003513105.1|	77.8	7e-11	PREDICTED: Cricetulus griseus cytosolic phospholipase A2 gamma-like (LOC100754559), partial mRNA	sp|P13941|CO3A1_RAT	53.1	7e-07	Collagen alpha-1(III) chain OS=Rattus norvegicus GN=Col3a1 PE=2 SV=3	--	--	--	--	--	K06236	3e-06	53.1	rno:84032	collagen, type I/II/III/V/XI, alpha	-	-	-
CL1071.Contig5_A-W	745	0	0	4	0.7308	gi|354502156|ref|XP_003513153.1|	195.7	1e-48	PREDICTED: cytosolic phospholipase A2 gamma-like, partial [Cricetulus griseus]	gi|354502155|ref|XM_003513105.1|	77.8	6e-11	PREDICTED: Cricetulus griseus cytosolic phospholipase A2 gamma-like (LOC100754559), partial mRNA	sp|P13941|CO3A1_RAT	53.1	6e-07	Collagen alpha-1(III) chain OS=Rattus norvegicus GN=Col3a1 PE=2 SV=3	--	--	--	--	--	K06236	2e-06	53.1	rno:84032	collagen, type I/II/III/V/XI, alpha	-	-	-
CL1072.Contig1_A-W	564	0	0	18	4.3442	gi|402877376|ref|XP_003902405.1|	129.8	6e-29	PREDICTED: uncharacterized protein LOC101008984 [Papio anubis]	gi|345803866|ref|XM_850438.2|	313	4e-82	PREDICTED: Canis lupus familiaris cysteine-rich protein 1 (intestinal) (CRIP1), mRNA	sp|P63255|CRIP1_RAT	180	2e-45	Cysteine-rich protein 1 OS=Rattus norvegicus GN=Crip1 PE=1 SV=2	--	--	--	--	--	K09377	8e-16	83.6	xtr:549369	cysteine and glycine-rich protein	GO:0008283//cell proliferation	GO:0008270//zinc ion binding	GO:0005737//cytoplasm
CL1072.Contig2_A-W	469	4	0.9309	272	78.9423	gi|348554708|ref|XP_003463167.1|	32.7	1e-17	PREDICTED: cysteine-rich protein 1-like [Cavia porcellus]	gi|345803866|ref|XM_850438.2|	151	3e-33	PREDICTED: Canis lupus familiaris cysteine-rich protein 1 (intestinal) (CRIP1), mRNA	sp|P63255|CRIP1_RAT	79.7	2e-15	Cysteine-rich protein 1 OS=Rattus norvegicus GN=Crip1 PE=1 SV=2	--	--	--	--	--	--	--	--	--	--	-	-	-
CL1072.Contig3_A-W	599	0	0	74	16.8158	gi|348554708|ref|XP_003463167.1|	32.7	2e-17	PREDICTED: cysteine-rich protein 1-like [Cavia porcellus]	gi|345803866|ref|XM_850438.2|	151	4e-33	PREDICTED: Canis lupus familiaris cysteine-rich protein 1 (intestinal) (CRIP1), mRNA	sp|P63255|CRIP1_RAT	79.7	4e-15	Cysteine-rich protein 1 OS=Rattus norvegicus GN=Crip1 PE=1 SV=2	--	--	--	--	--	--	--	--	--	--	-	-	-
CL1072.Contig4_A-W	694	0	0	161	31.5777	gi|402877376|ref|XP_003902405.1|	129.8	1e-28	PREDICTED: uncharacterized protein LOC101008984 [Papio anubis]	gi|345803866|ref|XM_850438.2|	313	5e-82	PREDICTED: Canis lupus familiaris cysteine-rich protein 1 (intestinal) (CRIP1), mRNA	sp|P63255|CRIP1_RAT	180	3e-45	Cysteine-rich protein 1 OS=Rattus norvegicus GN=Crip1 PE=1 SV=2	--	--	--	--	--	K09377	1e-15	83.6	xtr:549369	cysteine and glycine-rich protein	GO:0008283//cell proliferation	GO:0008270//zinc ion binding	GO:0005737//cytoplasm
CL1072.Contig5_A-W	471	0	0	17	4.9129	gi|390469570|ref|XP_002754380.2|	105.9	5e-22	PREDICTED: uncharacterized protein LOC100410490 [Callithrix jacchus]	gi|345803866|ref|XM_850438.2|	313	4e-82	PREDICTED: Canis lupus familiaris cysteine-rich protein 1 (intestinal) (CRIP1), mRNA	sp|P63255|CRIP1_RAT	180	1e-45	Cysteine-rich protein 1 OS=Rattus norvegicus GN=Crip1 PE=1 SV=2	--	--	--	--	--	K09377	2e-16	85.1	xtr:448688	cysteine and glycine-rich protein	GO:0008283//cell proliferation	GO:0008270//zinc ion binding	GO:0005737//cytoplasm
CL1073.Contig1_A-W	1246	55	4.818	85	9.2857	gi|198278543|ref|NP_001094021.1|	439.1	2e-121	multiple myeloma tumor-associated protein 2 homolog [Rattus norvegicus] >gi|73621222|sp|Q5M9I6.2|MMTA2_RAT RecName: Full=Multiple myeloma tumor-associated protein 2 homolog >gi|149052776|gb|EDM04593.1| similar to RIKEN cDNA 2310033P09, isoform CRA_a [Rattus norvegicus] >gi|171847098|gb|AAI62001.1| RGD1304587 protein [Rattus norvegicus]	gi|395728925|ref|XM_002809353.2|	609	1e-170	PREDICTED: Pongo abelii chromosome 1 open reading frame, human C1orf35, transcript variant 1 (C1H1orf35), mRNA	sp|Q5M9I6|MMTA2_RAT	439	8e-123	Multiple myeloma tumor-associated protein 2 homolog OS=Rattus norvegicus GN=Mmtag2 PE=2 SV=2	--	--	--	--	--	K13172	2e-08	61.2	tca:661905	serine/arginine repetitive matrix protein 2	-	-	-
CL1073.Contig2_A-W	938	8	0.9309	24	3.4827	gi|397466108|ref|XP_003804811.1|	151	7e-35	PREDICTED: multiple myeloma tumor-associated protein 2 [Pan paniscus]	gi|395728926|ref|XM_003775412.1|	127	9e-26	PREDICTED: Pongo abelii chromosome 1 open reading frame, human C1orf35, transcript variant 2 (C1H1orf35), mRNA	sp|Q9BU76|MMTA2_HUMAN	150	3e-36	Multiple myeloma tumor-associated protein 2 OS=Homo sapiens GN=MMTAG2 PE=1 SV=1	YLR197w	49.3	9e-06	COG1498	Protein implicated in ribosomal biogenesis, Nop56p homolog	K13172	5e-08	58.9	dre:553531	serine/arginine repetitive matrix protein 2	-	-	-
CL1073.Contig3_A-W	743	21	3.085	14	2.5648	gi|397466108|ref|XP_003804811.1|	193.7	6e-48	PREDICTED: multiple myeloma tumor-associated protein 2 [Pan paniscus]	gi|402913454|ref|XM_003919158.1|	143	1e-30	PREDICTED: Papio anubis multiple myeloma tumor-associated protein 2-like (LOC101024116), mRNA	sp|Q5M9I6|MMTA2_RAT	193	3e-49	Multiple myeloma tumor-associated protein 2 homolog OS=Rattus norvegicus GN=Mmtag2 PE=2 SV=2	YLR197w	49.3	7e-06	COG1498	Protein implicated in ribosomal biogenesis, Nop56p homolog	K13107	6e-08	58.2	dre:553240	RNA-binding motif protein, X-linked 2	-	-	-
CL1074.Contig1_A-W	1162	16	1.5029	12	1.4057	gi|332240330|ref|XP_003269341.1|	207.6	9e-52	PREDICTED: ribosomal L1 domain-containing protein 1 [Nomascus leucogenys]	gi|291390612|ref|XM_002711755.1|	135	5e-28	PREDICTED: Oryctolagus cuniculus Ribosomal L1 domain-containing protein 1-like (LOC100349911), mRNA	sp|Q5RCE6|RL1D1_PONAB	202	1e-51	Ribosomal L1 domain-containing protein 1 OS=Pongo abelii GN=RSL1D1 PE=2 SV=2	CC3441	50.4	6e-06	COG2267	Lysophospholipase	K14775	4e-51	202	pon:100189904	ribosome biogenesis protein UTP30	GO:0032880//regulation of protein localization	GO:0005515//protein binding	GO:0043232
CL1074.Contig2_A-W	2496	83	3.6295	136	7.4167	gi|348584904|ref|XP_003478212.1|	610.9	9e-173	PREDICTED: ribosomal L1 domain-containing protein 1-like [Cavia porcellus]	gi|395857128|ref|XM_003800913.1|	452	1e-123	PREDICTED: Otolemur garnettii ribosomal L1 domain containing 1 (RSL1D1), mRNA	sp|Q5RCE6|RL1D1_PONAB	598	1e-170	Ribosomal L1 domain-containing protein 1 OS=Pongo abelii GN=RSL1D1 PE=2 SV=2	--	--	--	--	--	K14775	5e-171	602	pon:100189904	ribosome biogenesis protein UTP30	GO:0044260;GO:0010467//gene expression;GO:0032880//regulation of protein localization;GO:0044238//primary metabolic process	GO:0005515//protein binding	GO:0005840//ribosome;GO:0005634//nucleus;GO:0044446//intracellular organelle part
CL1074.Contig3_A-W	735	2	0.297	1	0.1852	gi|291390613|ref|XP_002711801.1|	125.2	2e-27	PREDICTED: Ribosomal L1 domain-containing protein 1-like [Oryctolagus cuniculus]	gi|291390612|ref|XM_002711755.1|	113	1e-21	PREDICTED: Oryctolagus cuniculus Ribosomal L1 domain-containing protein 1-like (LOC100349911), mRNA	sp|Q5RCE6|RL1D1_PONAB	118	1e-26	Ribosomal L1 domain-containing protein 1 OS=Pongo abelii GN=RSL1D1 PE=2 SV=2	--	--	--	--	--	K14775	5e-26	118	ptr:453927	ribosome biogenesis protein UTP30	GO:0032880//regulation of protein localization;GO:0006412//translation;GO:0006396//RNA processing	GO:0003735//structural constituent of ribosome;GO:0003723//RNA binding;GO:0005515//protein binding	GO:0005730//nucleolus;GO:0015934//large ribosomal subunit
CL1075.Contig1_A-W	1222	103	9.1999	198	22.055	gi|119626839|gb|EAX06434.1|	328.2	4e-88	zinc finger protein 265, isoform CRA_c [Homo sapiens]	gi|332222178|ref|XM_003260196.1|	1421	0	PREDICTED: Nomascus leucogenys zinc finger Ran-binding domain-containing protein 2-like, transcript variant 2 (LOC100594783), mRNA	sp|O95218|ZRAB2_HUMAN	326	6e-89	Zinc finger Ran-binding domain-containing protein 2 OS=Homo sapiens GN=ZRANB2 PE=1 SV=2	SPAC140.02	73.2	9e-13	COG0724	RNA-binding proteins (RRM domain)	K15174	4e-27	122	aag:AaeL_AAEL001339	RNA polymerase II-associated factor 1	GO:0008380//RNA splicing;GO:0006351//transcription, DNA-dependent;GO:0006397//mRNA processing	GO:0003700//sequence-specific DNA binding transcription factor activity;GO:0003723//RNA binding;GO:0005515//protein binding;GO:0008270//zinc ion binding	GO:0005634//nucleus
CL1075.Contig2_A-W	322	7	2.3728	14	5.9181	gi|390466080|ref|XP_003733517.1|	123.6	2e-27	PREDICTED: zinc finger Ran-binding domain-containing protein 2 isoform 2 [Callithrix jacchus]	gi|403257764|ref|XM_003921417.1|	456	1e-125	PREDICTED: Saimiri boliviensis boliviensis zinc finger Ran-binding domain-containing protein 2-like, transcript variant 1 (LOC101039420), mRNA	sp|Q5R580|ZRAB2_PONAB	123	8e-29	Zinc finger Ran-binding domain-containing protein 2 OS=Pongo abelii GN=ZRANB2 PE=2 SV=1	--	--	--	--	--	K12841	1e-07	55.1	mmu:27967	calcium homeostasis endoplasmic reticulum protein	GO:0008380//RNA splicing;GO:0006351//transcription, DNA-dependent;GO:0006397//mRNA processing	GO:0003700//sequence-specific DNA binding transcription factor activity;GO:0003723//RNA binding;GO:0005515//protein binding;GO:0008270//zinc ion binding	GO:0005634//nucleus
CL1075.Contig3_A-W	312	5	1.7492	0	0	gi|291398703|ref|XP_002715969.1|	163.3	2e-39	PREDICTED: zinc finger protein 265 [Oryctolagus cuniculus]	gi|403257764|ref|XM_003921417.1|	595	1e-167	PREDICTED: Saimiri boliviensis boliviensis zinc finger Ran-binding domain-containing protein 2-like, transcript variant 1 (LOC101039420), mRNA	sp|Q5R580|ZRAB2_PONAB	163	9e-41	Zinc finger Ran-binding domain-containing protein 2 OS=Pongo abelii GN=ZRANB2 PE=2 SV=1	--	--	--	--	--	K12841	6e-13	72.8	mmu:27967	calcium homeostasis endoplasmic reticulum protein	GO:0008380//RNA splicing;GO:0006351//transcription, DNA-dependent;GO:0006397//mRNA processing	GO:0003700//sequence-specific DNA binding transcription factor activity;GO:0003723//RNA binding;GO:0005515//protein binding;GO:0008270//zinc ion binding	GO:0005634//nucleus
CL1076.Contig1_A-W	583	11	2.0594	48	11.2069	gi|209553980|gb|AAA39398.2|	23.5	9e-18	ORF2 [Mus musculus domesticus]	gi|14647262|gb|AC022302.7|AC022302	71.9	3e-09	Homo sapiens chromosome 15 clone CTD-2019H15 map 15q21.2, complete sequence	sp|P11369|POL2_MOUSE	89.7	4e-19	Retrovirus-related Pol polyprotein LINE-1 OS=Mus musculus GN=Pol PE=1 SV=2	--	--	--	--	--	--	--	--	--	--	-	-	-
CL1076.Contig2_A-W	339	3	0.9659	8	3.2122	gi|209553980|gb|AAA39398.2|	64.3	1e-09	ORF2 [Mus musculus domesticus]	gi|8926171|gb|AF252279.1|	75.8	1e-10	Homo sapiens SCA8 gene, partial sequence; and Kelch-like 1 protein (KLHL1) gene, partial cds	sp|P11369|POL2_MOUSE	64.3	6e-11	Retrovirus-related Pol polyprotein LINE-1 OS=Mus musculus GN=Pol PE=1 SV=2	--	--	--	--	--	--	--	--	--	--	-	-	-
CL1077.Contig1_A-W	617	0	0	36	7.942	gi|395834761|ref|XP_003790361.1|	114.4	3e-24	PREDICTED: serine/threonine-protein kinase Sgk1 isoform 4 [Otolemur garnettii]	gi|395737746|ref|XM_002817389.2|	365	1e-97	PREDICTED: Pongo abelii serum/glucocorticoid regulated kinase 1, transcript variant 1 (SGK1), mRNA	sp|A7MB74|SGK1_BOVIN	112	4e-25	Serine/threonine-protein kinase Sgk1 OS=Bos taurus GN=SGK1 PE=2 SV=1	--	--	--	--	--	K13302	9e-25	113	ecb:100073151	serum/glucocorticoid-regulated kinase 1 [EC:2.7.11.1]	GO:0006468//protein phosphorylation;GO:0006974//response to DNA damage stimulus;GO:0007154//cell communication	GO:0035091//phosphatidylinositol binding;GO:0005524//ATP binding;GO:0004674//protein serine/threonine kinase activity	-
CL1077.Contig2_A-W	437	6	1.4986	38	11.8363	gi|344264054|ref|XP_003404109.1|	191	1e-47	PREDICTED: serine/threonine-protein kinase Sgk1-like isoform 3 [Loxodonta africana]	gi|395737746|ref|XM_002817389.2|	517	1e-143	PREDICTED: Pongo abelii serum/glucocorticoid regulated kinase 1, transcript variant 1 (SGK1), mRNA	sp|Q9XT18|SGK1_RABIT	187	5e-48	Serine/threonine-protein kinase Sgk1 OS=Oryctolagus cuniculus GN=SGK1 PE=2 SV=1	YBL105c_2	53.5	1e-07	COG0515	Serine/threonine protein kinase	K13302	3e-48	190	aml:100468926	serum/glucocorticoid-regulated kinase 1 [EC:2.7.11.1]	GO:0006468//protein phosphorylation;GO:0006974//response to DNA damage stimulus;GO:0007154//cell communication	GO:0035091//phosphatidylinositol binding;GO:0005524//ATP binding;GO:0004674//protein serine/threonine kinase activity	-
CL1078.Contig1_A-W	878	16	1.989	33	5.116	gi|89268303|emb|CAJ82851.1|	320.1	8e-86	basic transcription factor 3 [Xenopus (Silurana) tropicalis]	gi|332821165|ref|XM_001152428.2|	1348	0	PREDICTED: Pan troglodytes basic transcription factor 3, transcript variant 2 (BTF3), mRNA	sp|Q64152|BTF3_MOUSE	318	1e-86	Transcription factor BTF3 OS=Mus musculus GN=Btf3 PE=2 SV=3	--	--	--	--	--	K01527	1e-85	316	mcc:703339	nascent polypeptide-associated complex subunit beta	GO:0001701//in utero embryonic development;GO:0006366//transcription from RNA polymerase II promoter;GO:0006355//regulation of transcription, DNA-dependent	GO:0005515//protein binding	GO:0016021//integral to membrane;GO:0005634//nucleus
CL1078.Contig2_A-W	251	13	5.6531	3	1.6269	gi|89268303|emb|CAJ82851.1|	68.9	7e-11	basic transcription factor 3 [Xenopus (Silurana) tropicalis]	gi|402691911|ref|NM_001025314.2|	202	5e-49	Bos taurus basic transcription factor 3 (BTF3), mRNA	sp|Q64152|BTF3_MOUSE	60.5	8e-10	Transcription factor BTF3 OS=Mus musculus GN=Btf3 PE=2 SV=3	--	--	--	--	--	K01527	1e-09	62	gga:426154	nascent polypeptide-associated complex subunit beta	-	-	-
CL1078.Contig3_A-W	1092	24	2.3989	45	5.6092	gi|56605979|ref|NP_663430.2|	318.5	3e-85	transcription factor BTF3 isoform 1 [Mus musculus] >gi|66774043|sp|Q64152.3|BTF3_MOUSE RecName: Full=Transcription factor BTF3; AltName: Full=RNA polymerase B transcription factor 3 >gi|39795650|gb|AAH64010.1| Basic transcription factor 3 [Mus musculus] >gi|148668533|gb|EDL00852.1| basic transcription factor 3, isoform CRA_a [Mus musculus]	gi|332821165|ref|XM_001152428.2|	1368	0	PREDICTED: Pan troglodytes basic transcription factor 3, transcript variant 2 (BTF3), mRNA	sp|Q64152|BTF3_MOUSE	318	1e-86	Transcription factor BTF3 OS=Mus musculus GN=Btf3 PE=2 SV=3	--	--	--	--	--	K01527	2e-85	316	mcc:703339	nascent polypeptide-associated complex subunit beta	GO:0001701//in utero embryonic development;GO:0006366//transcription from RNA polymerase II promoter;GO:0006355//regulation of transcription, DNA-dependent	GO:0005515//protein binding	GO:0016021//integral to membrane;GO:0005634//nucleus
CL1079.Contig1_A-W	1376	4	0.3173	5	0.4946	gi|149723293|ref|XP_001494723.1|	756.5	0	PREDICTED: 39S ribosomal protein L38, mitochondrial-like [Equus caballus]	gi|149723292|ref|XM_001494673.1|	1253	0	PREDICTED: Equus caballus 39S ribosomal protein L38, mitochondrial-like (LOC100051538), mRNA	sp|Q96DV4|RM38_HUMAN	731	0	39S ribosomal protein L38, mitochondrial OS=Homo sapiens GN=MRPL38 PE=1 SV=2	--	--	--	--	--	K14802	4e-08	60.1	dan:Dana_GF11187	phospholipid-transporting ATPase [EC:3.6.3.1]	-	-	GO:0005761//mitochondrial ribosome;GO:0015629//actin cytoskeleton
CL1079.Contig2_A-W	1425	0	0	0	0	gi|149723293|ref|XP_001494723.1|	742.7	0	PREDICTED: 39S ribosomal protein L38, mitochondrial-like [Equus caballus]	gi|348551313|ref|XM_003461427.1|	894	0	PREDICTED: Cavia porcellus mitochondrial ribosomal protein L38 (Mrpl38), mRNA	sp|Q96DV4|RM38_HUMAN	717	0	39S ribosomal protein L38, mitochondrial OS=Homo sapiens GN=MRPL38 PE=1 SV=2	--	--	--	--	--	K14802	4e-08	60.1	dan:Dana_GF11187	phospholipid-transporting ATPase [EC:3.6.3.1]	-	-	GO:0005761//mitochondrial ribosome;GO:0015629//actin cytoskeleton
CL1079.Contig3_A-W	1399	2	0.156	3	0.2919	gi|149723293|ref|XP_001494723.1|	703.7	0	PREDICTED: 39S ribosomal protein L38, mitochondrial-like [Equus caballus]	gi|348551313|ref|XM_003461427.1|	894	0	PREDICTED: Cavia porcellus mitochondrial ribosomal protein L38 (Mrpl38), mRNA	sp|Q8K2M0|RM38_MOUSE	683	0	39S ribosomal protein L38, mitochondrial OS=Mus musculus GN=Mrpl38 PE=2 SV=2	--	--	--	--	--	K14802	4e-08	60.1	dan:Dana_GF11187	phospholipid-transporting ATPase [EC:3.6.3.1]	-	-	GO:0005761//mitochondrial ribosome;GO:0015629//actin cytoskeleton
CL1079.Contig4_A-W	1324	2	0.1649	0	0	gi|149723293|ref|XP_001494723.1|	717.6	0	PREDICTED: 39S ribosomal protein L38, mitochondrial-like [Equus caballus]	gi|149723292|ref|XM_001494673.1|	1193	0	PREDICTED: Equus caballus 39S ribosomal protein L38, mitochondrial-like (LOC100051538), mRNA	sp|Q8K2M0|RM38_MOUSE	697	0	39S ribosomal protein L38, mitochondrial OS=Mus musculus GN=Mrpl38 PE=2 SV=2	--	--	--	--	--	K14802	4e-08	60.1	dan:Dana_GF11187	phospholipid-transporting ATPase [EC:3.6.3.1]	-	-	GO:0005761//mitochondrial ribosome;GO:0015629//actin cytoskeleton
CL1079.Contig5_A-W	578	0	0	0	0	gi|149723293|ref|XP_001494723.1|	271.2	1e-71	PREDICTED: 39S ribosomal protein L38, mitochondrial-like [Equus caballus]	gi|397484295|ref|XM_003813265.1|	428	1e-116	PREDICTED: Pan paniscus mitochondrial ribosomal protein L38 (MRPL38), mRNA	sp|Q5RDL7|RM38_PONAB	265	6e-71	39S ribosomal protein L38, mitochondrial OS=Pongo abelii GN=MRPL38 PE=2 SV=1	--	--	--	--	--	--	--	--	--	--	-	-	GO:0005761//mitochondrial ribosome;GO:0015629//actin cytoskeleton
CL1079.Contig6_A-W	552	0	0	0	0	gi|149723293|ref|XP_001494723.1|	232.3	8e-60	PREDICTED: 39S ribosomal protein L38, mitochondrial-like [Equus caballus]	gi|397484295|ref|XM_003813265.1|	341	2e-90	PREDICTED: Pan paniscus mitochondrial ribosomal protein L38 (MRPL38), mRNA	sp|Q96DV4|RM38_HUMAN	222	3e-58	39S ribosomal protein L38, mitochondrial OS=Homo sapiens GN=MRPL38 PE=1 SV=2	--	--	--	--	--	--	--	--	--	--	-	-	GO:0005761//mitochondrial ribosome;GO:0015629//actin cytoskeleton
CL108.Contig1_A-W	3639	40	1.1998	1	0.0374	gi|73965578|ref|XP_548066.2|	941.8	0	PREDICTED: N-acetylglutamate synthase, mitochondrial [Canis lupus familiaris]	gi|402900476|ref|XM_003913152.1|	1639	0	PREDICTED: Papio anubis N-acetylglutamate synthase (NAGS), mRNA	sp|Q8R4H7|NAGS_MOUSE	940	0	N-acetylglutamate synthase, mitochondrial OS=Mus musculus GN=Nags PE=1 SV=2	YER069w_1	126	3e-28	COG0548	Acetylglutamate kinase	K11067	0	941	cfa:490943	N-acetylglutamate synthase [EC:2.3.1.1]	GO:0006526//arginine biosynthetic process;GO:0006536//glutamate metabolic process;GO:0000050//urea cycle	GO:0004042//acetyl-CoA:L-glutamate N-acetyltransferase activity	GO:0005759//mitochondrial matrix
CL108.Contig2_A-W	1071	22	2.2421	0	0	gi|73965578|ref|XP_548066.2|	505	2e-141	PREDICTED: N-acetylglutamate synthase, mitochondrial [Canis lupus familiaris]	gi|332243274|ref|XM_003270758.1|	773	0	PREDICTED: Nomascus leucogenys N-acetylglutamate synthase (NAGS), mRNA	sp|Q8R4H7|NAGS_MOUSE	503	2e-142	N-acetylglutamate synthase, mitochondrial OS=Mus musculus GN=Nags PE=1 SV=2	XF1001_1	61.6	2e-09	COG0548	Acetylglutamate kinase	K11067	3e-142	504	cfa:490943	N-acetylglutamate synthase [EC:2.3.1.1]	GO:0006526//arginine biosynthetic process;GO:0006536//glutamate metabolic process;GO:0000050//urea cycle	GO:0004042//acetyl-CoA:L-glutamate N-acetyltransferase activity	GO:0005759//mitochondrial matrix
CL108.Contig3_A-W	3796	164	4.7156	51	1.8288	gi|73965578|ref|XP_548066.2|	941.8	0	PREDICTED: N-acetylglutamate synthase, mitochondrial [Canis lupus familiaris]	gi|402900476|ref|XM_003913152.1|	1639	0	PREDICTED: Papio anubis N-acetylglutamate synthase (NAGS), mRNA	sp|Q8R4H7|NAGS_MOUSE	940	0	N-acetylglutamate synthase, mitochondrial OS=Mus musculus GN=Nags PE=1 SV=2	YER069w_1	126	3e-28	COG0548	Acetylglutamate kinase	K11067	0	941	cfa:490943	N-acetylglutamate synthase [EC:2.3.1.1]	GO:0006526//arginine biosynthetic process;GO:0006536//glutamate metabolic process;GO:0000050//urea cycle	GO:0004042//acetyl-CoA:L-glutamate N-acetyltransferase activity	GO:0005759//mitochondrial matrix
CL1080.Contig1_A-W	329	18	5.9717	0	0	--	--	--	--	--	--	--	--	--	--	--	--	--	--	--	--	--	--	--	--	--	--	-	-	-
CL1081.Contig1_A-W	880	7	0.8682	59	9.1261	gi|344306589|ref|XP_003421968.1|	285.4	2e-75	PREDICTED: zinc finger RNA-binding protein 2-like [Loxodonta africana]	gi|395831672|ref|XM_003788871.1|	218	3e-53	PREDICTED: Otolemur garnettii zinc finger RNA binding protein 2 (ZFR2), mRNA	sp|Q9UPR6|ZFR2_HUMAN	283	3e-76	Zinc finger RNA-binding protein 2 OS=Homo sapiens GN=ZFR2 PE=2 SV=3	RSc1191	58.9	1e-08	COG2812	DNA polymerase III, gamma/tau subunits	K13203	6e-53	207	dre:321659	zinc finger RNA-binding protein	-	GO:0005488//binding	-
CL1081.Contig2_A-W	291	0	0	2	0.9355	gi|351703677|gb|EHB06596.1|	97.1	2e-19	Zinc finger RNA-binding protein 2 [Heterocephalus glaber]	gi|130492453|ref|NM_015174.1|	117	3e-23	Homo sapiens zinc finger RNA binding protein 2 (ZFR2), transcript variant 1, mRNA	sp|Q9UPR6|ZFR2_HUMAN	94.4	5e-20	Zinc finger RNA-binding protein 2 OS=Homo sapiens GN=ZFR2 PE=2 SV=3	--	--	--	--	--	K13203	3e-11	67	ssc:100624470	zinc finger RNA-binding protein	-	-	-
CL1082.Contig1_A-W	939	2	0.2325	6	0.8698	gi|296477940|gb|DAA20055.1|	115.9	7e-95	neighbor of COX4 [Bos taurus]	gi|332846589|ref|XM_003315235.1|	882	0	PREDICTED: Pan troglodytes COX4 neighbor (COX4NB), mRNA	sp|O43402|EMC8_HUMAN	254	1e-95	ER membrane protein complex subunit 8 OS=Homo sapiens GN=EMC8 PE=1 SV=1	--	--	--	--	--	--	--	--	--	--	-	-	GO:0005634//nucleus;GO:0005739//mitochondrion
CL1082.Contig2_A-W	738	0	0	9	1.66	gi|5174615|ref|NP_006058.1|	228	3e-58	ER membrane protein complex subunit 8 isoform 1 [Homo sapiens] >gi|388454494|ref|NP_001252856.1| neighbor of COX4 [Macaca mulatta] >gi|18202040|sp|O43402.1|EMC8_HUMAN RecName: Full=ER membrane protein complex subunit 8; AltName: Full=Neighbor of COX4; AltName: Full=Protein FAM158B >gi|12655227|gb|AAH01472.1| COX4 neighbor [Homo sapiens] >gi|13543455|gb|AAH05886.1| COX4 neighbor [Homo sapiens] >gi…	gi|397500377|ref|XM_003820845.1|	486	1e-134	PREDICTED: Pan paniscus ER membrane protein complex subunit 8 (EMC8), mRNA	sp|O43402|EMC8_HUMAN	228	1e-59	ER membrane protein complex subunit 8 OS=Homo sapiens GN=EMC8 PE=1 SV=1	--	--	--	--	--	--	--	--	--	--	-	-	GO:0005634//nucleus;GO:0005739//mitochondrion
CL1082.Contig3_A-W	643	0	0	2	0.4234	gi|338723106|ref|XP_003364656.1|	48.5	7e-33	PREDICTED: LOW QUALITY PROTEIN: neighbor of COX4-like [Equus caballus]	gi|332846589|ref|XM_003315235.1|	369	1e-98	PREDICTED: Pan troglodytes COX4 neighbor (COX4NB), mRNA	sp|O43402|EMC8_HUMAN	115	3e-34	ER membrane protein complex subunit 8 OS=Homo sapiens GN=EMC8 PE=1 SV=1	--	--	--	--	--	--	--	--	--	--	-	-	GO:0005634//nucleus;GO:0005739//mitochondrion
CL1082.Contig4_A-W	1043	73	7.6394	87	11.354	gi|301755184|ref|XP_002913429.1|	434.5	3e-120	PREDICTED: neighbor of COX4-like [Ailuropoda melanoleuca] >gi|281339957|gb|EFB15541.1| hypothetical protein PANDA_001241 [Ailuropoda melanoleuca]	gi|395748179|ref|XM_003778674.1|	1011	0	PREDICTED: Pongo abelii ER membrane protein complex subunit 8 (EMC8), mRNA	sp|O43402|EMC8_HUMAN	434	2e-121	ER membrane protein complex subunit 8 OS=Homo sapiens GN=EMC8 PE=1 SV=1	--	--	--	--	--	--	--	--	--	--	-	-	GO:0005634//nucleus;GO:0005739//mitochondrion
CL1083.Contig1_A-W	1485	88	6.4681	331	30.34	gi|348585056|ref|XP_003478288.1|	287	1e-75	PREDICTED: dCTP pyrophosphatase 1-like [Cavia porcellus]	gi|301778828|ref|XM_002924767.1|	472	1e-129	PREDICTED: Ailuropoda melanoleuca dCTP pyrophosphatase 1-like (LOC100479684), mRNA	sp|Q9H773|DCTP1_HUMAN	270	8e-72	dCTP pyrophosphatase 1 OS=Homo sapiens GN=DCTPP1 PE=1 SV=1	AF1178	69.7	1e-11	COG1694	Predicted pyrophosphatase	--	--	--	--	--	GO:0009143//nucleoside triphosphate catabolic process;GO:0051289//protein homotetramerization	GO:0042802//identical protein binding;GO:0032556//pyrimidine deoxyribonucleotide binding;GO:0047840//dCTP diphosphatase activity;GO:0000287//magnesium ion binding	GO:0005829//cytosol
CL1083.Contig2_A-W	206	2	1.0597	1	0.6608	--	--	--	--	--	--	--	--	--	--	--	--	--	--	--	--	--	--	--	--	--	--	-	-	-
CL1084.Contig1_A-W	1940	10	0.5626	3	0.2105	gi|402903631|ref|XP_003914666.1|	380.2	2e-103	PREDICTED: signal peptide peptidase-like 2B [Papio anubis]	gi|116734692|ref|NM_152988.2|	617	1e-173	Homo sapiens signal peptide peptidase like 2B (SPPL2B), transcript variant 2, mRNA	sp|Q8TCT7|SPP2B_HUMAN	373	9e-103	Signal peptide peptidase-like 2B OS=Homo sapiens GN=SPPL2B PE=1 SV=2	XF0818	40	2e-07	COG2730	Endoglucanase	K09597	6e-104	379	aml:100465935	signal peptide peptidase-like 2B [EC:3.4.23.-]	-	GO:0004190//aspartic-type endopeptidase activity	GO:0000139//Golgi membrane;GO:0016021//integral to membrane
CL1084.Contig2_A-W	1788	11	0.6715	3	0.2284	gi|301781080|ref|XP_002925961.1|	91.3	1e-16	PREDICTED: signal peptide peptidase-like 2B-like [Ailuropoda melanoleuca]	--	--	--	--	sp|Q8TCT7|SPP2B_HUMAN	82.8	2e-15	Signal peptide peptidase-like 2B OS=Homo sapiens GN=SPPL2B PE=1 SV=2	XF0818	40	2e-07	COG2730	Endoglucanase	K09597	2e-17	91.3	aml:100465935	signal peptide peptidase-like 2B [EC:3.4.23.-]	-	-	GO:0044464//cell part
CL1084.Contig3_A-W	566	3	0.5785	5	1.2025	gi|116734691|ref|NP_001070706.1|	303.9	2e-81	signal peptide peptidase-like 2B isoform 3 precursor [Homo sapiens] >gi|73909071|gb|AAH28391.2| Signal peptide peptidase-like 2B [Homo sapiens] >gi|119589793|gb|EAW69387.1| signal peptide peptidase-like 2B, isoform CRA_e [Homo sapiens]	gi|116734690|ref|NM_001077238.1|	628	1e-177	Homo sapiens signal peptide peptidase like 2B (SPPL2B), transcript variant 3, mRNA	sp|Q8TCT7|SPP2B_HUMAN	295	5e-80	Signal peptide peptidase-like 2B OS=Homo sapiens GN=SPPL2B PE=1 SV=2	--	--	--	--	--	K09597	4e-82	303	hsa:56928	signal peptide peptidase-like 2B [EC:3.4.23.-]	-	GO:0004190//aspartic-type endopeptidase activity	GO:0000139//Golgi membrane;GO:0016021//integral to membrane
CL1084.Contig4_A-W	2053	2	0.1063	7	0.4641	gi|397496941|ref|XP_003819279.1|	78.6	1e-12	PREDICTED: signal peptide peptidase-like 2B isoform 1 [Pan paniscus]	gi|116734690|ref|NM_001077238.1|	468	1e-128	Homo sapiens signal peptide peptidase like 2B (SPPL2B), transcript variant 3, mRNA	sp|Q8TCT7|SPP2B_HUMAN	224	3e-75	Signal peptide peptidase-like 2B OS=Homo sapiens GN=SPPL2B PE=1 SV=2	XF0818	40	3e-07	COG2730	Endoglucanase	K09597	2e-74	223	cfa:485071	signal peptide peptidase-like 2B [EC:3.4.23.-]	GO:0008152//metabolic process	GO:0004190//aspartic-type endopeptidase activity	GO:0000139//Golgi membrane;GO:0016021//integral to membrane
CL1084.Contig5_A-W	1995	1	0.0547	4	0.2729	gi|402903631|ref|XP_003914666.1|	78.6	1e-12	PREDICTED: signal peptide peptidase-like 2B [Papio anubis]	gi|348549933|ref|XM_003460740.1|	462	1e-126	PREDICTED: Cavia porcellus signal peptide peptidase-like 2B-like (LOC100719910), mRNA	sp|Q8TCT7|SPP2B_HUMAN	299	1e-80	Signal peptide peptidase-like 2B OS=Homo sapiens GN=SPPL2B PE=1 SV=2	XF0818	40	3e-07	COG2730	Endoglucanase	K09597	1e-81	305	aml:100465935	signal peptide peptidase-like 2B [EC:3.4.23.-]	-	GO:0004190//aspartic-type endopeptidase activity	GO:0000139//Golgi membrane;GO:0016021//integral to membrane
CL1084.Contig6_A-W	1967	0	0	1	0.0692	gi|397496941|ref|XP_003819279.1|	81.6	8e-95	PREDICTED: signal peptide peptidase-like 2B isoform 1 [Pan paniscus]	gi|116734690|ref|NM_001077238.1|	628	1e-176	Homo sapiens signal peptide peptidase like 2B (SPPL2B), transcript variant 3, mRNA	sp|Q8TCT7|SPP2B_HUMAN	293	6e-96	Signal peptide peptidase-like 2B OS=Homo sapiens GN=SPPL2B PE=1 SV=2	XF0818	40	2e-07	COG2730	Endoglucanase	K09597	4e-95	293	pon:100452050	signal peptide peptidase-like 2B [EC:3.4.23.-]	GO:0008152//metabolic process	GO:0004190//aspartic-type endopeptidase activity	GO:0000139//Golgi membrane;GO:0016021//integral to membrane
CL1084.Contig7_A-W	1909	0	0	1	0.0713	gi|402903631|ref|XP_003914666.1|	375.6	4e-102	PREDICTED: signal peptide peptidase-like 2B [Papio anubis]	gi|116734692|ref|NM_152988.2|	617	1e-173	Homo sapiens signal peptide peptidase like 2B (SPPL2B), transcript variant 2, mRNA	sp|Q8TCT7|SPP2B_HUMAN	368	2e-101	Signal peptide peptidase-like 2B OS=Homo sapiens GN=SPPL2B PE=1 SV=2	XF0818	40	2e-07	COG2730	Endoglucanase	K09597	3e-102	373	aml:100465935	signal peptide peptidase-like 2B [EC:3.4.23.-]	-	GO:0004190//aspartic-type endopeptidase activity	GO:0000139//Golgi membrane;GO:0016021//integral to membrane
CL1084.Contig8_A-W	1746	0	0	2	0.1559	gi|301781080|ref|XP_002925961.1|	87.4	2e-15	PREDICTED: signal peptide peptidase-like 2B-like [Ailuropoda melanoleuca]	--	--	--	--	sp|Q8TCT7|SPP2B_HUMAN	79.7	2e-14	Signal peptide peptidase-like 2B OS=Homo sapiens GN=SPPL2B PE=1 SV=2	XF0818	40	2e-07	COG2730	Endoglucanase	K09597	3e-16	87.4	aml:100465935	signal peptide peptidase-like 2B [EC:3.4.23.-]	-	-	GO:0044464//cell part
CL1085.Contig1_A-W	577	42	7.945	28	6.6054	--	--	--	--	gi|119854887|gb|AC190379.4|	77.8	5e-11	Ictidomys tridecemlineatus clone VMRC20-133B11, complete sequence	--	--	--	--	--	--	--	--	--	--	--	--	--	--	-	-	-
CL1085.Contig2_A-W	285	0	0	0	0	--	--	--	--	gi|119854887|gb|AC190379.4|	77.8	2e-11	Ictidomys tridecemlineatus clone VMRC20-133B11, complete sequence	--	--	--	--	--	--	--	--	--	--	--	--	--	--	-	-	-
CL1086.Contig1_A-W	1528	32	2.2858	27	2.4052	gi|351698046|gb|EHB00965.1|	576.2	1e-162	Mitochondrial GTPase 1 [Heterocephalus glaber]	gi|397490620|ref|XM_003816249.1|	841	0	PREDICTED: Pan paniscus mitochondrial GTPase 1 homolog (S. cerevisiae), transcript variant 1 (MTG1), mRNA	sp|Q4PS77|MTG1_BOVIN	549	7e-156	Mitochondrial GTPase 1 OS=Bos taurus GN=MTG1 PE=2 SV=2	BS_ylqF	148	3e-35	COG1161	Predicted GTPases	K14538	2e-14	81.6	rno:100034253	nuclear GTP-binding protein	-	GO:0005515//protein binding;GO:0005525//GTP binding	GO:0005739//mitochondrion
CL1086.Contig2_A-W	1491	4	0.2928	13	1.1868	gi|351698046|gb|EHB00965.1|	110.9	9e-142	Mitochondrial GTPase 1 [Heterocephalus glaber]	gi|338716359|ref|XM_003363398.1|	571	1e-159	PREDICTED: Equus caballus mitochondrial GTPase 1-like (LOC100066767), mRNA	sp|Q4PS77|MTG1_BOVIN	394	2e-132	Mitochondrial GTPase 1 OS=Bos taurus GN=MTG1 PE=2 SV=2	CAC1761	77.8	2e-22	COG1161	Predicted GTPases	K14538	5e-08	60.1	mdo:100017424	nuclear GTP-binding protein	-	GO:0005515//protein binding;GO:0005525//GTP binding	GO:0005739//mitochondrion
CL1086.Contig3_A-W	1180	8	0.74	24	2.7685	gi|351698046|gb|EHB00965.1|	285.4	3e-75	Mitochondrial GTPase 1 [Heterocephalus glaber]	gi|301786662|ref|XM_002928701.1|	420	1e-114	PREDICTED: Ailuropoda melanoleuca mitochondrial GTPase 1-like (LOC100470048), mRNA	sp|Q8R2R6|MTG1_MOUSE	265	1e-70	Mitochondrial GTPase 1 OS=Mus musculus GN=Mtg1 PE=2 SV=2	SPBC25B2.04c	65.9	1e-10	COG1161	Predicted GTPases	--	--	--	--	--	-	GO:0005525//GTP binding	GO:0005739//mitochondrion
CL1086.Contig4_A-W	2368	37	1.7054	198	11.3814	gi|351698046|gb|EHB00965.1|	418.3	8e-115	Mitochondrial GTPase 1 [Heterocephalus glaber]	gi|338716359|ref|XM_003363398.1|	571	1e-159	PREDICTED: Equus caballus mitochondrial GTPase 1-like (LOC100066767), mRNA	sp|Q4PS77|MTG1_BOVIN	393	8e-109	Mitochondrial GTPase 1 OS=Bos taurus GN=MTG1 PE=2 SV=2	SPBC25B2.04c	93.2	2e-18	COG1161	Predicted GTPases	K14538	8e-08	60.1	mdo:100017424	nuclear GTP-binding protein	-	GO:0005515//protein binding;GO:0005525//GTP binding	GO:0005739//mitochondrion
CL1086.Contig5_A-W	1829	1	0.0597	3	0.2233	gi|351698046|gb|EHB00965.1|	476.9	1e-132	Mitochondrial GTPase 1 [Heterocephalus glaber]	gi|300116299|ref|NM_001190917.1|	682	0	Macaca mulatta mitochondrial GTPase 1 homolog (S. cerevisiae) (MTG1), nuclear gene encoding mitochondrial protein, mRNA	sp|Q4PS77|MTG1_BOVIN	456	8e-128	Mitochondrial GTPase 1 OS=Bos taurus GN=MTG1 PE=2 SV=2	BS_ylqF	111	5e-24	COG1161	Predicted GTPases	K14538	1e-10	69.3	rno:100034253	nuclear GTP-binding protein	-	GO:0005515//protein binding;GO:0005525//GTP binding	GO:0005739//mitochondrion
CL1086.Contig6_A-W	343	2	0.6364	16	6.3495	gi|395742196|ref|XP_003777710.1|	114.4	1e-24	PREDICTED: mitochondrial GTPase 1, partial [Pongo abelii]	gi|395742195|ref|XM_003777662.1|	190	3e-45	PREDICTED: Pongo abelii mitochondrial GTPase 1 homolog (S. cerevisiae) (MTG1), partial mRNA	sp|Q8R2R6|MTG1_MOUSE	103	1e-22	Mitochondrial GTPase 1 OS=Mus musculus GN=Mtg1 PE=2 SV=2	CAC1761	48.5	3e-06	COG1161	Predicted GTPases	--	--	--	--	--	-	GO:0005515//protein binding;GO:0005525//GTP binding	GO:0005739//mitochondrion
CL1087.Contig1_A-W	4932	39	0.8631	72	1.9871	gi|332209981|ref|XP_003254088.1|	61.6	4e-07	PREDICTED: fibronectin isoform 2 [Nomascus leucogenys]	gi|397466630|ref|XM_003805006.1|	4232	0	PREDICTED: Pan paniscus fibronectin 1, transcript variant 2 (FN1), mRNA	sp|P02751|FINC_HUMAN	1491	0	Fibronectin OS=Homo sapiens GN=FN1 PE=1 SV=4	--	--	--	--	--	K05717	0	2541	ssc:397620	fibronectin 1	-	-	-
CL1087.Contig2_A-W	4584	24	0.5715	55	1.6332	gi|332209983|ref|XP_003254089.1|	61.6	4e-07	PREDICTED: fibronectin isoform 3 [Nomascus leucogenys]	gi|397466632|ref|XM_003805007.1|	3967	0	PREDICTED: Pan paniscus fibronectin 1, transcript variant 3 (FN1), mRNA	sp|P02751|FINC_HUMAN	1513	0	Fibronectin OS=Homo sapiens GN=FN1 PE=1 SV=4	--	--	--	--	--	K05717	0	1868	ssc:397620	fibronectin 1	GO:0018149//peptide cross-linking;GO:0030168//platelet activation;GO:0001525//angiogenesis;GO:0008360//regulation of cell shape;GO:0050900//leukocyte migration;GO:0034446//substrate adhesion-dependent cell spreading;GO:0002576//platelet degranulation;GO:0006953//acute-phase response	GO:0005518//collagen binding;GO:0008201//heparin binding;GO:0005201//extracellular matrix structural constituent	GO:0005793//endoplasmic reticulum-Golgi intermediate compartment;GO:0031093//platelet alpha granule lumen;GO:0005577//fibrinogen complex;GO:0005578//proteinaceous extracellular matrix
CL1087.Contig3_A-W	2573	9	0.3818	18	0.9522	gi|332209985|ref|XP_003254090.1|	61.6	2e-07	PREDICTED: fibronectin isoform 4 [Nomascus leucogenys]	gi|301755807|ref|XM_002913685.1|	1203	0	PREDICTED: Ailuropoda melanoleuca fibronectin 1, transcript variant 4 (FN1), mRNA	sp|P02751|FINC_HUMAN	503	8e-142	Fibronectin OS=Homo sapiens GN=FN1 PE=1 SV=4	--	--	--	--	--	K05717	3e-148	526	hsa:2335	fibronectin 1	GO:0018149//peptide cross-linking;GO:0030168//platelet activation;GO:0001525//angiogenesis;GO:0008360//regulation of cell shape;GO:0050900//leukocyte migration;GO:0034446//substrate adhesion-dependent cell spreading;GO:0002576//platelet degranulation;GO:0006953//acute-phase response	GO:0005518//collagen binding;GO:0008201//heparin binding;GO:0005201//extracellular matrix structural constituent	GO:0005793//endoplasmic reticulum-Golgi intermediate compartment;GO:0031093//platelet alpha granule lumen;GO:0005577//fibrinogen complex;GO:0005578//proteinaceous extracellular matrix
CL1087.Contig4_A-W	2327	9	0.4221	18	1.0529	gi|119590953|gb|EAW70547.1|	69.3	9e-10	fibronectin 1, isoform CRA_q [Homo sapiens]	gi|15866749|emb|AJ320529.1|	581	1e-162	Bos taurus partial mRNA for fibronectin (V+III-15)- splice variant (FN gene)	sp|P02751|FINC_HUMAN	373	1e-102	Fibronectin OS=Homo sapiens GN=FN1 PE=1 SV=4	--	--	--	--	--	K05717	3e-102	373	ptr:459926	fibronectin 1	GO:0018149//peptide cross-linking;GO:0030168//platelet activation;GO:0050900//leukocyte migration;GO:0034446//substrate adhesion-dependent cell spreading;GO:0002576//platelet degranulation	GO:0005515//protein binding	GO:0005793//endoplasmic reticulum-Golgi intermediate compartment;GO:0031093//platelet alpha granule lumen;GO:0005577//fibrinogen complex;GO:0031012//extracellular matrix
CL1087.Contig5_A-W	2922	21	0.7844	34	1.5838	gi|34364617|emb|CAE45714.1|	61.6	2e-07	hypothetical protein [Homo sapiens]	gi|301755805|ref|XM_002913684.1|	1501	0	PREDICTED: Ailuropoda melanoleuca fibronectin 1, transcript variant 3 (FN1), mRNA	sp|P04937|FINC_RAT	910	0	Fibronectin OS=Rattus norvegicus GN=Fn1 PE=1 SV=2	--	--	--	--	--	K05717	0	910	rno:25661	fibronectin 1	GO:0042060//wound healing;GO:0018149//peptide cross-linking;GO:0001525//angiogenesis;GO:0001503//ossification;GO:0008360//regulation of cell shape;GO:0007044//cell-substrate junction assembly;GO:0007160//cell-matrix adhesion;GO:0034446//substrate adhesion-dependent cell spreading;GO:0006953//acute-phase response;GO:0030198//extracellular matrix organization	GO:0045340//mercury ion binding;GO:0002020//protease binding;GO:0008201//heparin binding;GO:0005201//extracellular matrix structural constituent;GO:0016504//peptidase activator activity	GO:0005793//endoplasmic reticulum-Golgi intermediate compartment;GO:0005604//basement membrane;GO:0005577//fibrinogen complex;GO:0016324//apical plasma membrane
CL1087.Contig6_A-W	3016	40	1.4476	81	3.6557	gi|47132557|ref|NP_997647.1|	61.6	2e-07	fibronectin isoform 1 preproprotein [Homo sapiens]	gi|291392187|ref|XM_002712573.1|	2498	0	PREDICTED: Oryctolagus cuniculus fibronectin 1 (FN1), mRNA	sp|P02751|FINC_HUMAN	1368	0	Fibronectin OS=Homo sapiens GN=FN1 PE=1 SV=4	--	--	--	--	--	K05717	0	1365	ptr:459926	fibronectin 1	-	-	-
CL1087.Contig7_A-W	5201	27	0.5666	59	1.5441	gi|119590945|gb|EAW70539.1|	61.6	4e-07	fibronectin 1, isoform CRA_j [Homo sapiens]	gi|301755803|ref|XM_002913683.1|	4696	0	PREDICTED: Ailuropoda melanoleuca fibronectin 1, transcript variant 2 (FN1), mRNA	sp|P02751|FINC_HUMAN	2733	0	Fibronectin OS=Homo sapiens GN=FN1 PE=1 SV=4	--	--	--	--	--	K05717	0	2715	bta:280794	fibronectin 1	GO:0001525//angiogenesis;GO:0010952//positive regulation of peptidase activity;GO:0008360//regulation of cell shape;GO:0030168//platelet activation;GO:0007160//cell-matrix adhesion;GO:0034446//substrate adhesion-dependent cell spreading;GO:0050900//leukocyte migration;GO:0007044//cell-substrate junction assembly;GO:0006953//acute-phase response;GO:0018149//peptide cross-linking;GO:0002576//platel…	GO:0016504//peptidase activator activity;GO:0005201//extracellular matrix structural constituent;GO:0008201//heparin binding;GO:0005518//collagen binding	GO:0005793//endoplasmic reticulum-Golgi intermediate compartment;GO:0005604//basement membrane;GO:0031093//platelet alpha granule lumen;GO:0005577//fibrinogen complex;GO:0016324//apical plasma membrane
CL1087.Contig8_A-W	2668	17	0.6955	29	1.4795	gi|119590941|gb|EAW70535.1|	157.9	2e-36	fibronectin 1, isoform CRA_f [Homo sapiens]	gi|150404446|gb|EF550133.1|	1667	0	Homo sapiens fibronectin splice variant D (FN1) mRNA, partial cds, alternatively spliced	sp|P02751|FINC_HUMAN	697	0	Fibronectin OS=Homo sapiens GN=FN1 PE=1 SV=4	--	--	--	--	--	K05717	0	868	hsa:2335	fibronectin 1	GO:0018149//peptide cross-linking;GO:0030168//platelet activation;GO:0001525//angiogenesis;GO:0008360//regulation of cell shape;GO:0050900//leukocyte migration;GO:0034446//substrate adhesion-dependent cell spreading;GO:0002576//platelet degranulation;GO:0006953//acute-phase response	GO:0005518//collagen binding;GO:0008201//heparin binding;GO:0005201//extracellular matrix structural constituent	GO:0005793//endoplasmic reticulum-Golgi intermediate compartment;GO:0031093//platelet alpha granule lumen;GO:0005577//fibrinogen complex;GO:0005578//proteinaceous extracellular matrix
CL1087.Contig9_A-W	4853	42	0.9446	78	2.1878	gi|74188584|dbj|BAE28040.1|	60.5	9e-07	unnamed protein product [Mus musculus]	gi|31396|emb|X02761.1|	3790	0	Human mRNA for fibronectin (FN precursor)	sp|P02751|FINC_HUMAN	2062	0	Fibronectin OS=Homo sapiens GN=FN1 PE=1 SV=4	--	--	--	--	--	K05717	0	2233	hsa:2335	fibronectin 1	GO:0001525//angiogenesis;GO:0010952//positive regulation of peptidase activity;GO:0008360//regulation of cell shape;GO:0030168//platelet activation;GO:0007160//cell-matrix adhesion;GO:0034446//substrate adhesion-dependent cell spreading;GO:0050900//leukocyte migration;GO:0007044//cell-substrate junction assembly;GO:0006953//acute-phase response;GO:0018149//peptide cross-linking;GO:0002576//platel…	GO:0016504//peptidase activator activity;GO:0005201//extracellular matrix structural constituent;GO:0008201//heparin binding;GO:0005518//collagen binding	GO:0005793//endoplasmic reticulum-Golgi intermediate compartment;GO:0005604//basement membrane;GO:0031093//platelet alpha granule lumen;GO:0005577//fibrinogen complex;GO:0016324//apical plasma membrane
CL1088.Contig1_A-W	758	2	0.288	6	1.0774	gi|302563511|ref|NP_001181211.1|	287.3	4e-76	MLL1/MLL complex subunit C17orf49 [Macaca mulatta] >gi|380788223|gb|AFE65987.1| chromatin complexes subunit BAP18 isoform 1 [Macaca mulatta] >gi|384942526|gb|AFI34868.1| chromatin complexes subunit BAP18 isoform 1 [Macaca mulatta]	gi|297271747|ref|XM_001104589.2|	866	0	PREDICTED: Macaca mulatta MLL1/MLL complex subunit C17orf49-like, transcript variant 2 (LOC713820), mRNA	sp|Q8IXM2|BAP18_HUMAN	250	2e-66	Chromatin complexes subunit BAP18 OS=Homo sapiens GN=BAP18 PE=1 SV=1	--	--	--	--	--	--	--	--	--	--	GO:0016568//chromatin modification	GO:0003677//DNA binding	GO:0016589//NURF complex;GO:0071339//MLL1 complex
CL1088.Contig2_A-W	653	0	0	0	0	gi|294862289|ref|NP_001171077.1|	222.2	1e-56	chromatin complexes subunit BAP18 isoform 5 [Mus musculus] >gi|123233259|emb|CAM28101.1| novel protein [Mus musculus] >gi|123296137|emb|CAM17255.1| novel protein [Mus musculus]	gi|332847118|ref|XM_001168542.2|	507	1e-140	PREDICTED: Pan troglodytes chromatin complexes subunit BAP18-like, transcript variant 1 (LOC468447), mRNA	sp|Q8IXM2|BAP18_HUMAN	186	5e-47	Chromatin complexes subunit BAP18 OS=Homo sapiens GN=BAP18 PE=1 SV=1	--	--	--	--	--	--	--	--	--	--	GO:0016568//chromatin modification	GO:0003677//DNA binding	GO:0016589//NURF complex;GO:0071339//MLL1 complex
CL1088.Contig3_A-W	779	0	0	0	0	gi|294862282|ref|NP_001171074.1|	290	7e-77	chromatin complexes subunit BAP18 isoform 3 [Mus musculus] >gi|33286938|gb|AAH55357.1| 0610010K14Rik protein [Mus musculus] >gi|123233258|emb|CAM28100.1| novel protein [Mus musculus] >gi|123296138|emb|CAM17256.1| novel protein [Mus musculus] >gi|148680598|gb|EDL12545.1| RIKEN cDNA 0610010K14, isoform CRA_e [Mus musculus]	gi|395748448|ref|XM_002826930.2|	718	0	PREDICTED: Pongo abelii chromosome 17 open reading frame, human C17orf49 (C17H17orf49), mRNA	sp|Q8IXM2|BAP18_HUMAN	271	1e-72	Chromatin complexes subunit BAP18 OS=Homo sapiens GN=BAP18 PE=1 SV=1	--	--	--	--	--	--	--	--	--	--	GO:0016568//chromatin modification	GO:0003677//DNA binding	GO:0016589//NURF complex;GO:0071339//MLL1 complex
CL1088.Contig4_A-W	884	2	0.2469	1	0.154	gi|302563511|ref|NP_001181211.1|	372.5	1e-101	MLL1/MLL complex subunit C17orf49 [Macaca mulatta] >gi|380788223|gb|AFE65987.1| chromatin complexes subunit BAP18 isoform 1 [Macaca mulatta] >gi|384942526|gb|AFI34868.1| chromatin complexes subunit BAP18 isoform 1 [Macaca mulatta]	gi|402898498|ref|XM_003912210.1|	1110	0	PREDICTED: Papio anubis chromosome 16 open reading frame, human C17orf49, transcript variant 1 (C16H17orf49), mRNA	sp|Q8IXM2|BAP18_HUMAN	335	6e-92	Chromatin complexes subunit BAP18 OS=Homo sapiens GN=BAP18 PE=1 SV=1	--	--	--	--	--	--	--	--	--	--	GO:0016568//chromatin modification	GO:0003677//DNA binding	GO:0016589//NURF complex;GO:0071339//MLL1 complex
CL1088.Contig5_A-W	593	0	0	0	0	gi|402898501|ref|XP_003912260.1|	231.1	2e-59	PREDICTED: chromatin complexes subunit BAP18 isoform 2 [Papio anubis]	gi|402898500|ref|XM_003912211.1|	686	0	PREDICTED: Papio anubis chromosome 16 open reading frame, human C17orf49, transcript variant 2 (C16H17orf49), mRNA	sp|Q8IXM2|BAP18_HUMAN	194	1e-49	Chromatin complexes subunit BAP18 OS=Homo sapiens GN=BAP18 PE=1 SV=1	--	--	--	--	--	--	--	--	--	--	GO:0016568//chromatin modification	GO:0003677//DNA binding	GO:0016589//NURF complex;GO:0071339//MLL1 complex
CL1088.Contig6_A-W	488	0	0	0	0	gi|148680596|gb|EDL12543.1|	149.8	3e-35	RIKEN cDNA 0610010K14, isoform CRA_c [Mus musculus]	gi|16550622|dbj|AK055800.1|	295	9e-77	Homo sapiens cDNA FLJ31238 fis, clone KIDNE2004864	sp|Q8IXM2|BAP18_HUMAN	129	2e-30	Chromatin complexes subunit BAP18 OS=Homo sapiens GN=BAP18 PE=1 SV=1	--	--	--	--	--	--	--	--	--	--	GO:0016568//chromatin modification	GO:0003677//DNA binding	GO:0016589//NURF complex;GO:0071339//MLL1 complex
CL1089.Contig1_A-W	1087	30	3.0124	214	26.7977	gi|345785152|ref|XP_850780.2|	228.4	4e-58	PREDICTED: uncharacterized protein C9orf40 [Canis lupus familiaris]	gi|119900410|ref|XM_613025.3|	218	4e-53	PREDICTED: Bos taurus chromosome 8 open reading frame, human C9orf40, transcript variant 1 (C8H9orf40), mRNA >gi|297477885|ref|XM_002689652.1| PREDICTED: Bos taurus chromosome 8 open reading frame, human C9orf40 (C8H9orf40), mRNA	sp|Q8IXQ3|CI040_HUMAN	193	6e-49	Uncharacterized protein C9orf40 OS=Homo sapiens GN=C9orf40 PE=1 SV=1	--	--	--	--	--	--	--	--	--	--	-	-	-
CL109.Contig1_A-W	1846	0	0	0	0	gi|402898892|ref|XP_003912442.1|	434.9	6e-120	PREDICTED: nuclear receptor corepressor 1-like [Papio anubis]	gi|402898891|ref|XM_003912393.1|	1885	0	PREDICTED: Papio anubis nuclear receptor corepressor 1-like (LOC101004642), mRNA	sp|O75376|NCOR1_HUMAN	434	2e-121	Nuclear receptor corepressor 1 OS=Homo sapiens GN=NCOR1 PE=1 SV=2	--	--	--	--	--	K04650	9e-121	434	ptr:468370	nuclear receptor co-repressor 1	GO:0031065//positive regulation of histone deacetylation;GO:0046329//negative regulation of JNK cascade;GO:0014067//negative regulation of phosphatidylinositol 3-kinase cascade;GO:0072362//regulation of glycolysis by negative regulation of transcription from RNA polymerase II promoter;GO:0002361//CD4-positive, CD25-positive, alpha-beta regulatory T cell differentiation;GO:0032922//circadian regul…	GO:0003700//sequence-specific DNA binding transcription factor activity;GO:0003714//transcription corepressor activity;GO:0046965//retinoid X receptor binding;GO:0019904//protein domain specific binding;GO:0046966//thyroid hormone receptor binding;GO:0042826//histone deacetylase binding;GO:0035033//histone deacetylase regulator activity	GO:0000118//histone deacetylase complex;GO:0005876//spindle microtubule;GO:0005737//cytoplasm;GO:0017053//transcriptional repressor complex
CL109.Contig2_A-W	2863	107	4.0793	131	6.2282	gi|402898892|ref|XP_003912442.1|	385.6	7e-105	PREDICTED: nuclear receptor corepressor 1-like [Papio anubis]	gi|402898891|ref|XM_003912393.1|	1744	0	PREDICTED: Papio anubis nuclear receptor corepressor 1-like (LOC101004642), mRNA	sp|O75376|NCOR1_HUMAN	385	3e-106	Nuclear receptor corepressor 1 OS=Homo sapiens GN=NCOR1 PE=1 SV=2	--	--	--	--	--	K04650	1e-105	385	ptr:468370	nuclear receptor co-repressor 1	GO:0031065//positive regulation of histone deacetylation;GO:0046329//negative regulation of JNK cascade;GO:0014067//negative regulation of phosphatidylinositol 3-kinase cascade;GO:0072362//regulation of glycolysis by negative regulation of transcription from RNA polymerase II promoter;GO:0002361//CD4-positive, CD25-positive, alpha-beta regulatory T cell differentiation;GO:0032922//circadian regul…	GO:0003700//sequence-specific DNA binding transcription factor activity;GO:0003714//transcription corepressor activity;GO:0046965//retinoid X receptor binding;GO:0019904//protein domain specific binding;GO:0046966//thyroid hormone receptor binding;GO:0042826//histone deacetylase binding;GO:0035033//histone deacetylase regulator activity	GO:0000118//histone deacetylase complex;GO:0005876//spindle microtubule;GO:0005737//cytoplasm;GO:0017053//transcriptional repressor complex
CL109.Contig3_A-W	1106	5	0.4934	10	1.2307	gi|402744284|ref|NP_001258032.1|	147.5	1e-33	nuclear receptor corepressor 1 [Rattus norvegicus]	gi|19172900|gb|AC002553.2|	309	1e-80	Homo sapiens chromosome , clone CTC-529I10, complete sequence	sp|Q9WUB5|NCOR1_RAT	147	4e-35	Nuclear receptor corepressor 1 (Fragment) OS=Rattus norvegicus GN=Ncor1 PE=2 SV=1	--	--	--	--	--	K04650	1e-34	147	rno:54299	nuclear receptor co-repressor 1	GO:0031065//positive regulation of histone deacetylation;GO:0046329//negative regulation of JNK cascade;GO:0014067//negative regulation of phosphatidylinositol 3-kinase cascade;GO:0072362//regulation of glycolysis by negative regulation of transcription from RNA polymerase II promoter;GO:0002361//CD4-positive, CD25-positive, alpha-beta regulatory T cell differentiation;GO:0032922//circadian regul…	GO:0003700//sequence-specific DNA binding transcription factor activity;GO:0003714//transcription corepressor activity;GO:0046965//retinoid X receptor binding;GO:0019904//protein domain specific binding;GO:0046966//thyroid hormone receptor binding;GO:0042826//histone deacetylase binding;GO:0035033//histone deacetylase regulator activity	GO:0000118//histone deacetylase complex;GO:0005876//spindle microtubule;GO:0048471//perinuclear region of cytoplasm;GO:0005667//transcription factor complex;GO:0017053//transcriptional repressor complex
CL109.Contig4_A-W	551	0	0	0	0	gi|402744284|ref|NP_001258032.1|	196.8	3e-49	nuclear receptor corepressor 1 [Rattus norvegicus]	gi|395748597|ref|XM_003778748.1|	426	1e-116	PREDICTED: Pongo abelii nuclear receptor corepressor 1 (NCOR1), mRNA	sp|Q9WUB5|NCOR1_RAT	196	2e-50	Nuclear receptor corepressor 1 (Fragment) OS=Rattus norvegicus GN=Ncor1 PE=2 SV=1	--	--	--	--	--	K04650	6e-50	196	rno:54299	nuclear receptor co-repressor 1	GO:0031065//positive regulation of histone deacetylation;GO:0046329//negative regulation of JNK cascade;GO:0014067//negative regulation of phosphatidylinositol 3-kinase cascade;GO:0072362//regulation of glycolysis by negative regulation of transcription from RNA polymerase II promoter;GO:0002361//CD4-positive, CD25-positive, alpha-beta regulatory T cell differentiation;GO:0032922//circadian regul…	GO:0003700//sequence-specific DNA binding transcription factor activity;GO:0003714//transcription corepressor activity;GO:0046965//retinoid X receptor binding;GO:0019904//protein domain specific binding;GO:0046966//thyroid hormone receptor binding;GO:0042826//histone deacetylase binding;GO:0035033//histone deacetylase regulator activity	GO:0000118//histone deacetylase complex;GO:0005876//spindle microtubule;GO:0048471//perinuclear region of cytoplasm;GO:0005667//transcription factor complex;GO:0017053//transcriptional repressor complex
CL1090.Contig1_A-W	2950	0	0	5	0.2307	gi|344241613|gb|EGV97716.1|	249.2	8e-64	Sodium- and chloride-dependent taurine transporter [Cricetulus griseus]	gi|291393473|ref|XM_002713180.1|	1770	0	PREDICTED: Oryctolagus cuniculus solute carrier family 6 (neurotransmitter transporter, taurine), member 6-like (LOC100346970), mRNA	sp|P31641|SC6A6_HUMAN	976	0	Sodium- and chloride-dependent taurine transporter OS=Homo sapiens GN=SLC6A6 PE=1 SV=2	VC2012	246	1e-64	COG0733	Na+-dependent transporters of the SNF family	K05039	0	976	hsa:6533	solute carrier family 6 (neurotransmitter transporter, GABA) member 6/8/11/12/13	GO:0001762//beta-alanine transport;GO:0006836//neurotransmitter transport;GO:0006520//cellular amino acid metabolic process;GO:0003333//amino acid transmembrane transport;GO:0071436//sodium ion export;GO:0015734//taurine transport	GO:0005369//taurine:sodium symporter activity;GO:0005328//neurotransmitter:sodium symporter activity;GO:0001761//beta-alanine transmembrane transporter activity;GO:0030977//taurine binding	GO:0005887//integral to plasma membrane
CL1090.Contig2_A-W	2825	0	0	4	0.1927	gi|384080909|dbj|BAM11116.1|	171.4	2e-40	solute carrier family 6 (neurotransmitter transporter, taurine), member 6 [Anguilla japonica]	gi|219519129|gb|BC144490.1|	1473	0	Homo sapiens cDNA clone IMAGE:9053017, containing frame-shift errors	sp|P31641|SC6A6_HUMAN	666	0	Sodium- and chloride-dependent taurine transporter OS=Homo sapiens GN=SLC6A6 PE=1 SV=2	MJ1319	161	7e-39	COG0733	Na+-dependent transporters of the SNF family	K05039	0	592	dre:569098	solute carrier family 6 (neurotransmitter transporter, GABA) member 6/8/11/12/13	GO:0003333//amino acid transmembrane transport;GO:0006836//neurotransmitter transport;GO:0015734//taurine transport;GO:0006811//ion transport;GO:0006520//cellular amino acid metabolic process	GO:0005369//taurine:sodium symporter activity;GO:0015171//amino acid transmembrane transporter activity;GO:0030977//taurine binding;GO:0005328//neurotransmitter:sodium symporter activity	GO:0005887//integral to plasma membrane
CL1090.Contig3_A-W	2428	0	0	2	0.1121	gi|403268313|ref|XP_003926221.1|	1237.2	0	PREDICTED: sodium- and chloride-dependent taurine transporter [Saimiri boliviensis boliviensis]	gi|197276622|ref|NM_001134367.1|	2169	0	Homo sapiens solute carrier family 6 (neurotransmitter transporter, taurine), member 6 (SLC6A6), transcript variant 2, mRNA	sp|P31641|SC6A6_HUMAN	1234	0	Sodium- and chloride-dependent taurine transporter OS=Homo sapiens GN=SLC6A6 PE=1 SV=2	MJ1319	262	2e-69	COG0733	Na+-dependent transporters of the SNF family	K05039	0	1234	mcc:701172	solute carrier family 6 (neurotransmitter transporter, GABA) member 6/8/11/12/13	GO:0001762//beta-alanine transport;GO:0006836//neurotransmitter transport;GO:0006520//cellular amino acid metabolic process;GO:0003333//amino acid transmembrane transport;GO:0071436//sodium ion export;GO:0015734//taurine transport	GO:0005369//taurine:sodium symporter activity;GO:0005328//neurotransmitter:sodium symporter activity;GO:0001761//beta-alanine transmembrane transporter activity;GO:0030977//taurine binding	GO:0005887//integral to plasma membrane
CL1090.Contig4_A-W	2303	0	0	2	0.1182	gi|384080909|dbj|BAM11116.1|	397.1	0	solute carrier family 6 (neurotransmitter transporter, taurine), member 6 [Anguilla japonica]	gi|219519129|gb|BC144490.1|	1921	0	Homo sapiens cDNA clone IMAGE:9053017, containing frame-shift errors	sp|P31641|SC6A6_HUMAN	666	0	Sodium- and chloride-dependent taurine transporter OS=Homo sapiens GN=SLC6A6 PE=1 SV=2	MJ1319	161	5e-39	COG0733	Na+-dependent transporters of the SNF family	K05039	0	592	dre:569098	solute carrier family 6 (neurotransmitter transporter, GABA) member 6/8/11/12/13	GO:0006836//neurotransmitter transport;GO:0015734//taurine transport	GO:0005369//taurine:sodium symporter activity;GO:0005328//neurotransmitter:sodium symporter activity	GO:0005887//integral to plasma membrane
CL1090.Contig5_A-W	1542	1	0.0708	11	0.971	gi|344241613|gb|EGV97716.1|	748.8	0	Sodium- and chloride-dependent taurine transporter [Cricetulus griseus]	gi|291393473|ref|XM_002713180.1|	1257	0	PREDICTED: Oryctolagus cuniculus solute carrier family 6 (neurotransmitter transporter, taurine), member 6-like (LOC100346970), mRNA	sp|P31641|SC6A6_HUMAN	745	0	Sodium- and chloride-dependent taurine transporter OS=Homo sapiens GN=SLC6A6 PE=1 SV=2	MJ1319	188	2e-47	COG0733	Na+-dependent transporters of the SNF family	K05039	0	745	hsa:6533	solute carrier family 6 (neurotransmitter transporter, GABA) member 6/8/11/12/13	GO:0001762//beta-alanine transport;GO:0006836//neurotransmitter transport;GO:0006520//cellular amino acid metabolic process;GO:0003333//amino acid transmembrane transport;GO:0071436//sodium ion export;GO:0015734//taurine transport	GO:0005369//taurine:sodium symporter activity;GO:0005328//neurotransmitter:sodium symporter activity;GO:0001761//beta-alanine transmembrane transporter activity;GO:0030977//taurine binding	GO:0005887//integral to plasma membrane
CL1090.Contig6_A-W	1569	0	0	4	0.347	gi|390475382|ref|XP_003734947.1|	77	2e-12	PREDICTED: LOW QUALITY PROTEIN: sodium- and chloride-dependent taurine transporter [Callithrix jacchus]	gi|50979137|ref|NM_001003311.1|	466	1e-127	Canis lupus familiaris solute carrier family 6 (neurotransmitter transporter, taurine), member 6 (SLC6A6), mRNA >gi|290091|gb|M95495.1|DOGNACLTAU Dog Na/Cl-dependent taurine transporter mRNA, complete cds	sp|P31641|SC6A6_HUMAN	265	2e-70	Sodium- and chloride-dependent taurine transporter OS=Homo sapiens GN=SLC6A6 PE=1 SV=2	--	--	--	--	--	K05039	6e-70	265	mcc:701172	solute carrier family 6 (neurotransmitter transporter, GABA) member 6/8/11/12/13	GO:0003333//amino acid transmembrane transport;GO:0006836//neurotransmitter transport;GO:0006811//ion transport;GO:0006520//cellular amino acid metabolic process	GO:0005369//taurine:sodium symporter activity;GO:0015171//amino acid transmembrane transporter activity;GO:0030977//taurine binding;GO:0005328//neurotransmitter:sodium symporter activity	GO:0005887//integral to plasma membrane
CL1090.Contig7_A-W	1047	0	0	0	0	gi|390475382|ref|XP_003734947.1|	340.1	9e-92	PREDICTED: LOW QUALITY PROTEIN: sodium- and chloride-dependent taurine transporter [Callithrix jacchus]	gi|50979137|ref|NM_001003311.1|	626	1e-176	Canis lupus familiaris solute carrier family 6 (neurotransmitter transporter, taurine), member 6 (SLC6A6), mRNA >gi|290091|gb|M95495.1|DOGNACLTAU Dog Na/Cl-dependent taurine transporter mRNA, complete cds	sp|P31641|SC6A6_HUMAN	336	6e-92	Sodium- and chloride-dependent taurine transporter OS=Homo sapiens GN=SLC6A6 PE=1 SV=2	--	--	--	--	--	K05039	2e-91	336	mcc:701172	solute carrier family 6 (neurotransmitter transporter, GABA) member 6/8/11/12/13	GO:0003333//amino acid transmembrane transport;GO:0006836//neurotransmitter transport;GO:0006811//ion transport;GO:0006520//cellular amino acid metabolic process	GO:0005369//taurine:sodium symporter activity;GO:0015171//amino acid transmembrane transporter activity;GO:0030977//taurine binding;GO:0005328//neurotransmitter:sodium symporter activity	GO:0005887//integral to plasma membrane
CL1091.Contig10_A-W	1223	0	0	0	0	gi|351711372|gb|EHB14291.1|	73.2	4e-145	Syntaxin-4 [Heterocephalus glaber]	gi|332262904|ref|XM_003280451.1|	1136	0	PREDICTED: Nomascus leucogenys syntaxin-4-like, transcript variant 2 (LOC100590609), mRNA	sp|Q3SWZ3|STX4_BOVIN	454	2e-142	Syntaxin-4 OS=Bos taurus GN=STX4 PE=2 SV=1	SPCC825.03c	105	2e-22	COG5074	t-SNARE complex subunit, syntaxin	K13502	2e-142	458	cfa:489919	syntaxin 4	GO:0030168//platelet activation;GO:0006892//post-Golgi vesicle-mediated transport;GO:0006461//protein complex assembly;GO:0006944//cellular membrane fusion;GO:0016081//synaptic vesicle docking involved in exocytosis;GO:0006886//intracellular protein transport;GO:0050790//regulation of catalytic activity	GO:0017137//Rab GTPase binding;GO:0000149//SNARE binding;GO:0005484//SNAP receptor activity;GO:0030507//spectrin binding	GO:0005829//cytosol;GO:0016021//integral to membrane;GO:0009986//cell surface;GO:0042581//specific granule;GO:0005802//trans-Golgi network;GO:0048471//perinuclear region of cytoplasm;GO:0016324//apical plasma membrane;GO:0042383//sarcolemma;GO:0016323//basolateral plasma membrane;GO:0005773//vacuole;GO:0031201//SNARE complex
CL1091.Contig11_A-W	1201	0	0	0	0	gi|351711372|gb|EHB14291.1|	536.2	1e-150	Syntaxin-4 [Heterocephalus glaber]	gi|78050060|ref|NM_001035064.1|	1148	0	Bos taurus syntaxin 4 (STX4), mRNA >gi|74356382|gb|BC104588.1| Bos taurus syntaxin 4, mRNA (cDNA clone MGC:128969 IMAGE:8120774), complete cds	sp|Q3SWZ3|STX4_BOVIN	522	7e-148	Syntaxin-4 OS=Bos taurus GN=STX4 PE=2 SV=1	SPCC825.03c	113	8e-25	COG5074	t-SNARE complex subunit, syntaxin	K13502	5e-148	524	cfa:489919	syntaxin 4	GO:0030168//platelet activation;GO:0006892//post-Golgi vesicle-mediated transport;GO:0006461//protein complex assembly;GO:0006944//cellular membrane fusion;GO:0016081//synaptic vesicle docking involved in exocytosis;GO:0006886//intracellular protein transport;GO:0050790//regulation of catalytic activity	GO:0017137//Rab GTPase binding;GO:0000149//SNARE binding;GO:0005484//SNAP receptor activity;GO:0030507//spectrin binding	GO:0005829//cytosol;GO:0016021//integral to membrane;GO:0009986//cell surface;GO:0042581//specific granule;GO:0005802//trans-Golgi network;GO:0048471//perinuclear region of cytoplasm;GO:0016324//apical plasma membrane;GO:0042383//sarcolemma;GO:0016323//basolateral plasma membrane;GO:0005773//vacuole;GO:0031201//SNARE complex
CL1091.Contig12_A-W	1570	0	0	0	0	gi|403276850|ref|XP_003930096.1|	77.4	2e-12	PREDICTED: syntaxin-4 [Saimiri boliviensis boliviensis]	gi|115547328|dbj|AK234701.1|	1112	0	Sus scrofa mRNA, clone:OVRM10009B05, expressed in ovary	sp|Q3SWZ3|STX4_BOVIN	522	7e-148	Syntaxin-4 OS=Bos taurus GN=STX4 PE=2 SV=1	SPCC825.03c	101	4e-21	COG5074	t-SNARE complex subunit, syntaxin	K13502	5e-148	525	cfa:489919	syntaxin 4	GO:0030168//platelet activation;GO:0006892//post-Golgi vesicle-mediated transport;GO:0006461//protein complex assembly;GO:0006944//cellular membrane fusion;GO:0016081//synaptic vesicle docking involved in exocytosis;GO:0006886//intracellular protein transport;GO:0050790//regulation of catalytic activity	GO:0017137//Rab GTPase binding;GO:0000149//SNARE binding;GO:0005484//SNAP receptor activity;GO:0030507//spectrin binding	GO:0005829//cytosol;GO:0016021//integral to membrane;GO:0009986//cell surface;GO:0042581//specific granule;GO:0005802//trans-Golgi network;GO:0048471//perinuclear region of cytoplasm;GO:0016324//apical plasma membrane;GO:0042383//sarcolemma;GO:0016323//basolateral plasma membrane;GO:0005773//vacuole;GO:0031201//SNARE complex
CL1091.Contig13_A-W	1520	0	0	2	0.1791	gi|403276850|ref|XP_003930096.1|	77.4	2e-12	PREDICTED: syntaxin-4 [Saimiri boliviensis boliviensis]	gi|332262904|ref|XM_003280451.1|	1136	0	PREDICTED: Nomascus leucogenys syntaxin-4-like, transcript variant 2 (LOC100590609), mRNA	sp|Q3SWZ3|STX4_BOVIN	454	8e-147	Syntaxin-4 OS=Bos taurus GN=STX4 PE=2 SV=1	SPCC825.03c	105	2e-22	COG5074	t-SNARE complex subunit, syntaxin	K13502	6e-147	458	cfa:489919	syntaxin 4	GO:0006892//post-Golgi vesicle-mediated transport;GO:0006461//protein complex assembly;GO:0006944//cellular membrane fusion;GO:0016081//synaptic vesicle docking involved in exocytosis;GO:0006886//intracellular protein transport;GO:0050790//regulation of catalytic activity	GO:0017137//Rab GTPase binding;GO:0000149//SNARE binding;GO:0005484//SNAP receptor activity;GO:0030507//spectrin binding	GO:0005829//cytosol;GO:0016021//integral to membrane;GO:0009986//cell surface;GO:0042581//specific granule;GO:0005802//trans-Golgi network;GO:0048471//perinuclear region of cytoplasm;GO:0016324//apical plasma membrane;GO:0042383//sarcolemma;GO:0016323//basolateral plasma membrane;GO:0031201//SNARE complex
CL1091.Contig14_A-W	1507	1	0.0724	1	0.0903	gi|403276850|ref|XP_003930096.1|	77.4	2e-12	PREDICTED: syntaxin-4 [Saimiri boliviensis boliviensis]	gi|78050060|ref|NM_001035064.1|	1084	0	Bos taurus syntaxin 4 (STX4), mRNA >gi|74356382|gb|BC104588.1| Bos taurus syntaxin 4, mRNA (cDNA clone MGC:128969 IMAGE:8120774), complete cds	sp|Q3SWZ3|STX4_BOVIN	421	1e-141	Syntaxin-4 OS=Bos taurus GN=STX4 PE=2 SV=1	YMR183c	90.5	7e-18	COG5074	t-SNARE complex subunit, syntaxin	K13502	8e-142	420	cfa:489919	syntaxin 4	GO:0006892//post-Golgi vesicle-mediated transport;GO:0006461//protein complex assembly;GO:0006944//cellular membrane fusion;GO:0016081//synaptic vesicle docking involved in exocytosis;GO:0006886//intracellular protein transport;GO:0050790//regulation of catalytic activity	GO:0017137//Rab GTPase binding;GO:0000149//SNARE binding;GO:0005484//SNAP receptor activity;GO:0030507//spectrin binding	GO:0005829//cytosol;GO:0016021//integral to membrane;GO:0009986//cell surface;GO:0042581//specific granule;GO:0005802//trans-Golgi network;GO:0048471//perinuclear region of cytoplasm;GO:0016324//apical plasma membrane;GO:0042383//sarcolemma;GO:0016323//basolateral plasma membrane;GO:0031201//SNARE complex
CL1091.Contig15_A-W	1498	0	0	0	0	gi|403276850|ref|XP_003930096.1|	77.4	2e-12	PREDICTED: syntaxin-4 [Saimiri boliviensis boliviensis]	gi|395846358|ref|XM_003795827.1|	1231	0	PREDICTED: Otolemur garnettii syntaxin 4 (STX4), mRNA	sp|Q3SWZ3|STX4_BOVIN	537	2e-152	Syntaxin-4 OS=Bos taurus GN=STX4 PE=2 SV=1	SPCC825.03c	113	1e-24	COG5074	t-SNARE complex subunit, syntaxin	K13502	2e-152	540	cfa:489919	syntaxin 4	GO:0030168//platelet activation;GO:0006892//post-Golgi vesicle-mediated transport;GO:0006461//protein complex assembly;GO:0006944//cellular membrane fusion;GO:0016081//synaptic vesicle docking involved in exocytosis;GO:0006886//intracellular protein transport;GO:0050790//regulation of catalytic activity	GO:0017137//Rab GTPase binding;GO:0000149//SNARE binding;GO:0005484//SNAP receptor activity;GO:0030507//spectrin binding	GO:0005829//cytosol;GO:0016021//integral to membrane;GO:0009986//cell surface;GO:0042581//specific granule;GO:0005802//trans-Golgi network;GO:0048471//perinuclear region of cytoplasm;GO:0016324//apical plasma membrane;GO:0042383//sarcolemma;GO:0016323//basolateral plasma membrane;GO:0005773//vacuole;GO:0031201//SNARE complex
CL1091.Contig16_A-W	1487	0	0	0	0	gi|403276850|ref|XP_003930096.1|	77.4	1e-12	PREDICTED: syntaxin-4 [Saimiri boliviensis boliviensis]	gi|115547328|dbj|AK234701.1|	1112	0	Sus scrofa mRNA, clone:OVRM10009B05, expressed in ovary	sp|Q3SWZ3|STX4_BOVIN	522	7e-148	Syntaxin-4 OS=Bos taurus GN=STX4 PE=2 SV=1	SPCC825.03c	101	4e-21	COG5074	t-SNARE complex subunit, syntaxin	K13502	5e-148	525	cfa:489919	syntaxin 4	GO:0030168//platelet activation;GO:0006892//post-Golgi vesicle-mediated transport;GO:0006461//protein complex assembly;GO:0006944//cellular membrane fusion;GO:0016081//synaptic vesicle docking involved in exocytosis;GO:0006886//intracellular protein transport;GO:0050790//regulation of catalytic activity	GO:0017137//Rab GTPase binding;GO:0000149//SNARE binding;GO:0005484//SNAP receptor activity;GO:0030507//spectrin binding	GO:0005829//cytosol;GO:0016021//integral to membrane;GO:0009986//cell surface;GO:0042581//specific granule;GO:0005802//trans-Golgi network;GO:0048471//perinuclear region of cytoplasm;GO:0016324//apical plasma membrane;GO:0042383//sarcolemma;GO:0016323//basolateral plasma membrane;GO:0005773//vacuole;GO:0031201//SNARE complex
CL1091.Contig17_A-W	1485	1	0.0735	1	0.0917	gi|403276850|ref|XP_003930096.1|	77.4	1e-12	PREDICTED: syntaxin-4 [Saimiri boliviensis boliviensis]	gi|78050060|ref|NM_001035064.1|	1181	0	Bos taurus syntaxin 4 (STX4), mRNA >gi|74356382|gb|BC104588.1| Bos taurus syntaxin 4, mRNA (cDNA clone MGC:128969 IMAGE:8120774), complete cds	sp|Q3SWZ3|STX4_BOVIN	504	6e-147	Syntaxin-4 OS=Bos taurus GN=STX4 PE=2 SV=1	SPCC825.03c	97.1	7e-20	COG5074	t-SNARE complex subunit, syntaxin	K13502	4e-147	501	cfa:489919	syntaxin 4	GO:0030168//platelet activation;GO:0006892//post-Golgi vesicle-mediated transport;GO:0006461//protein complex assembly;GO:0006944//cellular membrane fusion;GO:0016081//synaptic vesicle docking involved in exocytosis;GO:0006886//intracellular protein transport;GO:0050790//regulation of catalytic activity	GO:0017137//Rab GTPase binding;GO:0000149//SNARE binding;GO:0005484//SNAP receptor activity;GO:0030507//spectrin binding	GO:0005829//cytosol;GO:0016021//integral to membrane;GO:0009986//cell surface;GO:0042581//specific granule;GO:0005802//trans-Golgi network;GO:0048471//perinuclear region of cytoplasm;GO:0016324//apical plasma membrane;GO:0042383//sarcolemma;GO:0016323//basolateral plasma membrane;GO:0005773//vacuole;GO:0031201//SNARE complex
CL1091.Contig18_A-W	1437	0	0	0	0	gi|403276850|ref|XP_003930096.1|	77.4	1e-12	PREDICTED: syntaxin-4 [Saimiri boliviensis boliviensis]	gi|34147603|ref|NM_004604.3|	1148	0	Homo sapiens syntaxin 4 (STX4), mRNA >gi|33988648|gb|BC002436.2| Homo sapiens syntaxin 4, mRNA (cDNA clone MGC:1480 IMAGE:3345863), complete cds	sp|Q3SWZ3|STX4_BOVIN	454	7e-147	Syntaxin-4 OS=Bos taurus GN=STX4 PE=2 SV=1	SPCC825.03c	105	2e-22	COG5074	t-SNARE complex subunit, syntaxin	K13502	5e-147	458	cfa:489919	syntaxin 4	GO:0006892//post-Golgi vesicle-mediated transport;GO:0006461//protein complex assembly;GO:0006944//cellular membrane fusion;GO:0016081//synaptic vesicle docking involved in exocytosis;GO:0006886//intracellular protein transport;GO:0050790//regulation of catalytic activity	GO:0017137//Rab GTPase binding;GO:0000149//SNARE binding;GO:0005484//SNAP receptor activity;GO:0030507//spectrin binding	GO:0005829//cytosol;GO:0016021//integral to membrane;GO:0009986//cell surface;GO:0042581//specific granule;GO:0005802//trans-Golgi network;GO:0048471//perinuclear region of cytoplasm;GO:0016324//apical plasma membrane;GO:0042383//sarcolemma;GO:0016323//basolateral plasma membrane;GO:0031201//SNARE complex
CL1091.Contig19_A-W	1356	0	0	0	0	gi|351711372|gb|EHB14291.1|	521.2	4e-146	Syntaxin-4 [Heterocephalus glaber]	gi|115547328|dbj|AK234701.1|	1013	0	Sus scrofa mRNA, clone:OVRM10009B05, expressed in ovary	sp|Q3SWZ3|STX4_BOVIN	507	3e-143	Syntaxin-4 OS=Bos taurus GN=STX4 PE=2 SV=1	SPCC825.03c	101	3e-21	COG5074	t-SNARE complex subunit, syntaxin	K13502	2e-143	509	cfa:489919	syntaxin 4	GO:0030168//platelet activation;GO:0006892//post-Golgi vesicle-mediated transport;GO:0006461//protein complex assembly;GO:0006944//cellular membrane fusion;GO:0016081//synaptic vesicle docking involved in exocytosis;GO:0006886//intracellular protein transport;GO:0050790//regulation of catalytic activity	GO:0017137//Rab GTPase binding;GO:0000149//SNARE binding;GO:0005484//SNAP receptor activity;GO:0030507//spectrin binding	GO:0005829//cytosol;GO:0016021//integral to membrane;GO:0009986//cell surface;GO:0042581//specific granule;GO:0005802//trans-Golgi network;GO:0048471//perinuclear region of cytoplasm;GO:0016324//apical plasma membrane;GO:0042383//sarcolemma;GO:0016323//basolateral plasma membrane;GO:0005773//vacuole;GO:0031201//SNARE complex
CL1091.Contig1_A-W	1424	8	0.6132	5	0.4779	gi|403276850|ref|XP_003930096.1|	77.4	1e-12	PREDICTED: syntaxin-4 [Saimiri boliviensis boliviensis]	gi|397471957|ref|XM_003807483.1|	1239	0	PREDICTED: Pan paniscus syntaxin 4 (STX4), mRNA	sp|Q3SWZ3|STX4_BOVIN	422	1e-147	Syntaxin-4 OS=Bos taurus GN=STX4 PE=2 SV=1	SPCC825.03c	75.1	2e-20	COG5074	t-SNARE complex subunit, syntaxin	K13502	8e-148	419	cfa:489919	syntaxin 4	GO:0030168//platelet activation;GO:0006892//post-Golgi vesicle-mediated transport;GO:0006461//protein complex assembly;GO:0006944//cellular membrane fusion;GO:0016081//synaptic vesicle docking involved in exocytosis;GO:0006886//intracellular protein transport;GO:0050790//regulation of catalytic activity	GO:0017137//Rab GTPase binding;GO:0000149//SNARE binding;GO:0005484//SNAP receptor activity;GO:0030507//spectrin binding	GO:0005829//cytosol;GO:0016021//integral to membrane;GO:0009986//cell surface;GO:0042581//specific granule;GO:0005802//trans-Golgi network;GO:0048471//perinuclear region of cytoplasm;GO:0016324//apical plasma membrane;GO:0042383//sarcolemma;GO:0016323//basolateral plasma membrane;GO:0005773//vacuole;GO:0031201//SNARE complex
CL1091.Contig20_A-W	1319	0	0	2	0.2064	gi|332262905|ref|XP_003280499.1|	501.5	3e-140	PREDICTED: syntaxin-4-like isoform 2 [Nomascus leucogenys]	gi|115547328|dbj|AK234701.1|	916	0	Sus scrofa mRNA, clone:OVRM10009B05, expressed in ovary	sp|Q3SWZ3|STX4_BOVIN	439	9e-138	Syntaxin-4 OS=Bos taurus GN=STX4 PE=2 SV=1	SPCC825.03c	93.6	7e-19	COG5074	t-SNARE complex subunit, syntaxin	K13502	6e-138	443	cfa:489919	syntaxin 4	GO:0030168//platelet activation;GO:0006892//post-Golgi vesicle-mediated transport;GO:0006461//protein complex assembly;GO:0006944//cellular membrane fusion;GO:0016081//synaptic vesicle docking involved in exocytosis;GO:0006886//intracellular protein transport;GO:0050790//regulation of catalytic activity	GO:0017137//Rab GTPase binding;GO:0000149//SNARE binding;GO:0005484//SNAP receptor activity;GO:0030507//spectrin binding	GO:0005829//cytosol;GO:0016021//integral to membrane;GO:0009986//cell surface;GO:0042581//specific granule;GO:0005802//trans-Golgi network;GO:0048471//perinuclear region of cytoplasm;GO:0016324//apical plasma membrane;GO:0042383//sarcolemma;GO:0016323//basolateral plasma membrane;GO:0005773//vacuole;GO:0031201//SNARE complex
CL1091.Contig21_A-W	1662	5	0.3284	22	1.8018	gi|403276850|ref|XP_003930096.1|	77.4	2e-12	PREDICTED: syntaxin-4 [Saimiri boliviensis boliviensis]	gi|115547328|dbj|AK234701.1|	991	0	Sus scrofa mRNA, clone:OVRM10009B05, expressed in ovary	sp|Q3SWZ3|STX4_BOVIN	406	4e-137	Syntaxin-4 OS=Bos taurus GN=STX4 PE=2 SV=1	YMR183c	83.6	1e-15	COG5074	t-SNARE complex subunit, syntaxin	K13502	3e-137	405	cfa:489919	syntaxin 4	GO:0006892//post-Golgi vesicle-mediated transport;GO:0006461//protein complex assembly;GO:0006944//cellular membrane fusion;GO:0016081//synaptic vesicle docking involved in exocytosis;GO:0006886//intracellular protein transport;GO:0050790//regulation of catalytic activity	GO:0017137//Rab GTPase binding;GO:0000149//SNARE binding;GO:0005484//SNAP receptor activity;GO:0030507//spectrin binding	GO:0005829//cytosol;GO:0016021//integral to membrane;GO:0009986//cell surface;GO:0042581//specific granule;GO:0005802//trans-Golgi network;GO:0048471//perinuclear region of cytoplasm;GO:0016324//apical plasma membrane;GO:0042383//sarcolemma;GO:0016323//basolateral plasma membrane;GO:0031201//SNARE complex
CL1091.Contig2_A-W	1306	1	0.0836	8	0.8338	gi|332262905|ref|XP_003280499.1|	41.6	9e-135	PREDICTED: syntaxin-4-like isoform 2 [Nomascus leucogenys]	gi|115547328|dbj|AK234701.1|	892	0	Sus scrofa mRNA, clone:OVRM10009B05, expressed in ovary	sp|Q3SWZ3|STX4_BOVIN	406	1e-132	Syntaxin-4 OS=Bos taurus GN=STX4 PE=2 SV=1	YMR183c	83.6	7e-16	COG5074	t-SNARE complex subunit, syntaxin	K13502	8e-133	405	cfa:489919	syntaxin 4	GO:0030168//platelet activation;GO:0006892//post-Golgi vesicle-mediated transport;GO:0006461//protein complex assembly;GO:0006944//cellular membrane fusion;GO:0016081//synaptic vesicle docking involved in exocytosis;GO:0006886//intracellular protein transport;GO:0050790//regulation of catalytic activity	GO:0017137//Rab GTPase binding;GO:0000149//SNARE binding;GO:0005484//SNAP receptor activity;GO:0030507//spectrin binding	GO:0005829//cytosol;GO:0016021//integral to membrane;GO:0009986//cell surface;GO:0042581//specific granule;GO:0005802//trans-Golgi network;GO:0048471//perinuclear region of cytoplasm;GO:0016324//apical plasma membrane;GO:0042383//sarcolemma;GO:0016323//basolateral plasma membrane;GO:0005773//vacuole;GO:0031201//SNARE complex
CL1091.Contig3_A-W	1306	0	0	1	0.1042	gi|351711372|gb|EHB14291.1|	73.2	4e-145	Syntaxin-4 [Heterocephalus glaber]	gi|332262904|ref|XM_003280451.1|	1136	0	PREDICTED: Nomascus leucogenys syntaxin-4-like, transcript variant 2 (LOC100590609), mRNA	sp|Q3SWZ3|STX4_BOVIN	454	3e-142	Syntaxin-4 OS=Bos taurus GN=STX4 PE=2 SV=1	SPCC825.03c	105	2e-22	COG5074	t-SNARE complex subunit, syntaxin	K13502	2e-142	458	cfa:489919	syntaxin 4	GO:0030168//platelet activation;GO:0006892//post-Golgi vesicle-mediated transport;GO:0006461//protein complex assembly;GO:0006944//cellular membrane fusion;GO:0016081//synaptic vesicle docking involved in exocytosis;GO:0006886//intracellular protein transport;GO:0050790//regulation of catalytic activity	GO:0017137//Rab GTPase binding;GO:0000149//SNARE binding;GO:0005484//SNAP receptor activity;GO:0030507//spectrin binding	GO:0005829//cytosol;GO:0016021//integral to membrane;GO:0009986//cell surface;GO:0042581//specific granule;GO:0005802//trans-Golgi network;GO:0048471//perinuclear region of cytoplasm;GO:0016324//apical plasma membrane;GO:0042383//sarcolemma;GO:0016323//basolateral plasma membrane;GO:0005773//vacuole;GO:0031201//SNARE complex
CL1091.Contig4_A-W	1293	1	0.0844	1	0.1053	gi|351711372|gb|EHB14291.1|	50.1	6e-140	Syntaxin-4 [Heterocephalus glaber]	gi|332262904|ref|XM_003280451.1|	1065	0	PREDICTED: Nomascus leucogenys syntaxin-4-like, transcript variant 2 (LOC100590609), mRNA	sp|Q3SWZ3|STX4_BOVIN	421	3e-137	Syntaxin-4 OS=Bos taurus GN=STX4 PE=2 SV=1	YMR183c	90.5	6e-18	COG5074	t-SNARE complex subunit, syntaxin	K13502	3e-137	420	cfa:489919	syntaxin 4	GO:0030168//platelet activation;GO:0006892//post-Golgi vesicle-mediated transport;GO:0006461//protein complex assembly;GO:0006944//cellular membrane fusion;GO:0016081//synaptic vesicle docking involved in exocytosis;GO:0006886//intracellular protein transport;GO:0050790//regulation of catalytic activity	GO:0017137//Rab GTPase binding;GO:0000149//SNARE binding;GO:0005484//SNAP receptor activity;GO:0030507//spectrin binding	GO:0005829//cytosol;GO:0016021//integral to membrane;GO:0009986//cell surface;GO:0042581//specific granule;GO:0005802//trans-Golgi network;GO:0048471//perinuclear region of cytoplasm;GO:0016324//apical plasma membrane;GO:0042383//sarcolemma;GO:0016323//basolateral plasma membrane;GO:0005773//vacuole;GO:0031201//SNARE complex
CL1091.Contig5_A-W	1284	1	0.085	1	0.106	gi|351711372|gb|EHB14291.1|	536.2	1e-150	Syntaxin-4 [Heterocephalus glaber]	gi|78050060|ref|NM_001035064.1|	1148	0	Bos taurus syntaxin 4 (STX4), mRNA >gi|74356382|gb|BC104588.1| Bos taurus syntaxin 4, mRNA (cDNA clone MGC:128969 IMAGE:8120774), complete cds	sp|Q3SWZ3|STX4_BOVIN	522	7e-148	Syntaxin-4 OS=Bos taurus GN=STX4 PE=2 SV=1	SPCC825.03c	113	8e-25	COG5074	t-SNARE complex subunit, syntaxin	K13502	5e-148	524	cfa:489919	syntaxin 4	GO:0030168//platelet activation;GO:0006892//post-Golgi vesicle-mediated transport;GO:0006461//protein complex assembly;GO:0006944//cellular membrane fusion;GO:0016081//synaptic vesicle docking involved in exocytosis;GO:0006886//intracellular protein transport;GO:0050790//regulation of catalytic activity	GO:0017137//Rab GTPase binding;GO:0000149//SNARE binding;GO:0005484//SNAP receptor activity;GO:0030507//spectrin binding	GO:0005829//cytosol;GO:0016021//integral to membrane;GO:0009986//cell surface;GO:0042581//specific granule;GO:0005802//trans-Golgi network;GO:0048471//perinuclear region of cytoplasm;GO:0016324//apical plasma membrane;GO:0042383//sarcolemma;GO:0016323//basolateral plasma membrane;GO:0005773//vacuole;GO:0031201//SNARE complex
CL1091.Contig6_A-W	1284	1	0.085	1	0.106	gi|351711372|gb|EHB14291.1|	50.1	5e-140	Syntaxin-4 [Heterocephalus glaber]	gi|115547328|dbj|AK234701.1|	989	0	Sus scrofa mRNA, clone:OVRM10009B05, expressed in ovary	sp|Q3SWZ3|STX4_BOVIN	473	6e-138	Syntaxin-4 OS=Bos taurus GN=STX4 PE=2 SV=1	YMR183c	89.7	1e-17	COG5074	t-SNARE complex subunit, syntaxin	K13502	5e-138	471	cfa:489919	syntaxin 4	GO:0030168//platelet activation;GO:0006892//post-Golgi vesicle-mediated transport;GO:0006461//protein complex assembly;GO:0006944//cellular membrane fusion;GO:0016081//synaptic vesicle docking involved in exocytosis;GO:0006886//intracellular protein transport;GO:0050790//regulation of catalytic activity	GO:0017137//Rab GTPase binding;GO:0000149//SNARE binding;GO:0005484//SNAP receptor activity;GO:0030507//spectrin binding	GO:0005829//cytosol;GO:0016021//integral to membrane;GO:0009986//cell surface;GO:0042581//specific granule;GO:0005802//trans-Golgi network;GO:0048471//perinuclear region of cytoplasm;GO:0016324//apical plasma membrane;GO:0042383//sarcolemma;GO:0016323//basolateral plasma membrane;GO:0005773//vacuole;GO:0031201//SNARE complex
CL1091.Contig7_A-W	1273	0	0	0	0	gi|351711372|gb|EHB14291.1|	521.2	4e-146	Syntaxin-4 [Heterocephalus glaber]	gi|115547328|dbj|AK234701.1|	1013	0	Sus scrofa mRNA, clone:OVRM10009B05, expressed in ovary	sp|Q3SWZ3|STX4_BOVIN	507	2e-143	Syntaxin-4 OS=Bos taurus GN=STX4 PE=2 SV=1	SPCC825.03c	101	3e-21	COG5074	t-SNARE complex subunit, syntaxin	K13502	2e-143	509	cfa:489919	syntaxin 4	GO:0030168//platelet activation;GO:0006892//post-Golgi vesicle-mediated transport;GO:0006461//protein complex assembly;GO:0006944//cellular membrane fusion;GO:0016081//synaptic vesicle docking involved in exocytosis;GO:0006886//intracellular protein transport;GO:0050790//regulation of catalytic activity	GO:0017137//Rab GTPase binding;GO:0000149//SNARE binding;GO:0005484//SNAP receptor activity;GO:0030507//spectrin binding	GO:0005829//cytosol;GO:0016021//integral to membrane;GO:0009986//cell surface;GO:0042581//specific granule;GO:0005802//trans-Golgi network;GO:0048471//perinuclear region of cytoplasm;GO:0016324//apical plasma membrane;GO:0042383//sarcolemma;GO:0016323//basolateral plasma membrane;GO:0005773//vacuole;GO:0031201//SNARE complex
CL1091.Contig8_A-W	1271	1	0.0859	1	0.1071	gi|351711372|gb|EHB14291.1|	50.1	3e-145	Syntaxin-4 [Heterocephalus glaber]	gi|78050060|ref|NM_001035064.1|	1098	0	Bos taurus syntaxin 4 (STX4), mRNA >gi|74356382|gb|BC104588.1| Bos taurus syntaxin 4, mRNA (cDNA clone MGC:128969 IMAGE:8120774), complete cds	sp|Q3SWZ3|STX4_BOVIN	488	2e-142	Syntaxin-4 OS=Bos taurus GN=STX4 PE=2 SV=1	SPCC825.03c	97.1	6e-20	COG5074	t-SNARE complex subunit, syntaxin	K13502	1e-142	486	cfa:489919	syntaxin 4	GO:0030168//platelet activation;GO:0006892//post-Golgi vesicle-mediated transport;GO:0006461//protein complex assembly;GO:0006944//cellular membrane fusion;GO:0016081//synaptic vesicle docking involved in exocytosis;GO:0006886//intracellular protein transport;GO:0050790//regulation of catalytic activity	GO:0017137//Rab GTPase binding;GO:0000149//SNARE binding;GO:0005484//SNAP receptor activity;GO:0030507//spectrin binding	GO:0005829//cytosol;GO:0016021//integral to membrane;GO:0009986//cell surface;GO:0042581//specific granule;GO:0005802//trans-Golgi network;GO:0048471//perinuclear region of cytoplasm;GO:0016324//apical plasma membrane;GO:0042383//sarcolemma;GO:0016323//basolateral plasma membrane;GO:0005773//vacuole;GO:0031201//SNARE complex
CL1091.Contig9_A-W	1236	0	0	2	0.2203	gi|332262905|ref|XP_003280499.1|	501.5	3e-140	PREDICTED: syntaxin-4-like isoform 2 [Nomascus leucogenys]	gi|115547328|dbj|AK234701.1|	916	0	Sus scrofa mRNA, clone:OVRM10009B05, expressed in ovary	sp|Q3SWZ3|STX4_BOVIN	439	8e-138	Syntaxin-4 OS=Bos taurus GN=STX4 PE=2 SV=1	SPCC825.03c	93.6	6e-19	COG5074	t-SNARE complex subunit, syntaxin	K13502	6e-138	443	cfa:489919	syntaxin 4	GO:0030168//platelet activation;GO:0006892//post-Golgi vesicle-mediated transport;GO:0006461//protein complex assembly;GO:0006944//cellular membrane fusion;GO:0016081//synaptic vesicle docking involved in exocytosis;GO:0006886//intracellular protein transport;GO:0050790//regulation of catalytic activity	GO:0017137//Rab GTPase binding;GO:0000149//SNARE binding;GO:0005484//SNAP receptor activity;GO:0030507//spectrin binding	GO:0005829//cytosol;GO:0016021//integral to membrane;GO:0009986//cell surface;GO:0042581//specific granule;GO:0005802//trans-Golgi network;GO:0048471//perinuclear region of cytoplasm;GO:0016324//apical plasma membrane;GO:0042383//sarcolemma;GO:0016323//basolateral plasma membrane;GO:0005773//vacuole;GO:0031201//SNARE complex
CL1092.Contig1_A-W	1279	51	4.3523	84	8.9397	gi|344244435|gb|EGW00539.1|	23.5	7e-07	hypothetical protein I79_008779 [Cricetulus griseus]	gi|332808475|ref|XM_513329.3|	900	0	PREDICTED: Pan troglodytes metal-regulatory transcription factor 1 (MTF1), mRNA	--	--	--	--	--	--	--	--	--	--	--	--	--	--	-	-	-
CL1092.Contig2_A-W	458	4	0.9533	1	0.2972	gi|344244435|gb|EGW00539.1|	23.5	1e-07	hypothetical protein I79_008779 [Cricetulus griseus]	gi|397489009|ref|XM_003815482.1|	517	1e-143	PREDICTED: Pan paniscus metal-regulatory transcription factor 1 (MTF1), mRNA	--	--	--	--	--	--	--	--	--	--	--	--	--	--	-	-	-
CL1093.Contig1_A-W	391	18	5.0247	28	9.7475	gi|403272388|ref|XP_003928047.1|	169.5	3e-41	PREDICTED: U6 snRNA-associated Sm-like protein LSm6 [Saimiri boliviensis boliviensis]	gi|332820279|ref|XM_003310479.1|	523	1e-145	PREDICTED: Pan troglodytes u6 snRNA-associated Sm-like protein LSm6-like, transcript variant 5 (LOC100613876), mRNA	sp|P62313|LSM6_MOUSE	162	2e-40	U6 snRNA-associated Sm-like protein LSm6 OS=Mus musculus GN=Lsm6 PE=2 SV=1	SPAC2F3.17c	108	2e-24	COG1958	Small nuclear ribonucleoprotein (snRNP) homolog	K12625	8e-44	175	cfa:612329	U6 snRNA-associated Sm-like protein LSm6	GO:0008380//RNA splicing;GO:0043928//exonucleolytic nuclear-transcribed mRNA catabolic process involved in deadenylation-dependent decay;GO:0006397//mRNA processing;GO:0006364//rRNA processing;GO:0008033//tRNA processing	GO:0003723//RNA binding;GO:0046982//protein heterodimerization activity	GO:0030532//small nuclear ribonucleoprotein complex;GO:0005829//cytosol
CL1093.Contig2_A-W	494	10	2.2095	29	7.9907	gi|403272388|ref|XP_003928047.1|	168.3	1e-40	PREDICTED: U6 snRNA-associated Sm-like protein LSm6 [Saimiri boliviensis boliviensis]	gi|297674436|ref|XM_002815188.1|	436	1e-119	PREDICTED: Pongo abelii LSM6 homolog, U6 small nuclear RNA associated (S. cerevisiae) (LSM6), mRNA	sp|P62313|LSM6_MOUSE	162	3e-40	U6 snRNA-associated Sm-like protein LSm6 OS=Mus musculus GN=Lsm6 PE=2 SV=1	SPAC2F3.17c	108	3e-24	COG1958	Small nuclear ribonucleoprotein (snRNP) homolog	K12625	2e-41	168	cfa:612329	U6 snRNA-associated Sm-like protein LSm6	GO:0008380//RNA splicing;GO:0043928//exonucleolytic nuclear-transcribed mRNA catabolic process involved in deadenylation-dependent decay;GO:0006397//mRNA processing;GO:0006364//rRNA processing;GO:0008033//tRNA processing	GO:0003723//RNA binding;GO:0046982//protein heterodimerization activity	GO:0030532//small nuclear ribonucleoprotein complex;GO:0005829//cytosol
CL1094.Contig1_A-W	294	0	0	0	0	gi|402860181|ref|XP_003894513.1|	173.3	2e-42	PREDICTED: E3 ubiquitin-protein ligase ARIH2 [Papio anubis]	gi|348581875|ref|XM_003476655.1|	387	1e-104	PREDICTED: Cavia porcellus ariadne homolog 2 (Drosophila) (Arih2), mRNA	sp|O95376|ARI2_HUMAN	173	9e-44	E3 ubiquitin-protein ligase ARIH2 OS=Homo sapiens GN=ARIH2 PE=1 SV=1	--	--	--	--	--	K11969	3e-43	173	pon:100448516	ariadne-2	GO:0071425//hemopoietic stem cell proliferation;GO:0070936//protein K48-linked ubiquitination;GO:0048588//developmental cell growth;GO:0042787//protein ubiquitination involved in ubiquitin-dependent protein catabolic process;GO:0070534//protein K63-linked ubiquitination	GO:0008270//zinc ion binding;GO:0003676//nucleic acid binding;GO:0004842//ubiquitin-protein ligase activity;GO:0005515//protein binding	GO:0005737//cytoplasm;GO:0005634//nucleus
CL1094.Contig2_A-W	1722	64	4.0566	224	17.7063	gi|291393641|ref|XP_002713447.1|	1001.9	0	PREDICTED: ariadne homolog 2 [Oryctolagus cuniculus]	gi|397495167|ref|XM_003818384.1|	2327	0	PREDICTED: Pan paniscus ariadne homolog 2 (Drosophila), transcript variant 2 (ARIH2), mRNA	sp|O95376|ARI2_HUMAN	1000	0	E3 ubiquitin-protein ligase ARIH2 OS=Homo sapiens GN=ARIH2 PE=1 SV=1	--	--	--	--	--	K11969	0	1000	hsa:10425	ariadne-2	GO:0071425//hemopoietic stem cell proliferation;GO:0070936//protein K48-linked ubiquitination;GO:0048588//developmental cell growth;GO:0042787//protein ubiquitination involved in ubiquitin-dependent protein catabolic process;GO:0070534//protein K63-linked ubiquitination	GO:0008270//zinc ion binding;GO:0003676//nucleic acid binding;GO:0004842//ubiquitin-protein ligase activity;GO:0005515//protein binding	GO:0005737//cytoplasm;GO:0005634//nucleus
CL1095.Contig1_A-W	235	1	0.4645	7	4.0546	gi|194666197|ref|XP_001789176.1|	117.9	1e-25	PREDICTED: uncharacterized protein LOC100137763 [Bos taurus] >gi|297473617|ref|XP_002686733.1| PREDICTED: uncharacterized protein LOC100137763 [Bos taurus] >gi|296488657|gb|DAA30770.1| hypothetical protein BOS_4082 [Bos taurus]	gi|297458351|ref|XM_001789124.2|	163	4e-37	PREDICTED: Bos taurus uncharacterized LOC100137763 (LOC100137763), mRNA >gi|297473616|ref|XM_002686687.1| PREDICTED: Bos taurus uncharacterized LOC100137763 (LOC100137763), mRNA	--	--	--	--	--	--	--	--	--	--	--	--	--	--	-	-	-
CL1095.Contig2_A-W	220	0	0	1	0.6187	gi|194666197|ref|XP_001789176.1|	86.7	3e-16	PREDICTED: uncharacterized protein LOC100137763 [Bos taurus] >gi|297473617|ref|XP_002686733.1| PREDICTED: uncharacterized protein LOC100137763 [Bos taurus] >gi|296488657|gb|DAA30770.1| hypothetical protein BOS_4082 [Bos taurus]	gi|397509242|ref|XM_003824991.1|	145	8e-32	PREDICTED: Pan paniscus uncharacterized LOC100979299 (LOC100979299), mRNA	--	--	--	--	--	--	--	--	--	--	--	--	--	--	-	-	-
CL1096.Contig1_A-W	1080	11	1.1117	615	77.5113	gi|301500684|ref|NP_001180403.1|	471.1	3e-131	major histocompatibility complex, class II, DM alpha precursor [Macaca mulatta]	gi|332823730|ref|XM_003311206.1|	815	0	PREDICTED: Pan troglodytes HLA class II histocompatibility antigen, DM alpha chain-like (LOC100608816), mRNA	sp|P28067|DMA_HUMAN	464	2e-130	HLA class II histocompatibility antigen, DM alpha chain OS=Homo sapiens GN=HLA-DMA PE=1 SV=1	--	--	--	--	--	K06752	6e-132	471	ptr:100608816	major histocompatibility complex, class II	GO:0031295//T cell costimulation;GO:0006461//protein complex assembly;GO:0060333//interferon-gamma-mediated signaling pathway;GO:0016064//immunoglobulin mediated immune response;GO:0045059//positive thymic T cell selection;GO:0015031//protein transport;GO:0019886//antigen processing and presentation of exogenous peptide antigen via MHC class II;GO:0050852//T cell receptor signaling pathway;GO:005…	GO:0005515//protein binding	GO:0042613//MHC class II protein complex;GO:0016021//integral to membrane;GO:0005765//lysosomal membrane;GO:0031902//late endosome membrane;GO:0005771//multivesicular body
CL1096.Contig2_A-W	900	0	0	32	4.8397	gi|119624064|gb|EAX03659.1|	22.3	5e-71	major histocompatibility complex, class II, DM alpha, isoform CRA_b [Homo sapiens]	gi|332823730|ref|XM_003311206.1|	517	1e-143	PREDICTED: Pan troglodytes HLA class II histocompatibility antigen, DM alpha chain-like (LOC100608816), mRNA	sp|P28067|DMA_HUMAN	259	4e-69	HLA class II histocompatibility antigen, DM alpha chain OS=Homo sapiens GN=HLA-DMA PE=1 SV=1	--	--	--	--	--	K06752	4e-70	265	ptr:100608816	major histocompatibility complex, class II	GO:0031295//T cell costimulation;GO:0002504//antigen processing and presentation of peptide or polysaccharide antigen via MHC class II;GO:0050852//T cell receptor signaling pathway;GO:0060333//interferon-gamma-mediated signaling pathway	-	GO:0005765//lysosomal membrane;GO:0042613//MHC class II protein complex;GO:0016021//integral to membrane;GO:0031902//late endosome membrane
CL1097.Contig1_A-W	271	3	1.2083	12	6.0273	gi|395819945|ref|XP_003783338.1|	80.5	2e-14	PREDICTED: nuclear transcription factor Y subunit beta [Otolemur garnettii]	gi|45597173|ref|NM_006166.3|	420	1e-114	Homo sapiens nuclear transcription factor Y, beta (NFYB), mRNA	sp|P63140|NFYB_RAT	80.5	8e-16	Nuclear transcription factor Y subunit beta OS=Rattus norvegicus GN=Nfyb PE=1 SV=1	--	--	--	--	--	K08065	3e-15	80.5	ecb:100034044	nuclear transcription Y subunit beta	GO:0045893//positive regulation of transcription, DNA-dependent	GO:0043565//sequence-specific DNA binding;GO:0070491//repressing transcription factor binding;GO:0003700//sequence-specific DNA binding transcription factor activity	GO:0016602//CCAAT-binding factor complex
CL1097.Contig2_A-W	226	0	0	3	1.8069	gi|395819945|ref|XP_003783338.1|	80.5	2e-14	PREDICTED: nuclear transcription factor Y subunit beta [Otolemur garnettii]	gi|397525301|ref|XM_003832563.1|	287	9e-75	PREDICTED: Pan paniscus nuclear transcription factor Y, beta (NFYB), mRNA	sp|P63140|NFYB_RAT	80.5	8e-16	Nuclear transcription factor Y subunit beta OS=Rattus norvegicus GN=Nfyb PE=1 SV=1	--	--	--	--	--	K08065	3e-15	80.5	ecb:100034044	nuclear transcription Y subunit beta	GO:0045893//positive regulation of transcription, DNA-dependent	GO:0043565//sequence-specific DNA binding;GO:0070491//repressing transcription factor binding;GO:0003700//sequence-specific DNA binding transcription factor activity	GO:0016602//CCAAT-binding factor complex
CL1098.Contig1_A-W	1068	1	0.1022	4	0.5098	gi|291406870|ref|XP_002719758.1|	292	3e-77	PREDICTED: spindle assembly associated Sfi1 homolog [Oryctolagus cuniculus]	gi|297260904|ref|XM_001111056.2|	242	3e-60	PREDICTED: Macaca mulatta protein SFI1 homolog, transcript variant 3 (LOC716833), mRNA	sp|A9CB34|SFI1_PAPAN	278	1e-74	Protein SFI1 homolog OS=Papio anubis GN=SFI1 PE=3 SV=2	--	--	--	--	--	--	--	--	--	--	GO:0000086//G2/M transition of mitotic cell cycle	-	GO:0005829//cytosol
CL1098.Contig2_A-W	1148	1	0.0951	3	0.3557	gi|291406870|ref|XP_002719758.1|	52	1e-72	PREDICTED: spindle assembly associated Sfi1 homolog [Oryctolagus cuniculus]	gi|348584587|ref|XM_003478006.1|	176	1e-40	PREDICTED: Cavia porcellus protein SFI1 homolog (LOC100720098), mRNA	sp|A9CB34|SFI1_PAPAN	229	6e-70	Protein SFI1 homolog OS=Papio anubis GN=SFI1 PE=3 SV=2	--	--	--	--	--	--	--	--	--	--	GO:0000278//mitotic cell cycle	-	GO:0005829//cytosol
CL1098.Contig3_A-W	511	0	0	0	0	gi|354483994|ref|XP_003504177.1|	53.1	1e-34	PREDICTED: protein SFI1 homolog [Cricetulus griseus]	gi|348584587|ref|XM_003478006.1|	176	6e-41	PREDICTED: Cavia porcellus protein SFI1 homolog (LOC100720098), mRNA	sp|A9CB34|SFI1_PAPAN	112	2e-35	Protein SFI1 homolog OS=Papio anubis GN=SFI1 PE=3 SV=2	--	--	--	--	--	--	--	--	--	--	-	-	GO:0005856//cytoskeleton;GO:0005829//cytosol
CL1098.Contig4_A-W	431	0	0	0	0	gi|354483994|ref|XP_003504177.1|	162.9	3e-39	PREDICTED: protein SFI1 homolog [Cricetulus griseus]	gi|297260904|ref|XM_001111056.2|	236	6e-59	PREDICTED: Macaca mulatta protein SFI1 homolog, transcript variant 3 (LOC716833), mRNA	sp|A9CB34|SFI1_PAPAN	161	5e-40	Protein SFI1 homolog OS=Papio anubis GN=SFI1 PE=3 SV=2	--	--	--	--	--	--	--	--	--	--	-	-	GO:0005856//cytoskeleton;GO:0005829//cytosol
CL1099.Contig1_A-W	397	6	1.6496	144	49.3726	gi|402913473|ref|XP_003919214.1|	187.2	1e-46	PREDICTED: uncharacterized protein LOC101002953 [Papio anubis]	gi|6643148|gb|AF194575.1|AF194575	212	8e-52	Homo sapiens clone 1003 immunoglobulin lambda light chain variable region mRNA, partial cds	sp|P01706|LV203_HUMAN	162	2e-40	Ig lambda chain V-II region BOH OS=Homo sapiens PE=1 SV=1	--	--	--	--	--	K06554	2e-32	137	bta:789205	immunoglobulin lambda-like polypeptide 1	-	-	-
CL11.Contig1_A-W	596	2	0.3663	6	1.3703	gi|351707296|gb|EHB10215.1|	389.8	3e-107	Oxysterol-binding protein-related protein 1 [Heterocephalus glaber]	gi|344269118|ref|XM_003406354.1|	833	0	PREDICTED: Loxodonta africana oxysterol binding protein-like 1A (OSBPL1A), mRNA	sp|Q8K4M9|OSBL1_RAT	387	9e-108	Oxysterol-binding protein-related protein 1 OS=Rattus norvegicus GN=Osbpl1a PE=1 SV=1	--	--	--	--	--	--	--	--	--	--	GO:0006869//lipid transport	GO:0008289//lipid binding	-
CL11.Contig2_A-W	376	0	0	3	1.086	gi|351707296|gb|EHB10215.1|	214.9	8e-55	Oxysterol-binding protein-related protein 1 [Heterocephalus glaber]	gi|297275090|ref|XM_002800885.1|	478	1e-132	PREDICTED: Macaca mulatta oxysterol binding protein-like 1A, transcript variant 2 (OSBPL1A), mRNA	sp|Q8K4M9|OSBL1_RAT	212	1e-55	Oxysterol-binding protein-related protein 1 OS=Rattus norvegicus GN=Osbpl1a PE=1 SV=1	--	--	--	--	--	--	--	--	--	--	GO:0006869//lipid transport	-	-
CL11.Contig3_A-W	1106	30	2.9606	69	8.492	gi|348576764|ref|XP_003474156.1|	759.2	0	PREDICTED: oxysterol-binding protein-related protein 1-like [Cavia porcellus]	gi|197100858|ref|NM_001133772.1|	1645	0	Pongo abelii oxysterol binding protein-like 1A (OSBPL1A), mRNA >gi|55726786|emb|CR857904.1| Pongo abelii mRNA; cDNA DKFZp459N1538 (from clone DKFZp459N1538)	sp|Q9BXW6|OSBL1_HUMAN	752	0	Oxysterol-binding protein-related protein 1 OS=Homo sapiens GN=OSBPL1A PE=1 SV=2	--	--	--	--	--	--	--	--	--	--	GO:0006869//lipid transport	-	-
CL110.Contig1_A-W	1832	27	1.6086	26	1.9318	gi|332853519|ref|XP_001172135.2|	959.5	0	PREDICTED: ilvB (bacterial acetolactate synthase)-like isoform 4 [Pan troglodytes] >gi|397484967|ref|XP_003813635.1| PREDICTED: acetolactate synthase-like protein [Pan paniscus]	gi|29171690|ref|NM_006844.3|	1679	0	Homo sapiens ilvB (bacterial acetolactate synthase)-like (ILVBL), mRNA	sp|A1L0T0|ILVBL_HUMAN	958	0	Acetolactate synthase-like protein OS=Homo sapiens GN=ILVBL PE=1 SV=2	ML2083	215	2e-55	COG0028	Thiamine pyrophosphate-requiring enzymes [acetolactate synthase, pyruvate dehydrogenase (cytochrome), glyoxylate carboligase, phosphonopyruvate decarboxylase]	K11259	0	959	pon:100454145	acetolactate synthase-like protein [EC:2.2.1.-]	GO:0008152//metabolic process	GO:0000287//magnesium ion binding;GO:0016740//transferase activity;GO:0030976//thiamine pyrophosphate binding	GO:0016021//integral to membrane
CL110.Contig2_A-W	1891	9	0.5195	6	0.4319	gi|332853519|ref|XP_001172135.2|	280	0	PREDICTED: ilvB (bacterial acetolactate synthase)-like isoform 4 [Pan troglodytes] >gi|397484967|ref|XP_003813635.1| PREDICTED: acetolactate synthase-like protein [Pan paniscus]	gi|402904569|ref|XM_003915067.1|	1124	0	PREDICTED: Papio anubis ilvB (bacterial acetolactate synthase)-like (ILVBL), mRNA	sp|A1L0T0|ILVBL_HUMAN	677	0	Acetolactate synthase-like protein OS=Homo sapiens GN=ILVBL PE=1 SV=2	ML2083	135	3e-49	COG0028	Thiamine pyrophosphate-requiring enzymes [acetolactate synthase, pyruvate dehydrogenase (cytochrome), glyoxylate carboligase, phosphonopyruvate decarboxylase]	K11259	0	678	pon:100454145	acetolactate synthase-like protein [EC:2.2.1.-]	-	GO:0000287//magnesium ion binding;GO:0016740//transferase activity;GO:0030976//thiamine pyrophosphate binding	GO:0016021//integral to membrane
CL110.Contig3_A-W	977	0	0	1	0.1393	gi|354485191|ref|XP_003504767.1|	578.9	1e-163	PREDICTED: acetolactate synthase-like protein [Cricetulus griseus]	gi|402904569|ref|XM_003915067.1|	954	0	PREDICTED: Papio anubis ilvB (bacterial acetolactate synthase)-like (ILVBL), mRNA	sp|Q8BU33|ILVBL_MOUSE	573	2e-163	Acetolactate synthase-like protein OS=Mus musculus GN=Ilvbl PE=2 SV=1	ML2083	114	3e-25	COG0028	Thiamine pyrophosphate-requiring enzymes [acetolactate synthase, pyruvate dehydrogenase (cytochrome), glyoxylate carboligase, phosphonopyruvate decarboxylase]	K11259	8e-164	576	rno:362843	acetolactate synthase-like protein [EC:2.2.1.-]	GO:0008152//metabolic process	GO:0000287//magnesium ion binding;GO:0016740//transferase activity;GO:0030976//thiamine pyrophosphate binding	GO:0016021//integral to membrane
CL110.Contig4_A-W	856	0	0	1	0.159	gi|157823815|ref|NP_001102208.1|	516.5	5e-145	acetolactate synthase-like protein [Rattus norvegicus]	gi|402904569|ref|XM_003915067.1|	837	0	PREDICTED: Papio anubis ilvB (bacterial acetolactate synthase)-like (ILVBL), mRNA	sp|Q8BU33|ILVBL_MOUSE	509	3e-144	Acetolactate synthase-like protein OS=Mus musculus GN=Ilvbl PE=2 SV=1	ML2083	113	4e-25	COG0028	Thiamine pyrophosphate-requiring enzymes [acetolactate synthase, pyruvate dehydrogenase (cytochrome), glyoxylate carboligase, phosphonopyruvate decarboxylase]	K11259	8e-146	516	rno:362843	acetolactate synthase-like protein [EC:2.2.1.-]	GO:0008152//metabolic process	GO:0000287//magnesium ion binding;GO:0016740//transferase activity;GO:0030976//thiamine pyrophosphate binding	GO:0016021//integral to membrane
CL110.Contig5_A-W	1946	1	0.0561	2	0.1399	gi|332853519|ref|XP_001172135.2|	930.6	0	PREDICTED: ilvB (bacterial acetolactate synthase)-like isoform 4 [Pan troglodytes] >gi|397484967|ref|XP_003813635.1| PREDICTED: acetolactate synthase-like protein [Pan paniscus]	gi|402904569|ref|XM_003915067.1|	1402	0	PREDICTED: Papio anubis ilvB (bacterial acetolactate synthase)-like (ILVBL), mRNA	sp|A1L0T0|ILVBL_HUMAN	929	0	Acetolactate synthase-like protein OS=Homo sapiens GN=ILVBL PE=1 SV=2	ML2083	203	1e-51	COG0028	Thiamine pyrophosphate-requiring enzymes [acetolactate synthase, pyruvate dehydrogenase (cytochrome), glyoxylate carboligase, phosphonopyruvate decarboxylase]	K11259	0	930	pon:100454145	acetolactate synthase-like protein [EC:2.2.1.-]	GO:0008152//metabolic process	GO:0000287//magnesium ion binding;GO:0016740//transferase activity;GO:0030976//thiamine pyrophosphate binding	GO:0016021//integral to membrane
CL110.Contig6_A-W	2026	0	0	2	0.1344	gi|332853519|ref|XP_001172135.2|	258.8	0	PREDICTED: ilvB (bacterial acetolactate synthase)-like isoform 4 [Pan troglodytes] >gi|397484967|ref|XP_003813635.1| PREDICTED: acetolactate synthase-like protein [Pan paniscus]	gi|402904569|ref|XM_003915067.1|	1124	0	PREDICTED: Papio anubis ilvB (bacterial acetolactate synthase)-like (ILVBL), mRNA	sp|A1L0T0|ILVBL_HUMAN	677	0	Acetolactate synthase-like protein OS=Homo sapiens GN=ILVBL PE=1 SV=2	ML2083	135	3e-47	COG0028	Thiamine pyrophosphate-requiring enzymes [acetolactate synthase, pyruvate dehydrogenase (cytochrome), glyoxylate carboligase, phosphonopyruvate decarboxylase]	K11259	0	678	pon:100454145	acetolactate synthase-like protein [EC:2.2.1.-]	-	GO:0000287//magnesium ion binding;GO:0016740//transferase activity;GO:0030976//thiamine pyrophosphate binding	GO:0016021//integral to membrane
CL1100.Contig1_A-W	1532	31	2.2086	376	33.4074	gi|9910544|ref|NP_064624.1|	166	4e-39	CDC42 small effector protein 1 [Homo sapiens] >gi|78042572|ref|NP_001030284.1| CDC42 small effector protein 1 [Bos taurus] >gi|84794645|ref|NP_001034132.1| CDC42 small effector protein 1 [Canis lupus familiaris] >gi|84798620|ref|NP_001033796.1| CDC42 small effector protein 1 [Homo sapiens] >gi|298104118|ref|NP_001177122.1| CDC42 small effector 1 [Sus scrofa] >gi|383873037|ref|NP_001244411.1| CDC4…	gi|383873036|ref|NM_001257482.1|	862	0	Macaca mulatta CDC42 small effector 1 (CDC42SE1), mRNA	sp|Q9NRR8|C42S1_HUMAN	166	2e-40	CDC42 small effector protein 1 OS=Homo sapiens GN=CDC42SE1 PE=1 SV=1	--	--	--	--	--	K13219	1e-07	58.5	cfa:100688260	splicing factor, proline- and glutamine-rich	GO:0046329//negative regulation of JNK cascade;GO:0008360//regulation of cell shape;GO:0006909//phagocytosis;GO:0007264//small GTPase mediated signal transduction	GO:0005095//GTPase inhibitor activity	GO:0005856//cytoskeleton;GO:0005938//cell cortex;GO:0005886//plasma membrane
CL1100.Contig2_A-W	806	0	0	25	4.222	gi|10444117|gb|AAG17723.1|AF286592_1	58.9	2e-07	signaling molecule SPEC1 beta [Homo sapiens]	gi|383873036|ref|NM_001257482.1|	248	3e-62	Macaca mulatta CDC42 small effector 1 (CDC42SE1), mRNA	sp|Q95JC9|PRP_PIG	56.2	8e-08	Basic proline-rich protein OS=Sus scrofa PE=1 SV=2	Rv2839c	49.3	8e-06	COG0532	Translation initiation factor 2 (IF-2; GTPase)	K13219	5e-08	58.5	cfa:100688260	splicing factor, proline- and glutamine-rich	-	-	-
CL1100.Contig3_A-W	276	3	1.1864	9	4.4386	--	--	--	--	gi|383873036|ref|NM_001257482.1|	83.8	3e-13	Macaca mulatta CDC42 small effector 1 (CDC42SE1), mRNA	--	--	--	--	--	--	--	--	--	--	--	--	--	--	-	-	-
CL1101.Contig1_A-W	204	1	0.535	5	3.3362	--	--	--	--	--	--	--	--	--	--	--	--	--	--	--	--	--	--	--	--	--	--	-	-	-
CL1101.Contig2_A-W	807	24	3.2461	89	15.0117	--	--	--	--	--	--	--	--	--	--	--	--	--	--	--	--	--	--	--	--	--	--	-	-	-
CL1101.Contig3_A-W	264	3	1.2403	3	1.5468	--	--	--	--	--	--	--	--	--	--	--	--	--	--	--	--	--	--	--	--	--	--	-	-	-
CL1102.Contig10_A-W	1978	3	0.1655	1	0.0688	gi|148672435|gb|EDL04382.1|	55.8	8e-06	TraB domain containing, isoform CRA_c [Mus musculus]	gi|158257531|dbj|AK292050.1|	765	0	Homo sapiens cDNA FLJ77505 complete cds	sp|Q99JY4|TRABD_MOUSE	365	3e-100	TraB domain-containing protein OS=Mus musculus GN=Trabd PE=2 SV=1	MJ1365	70.9	8e-12	COG1916	Uncharacterized homolog of PrgY (pheromone shutdown protein)	--	--	--	--	--	-	-	-
CL1102.Contig11_A-W	1272	2	0.1716	1	0.107	gi|351700573|gb|EHB03492.1|	84	4e-165	TraB domain-containing protein [Heterocephalus glaber]	gi|158257531|dbj|AK292050.1|	1023	0	Homo sapiens cDNA FLJ77505 complete cds	sp|Q58DF3|TRABD_BOVIN	511	5e-163	TraB domain-containing protein OS=Bos taurus GN=TRABD PE=2 SV=1	XF2444	100	8e-22	COG1916	Uncharacterized homolog of PrgY (pheromone shutdown protein)	K03626	2e-07	57.8	gga:396544	nascent polypeptide-associated complex subunit alpha	-	-	-
CL1102.Contig12_A-W	1195	2	0.1827	1	0.1139	gi|148672434|gb|EDL04381.1|	608.6	1e-172	TraB domain containing, isoform CRA_b [Mus musculus]	gi|103492026|gb|DQ529300.1|	1191	0	Homo sapiens TTG2 (TTG2) gene, TTG2-s allele, complete cds	sp|Q99JY4|TRABD_MOUSE	598	6e-171	TraB domain-containing protein OS=Mus musculus GN=Trabd PE=2 SV=1	XF2444	110	6e-24	COG1916	Uncharacterized homolog of PrgY (pheromone shutdown protein)	K06236	4e-07	48.1	bta:282187	collagen, type I/II/III/V/XI, alpha	-	-	-
CL1102.Contig13_A-W	1193	2	0.183	1	0.1141	gi|348551604|ref|XP_003461620.1|	85.5	2e-150	PREDICTED: traB domain-containing protein [Cavia porcellus]	gi|158257531|dbj|AK292050.1|	969	0	Homo sapiens cDNA FLJ77505 complete cds	sp|Q9H4I3|TRABD_HUMAN	464	4e-149	TraB domain-containing protein OS=Homo sapiens GN=TRABD PE=2 SV=1	XF2444	100	7e-22	COG1916	Uncharacterized homolog of PrgY (pheromone shutdown protein)	--	--	--	--	--	-	-	-
CL1102.Contig1_A-W	2512	24	1.0428	109	5.9064	gi|148672433|gb|EDL04380.1|	424.9	9e-117	TraB domain containing, isoform CRA_a [Mus musculus]	gi|348551603|ref|XM_003461572.1|	817	0	PREDICTED: Cavia porcellus TraB domain containing (Trabd), mRNA	sp|Q99JY4|TRABD_MOUSE	413	1e-114	TraB domain-containing protein OS=Mus musculus GN=Trabd PE=2 SV=1	MJ1365	70.9	1e-11	COG1916	Uncharacterized homolog of PrgY (pheromone shutdown protein)	--	--	--	--	--	-	-	-
CL1102.Contig2_A-W	2321	7	0.3292	15	0.8797	gi|148672434|gb|EDL04381.1|	27.3	0	TraB domain containing, isoform CRA_b [Mus musculus]	gi|103492026|gb|DQ529300.1|	1342	0	Homo sapiens TTG2 (TTG2) gene, TTG2-s allele, complete cds	sp|Q99JY4|TRABD_MOUSE	645	0	TraB domain-containing protein OS=Mus musculus GN=Trabd PE=2 SV=1	XF2444	110	8e-24	COG1916	Uncharacterized homolog of PrgY (pheromone shutdown protein)	K09552	4e-07	57.8	mcc:699488	spastic paraplegia 7 [EC:3.4.24.-]	-	-	-
CL1102.Contig3_A-W	2608	28	1.1718	45	2.3487	gi|148672434|gb|EDL04381.1|	705.3	0	TraB domain containing, isoform CRA_b [Mus musculus]	gi|103492026|gb|DQ529300.1|	1396	0	Homo sapiens TTG2 (TTG2) gene, TTG2-s allele, complete cds	sp|Q99JY4|TRABD_MOUSE	695	0	TraB domain-containing protein OS=Mus musculus GN=Trabd PE=2 SV=1	XF2444	110	9e-24	COG1916	Uncharacterized homolog of PrgY (pheromone shutdown protein)	K09552	7e-08	60.5	mcc:699488	spastic paraplegia 7 [EC:3.4.24.-]	-	-	-
CL1102.Contig4_A-W	1116	2	0.1956	1	0.122	gi|148672434|gb|EDL04381.1|	27.3	6e-156	TraB domain containing, isoform CRA_b [Mus musculus]	gi|332860132|ref|XM_515215.3|	1144	0	PREDICTED: Pan troglodytes TraB domain containing (TRABD), mRNA	sp|Q99JY4|TRABD_MOUSE	549	5e-156	TraB domain-containing protein OS=Mus musculus GN=Trabd PE=2 SV=1	XF2444	110	6e-24	COG1916	Uncharacterized homolog of PrgY (pheromone shutdown protein)	K06236	3e-06	45.1	bta:282187	collagen, type I/II/III/V/XI, alpha	-	-	-
CL1102.Contig5_A-W	2307	3	0.1419	1	0.059	gi|157817646|ref|NP_001100258.1|	181.4	0	traB domain-containing protein [Rattus norvegicus]	gi|158257531|dbj|AK292050.1|	1023	0	Homo sapiens cDNA FLJ77505 complete cds	sp|Q9H4I3|TRABD_HUMAN	509	0	TraB domain-containing protein OS=Homo sapiens GN=TRABD PE=2 SV=1	XF2444	100	9e-22	COG1916	Uncharacterized homolog of PrgY (pheromone shutdown protein)	K03626	4e-07	57.8	gga:396544	nascent polypeptide-associated complex subunit alpha	-	-	-
CL1102.Contig6_A-W	2230	3	0.1468	1	0.061	gi|148672434|gb|EDL04381.1|	705.3	0	TraB domain containing, isoform CRA_b [Mus musculus]	gi|103492026|gb|DQ529300.1|	1396	0	Homo sapiens TTG2 (TTG2) gene, TTG2-s allele, complete cds	sp|Q99JY4|TRABD_MOUSE	695	0	TraB domain-containing protein OS=Mus musculus GN=Trabd PE=2 SV=1	XF2444	110	8e-24	COG1916	Uncharacterized homolog of PrgY (pheromone shutdown protein)	K09552	1e-08	62.4	mcc:699488	spastic paraplegia 7 [EC:3.4.24.-]	-	-	-
CL1102.Contig7_A-W	2228	3	0.147	1	0.0611	gi|402884643|ref|XP_003905785.1|	183.3	2e-177	PREDICTED: traB domain-containing protein [Papio anubis]	gi|158257531|dbj|AK292050.1|	969	0	Homo sapiens cDNA FLJ77505 complete cds	sp|Q9H4I3|TRABD_HUMAN	464	1e-177	TraB domain-containing protein OS=Homo sapiens GN=TRABD PE=2 SV=1	XF2444	100	9e-22	COG1916	Uncharacterized homolog of PrgY (pheromone shutdown protein)	K06236	6e-06	37.4	hsa:1289	collagen, type I/II/III/V/XI, alpha	-	-	-
CL1102.Contig8_A-W	2151	4	0.203	2	0.1266	gi|148672434|gb|EDL04381.1|	27.3	0	TraB domain containing, isoform CRA_b [Mus musculus]	gi|103492026|gb|DQ529300.1|	1342	0	Homo sapiens TTG2 (TTG2) gene, TTG2-s allele, complete cds	sp|Q99JY4|TRABD_MOUSE	645	0	TraB domain-containing protein OS=Mus musculus GN=Trabd PE=2 SV=1	XF2444	110	8e-24	COG1916	Uncharacterized homolog of PrgY (pheromone shutdown protein)	K09552	4e-07	57.8	mcc:699488	spastic paraplegia 7 [EC:3.4.24.-]	-	-	-
CL1102.Contig9_A-W	2057	3	0.1592	5	0.3309	gi|148672435|gb|EDL04382.1|	55.8	9e-06	TraB domain containing, isoform CRA_c [Mus musculus]	gi|348551603|ref|XM_003461572.1|	819	0	PREDICTED: Cavia porcellus TraB domain containing (Trabd), mRNA	sp|Q99JY4|TRABD_MOUSE	414	3e-115	TraB domain-containing protein OS=Mus musculus GN=Trabd PE=2 SV=1	MJ1365	70.9	8e-12	COG1916	Uncharacterized homolog of PrgY (pheromone shutdown protein)	--	--	--	--	--	-	-	-
CL1103.Contig1_A-W	1122	6	0.5837	17	2.0624	gi|403302716|ref|XP_003941999.1|	415.2	2e-114	PREDICTED: histone-lysine N-methyltransferase SETDB1 [Saimiri boliviensis boliviensis]	gi|338725094|ref|XM_001490912.3|	920	0	PREDICTED: Equus caballus SET domain, bifurcated 1 (SETDB1), mRNA	sp|Q15047|SETB1_HUMAN	412	9e-115	Histone-lysine N-methyltransferase SETDB1 OS=Homo sapiens GN=SETDB1 PE=1 SV=1	--	--	--	--	--	K11421	4e-115	415	mcc:716141	histone-lysine N-methyltransferase SETDB [EC:2.1.1.43]	GO:0016568//chromatin modification	GO:0003677//DNA binding;GO:0018024//histone-lysine N-methyltransferase activity;GO:0005515//protein binding;GO:0008270//zinc ion binding	GO:0005730//nucleolus;GO:0005794//Golgi apparatus;GO:0005886//plasma membrane;GO:0005694//chromosome
CL1103.Contig2_A-W	2950	561	20.7567	272	12.5505	gi|395856121|ref|XP_003800486.1|	402.1	8e-110	PREDICTED: histone-lysine N-methyltransferase SETDB1 [Otolemur garnettii]	gi|395729884|ref|XM_002810260.2|	983	0	PREDICTED: Pongo abelii SET domain, bifurcated 1 (SETDB1), partial mRNA	sp|Q15047|SETB1_HUMAN	391	4e-108	Histone-lysine N-methyltransferase SETDB1 OS=Homo sapiens GN=SETDB1 PE=1 SV=1	SPCC306.04c	58.9	5e-08	COG2940	Proteins containing SET domain	K11421	5e-108	393	rno:689883	histone-lysine N-methyltransferase SETDB [EC:2.1.1.43]	GO:0034968//histone lysine methylation;GO:0001833//inner cell mass cell proliferation;GO:0006355//regulation of transcription, DNA-dependent;GO:0018022//peptidyl-lysine methylation	GO:0008270//zinc ion binding;GO:0018024//histone-lysine N-methyltransferase activity;GO:0003677//DNA binding;GO:0005515//protein binding	GO:0005730//nucleolus;GO:0005694//chromosome;GO:0005794//Golgi apparatus;GO:0005886//plasma membrane
CL1103.Contig3_A-W	423	0	0	3	0.9654	--	--	--	--	gi|118344488|gb|AC190378.3|	81.8	2e-12	Ictidomys tridecemlineatus clone VMRC20-121H21, complete sequence	--	--	--	--	--	--	--	--	--	--	--	--	--	--	-	-	-
CL1104.Contig1_A-W	2934	0	0	9	0.4175	gi|301772100|ref|XP_002921473.1|	329.3	6e-88	PREDICTED: pleckstrin homology domain-containing family M member 2-like [Ailuropoda melanoleuca]	gi|301772099|ref|XM_002921427.1|	1447	0	PREDICTED: Ailuropoda melanoleuca pleckstrin homology domain containing, family M (with RUN domain) member 2 (PLEKHM2), mRNA	sp|Q8IWE5|PKHM2_HUMAN	1180	0	Pleckstrin homology domain-containing family M member 2 OS=Homo sapiens GN=PLEKHM2 PE=1 SV=2	--	--	--	--	--	K15348	0	1204	aml:100482759	pleckstrin homology domain-containing family M member 2	GO:0007030//Golgi organization	GO:0019894//kinesin binding	GO:0005737//cytoplasm
CL1104.Contig2_A-W	2874	3	0.1139	2	0.0947	gi|301772100|ref|XP_002921473.1|	329.3	6e-88	PREDICTED: pleckstrin homology domain-containing family M member 2-like [Ailuropoda melanoleuca]	gi|301772099|ref|XM_002921427.1|	1447	0	PREDICTED: Ailuropoda melanoleuca pleckstrin homology domain containing, family M (with RUN domain) member 2 (PLEKHM2), mRNA	sp|Q80TQ5|PKHM2_MOUSE	1136	0	Pleckstrin homology domain-containing family M member 2 OS=Mus musculus GN=Plekhm2 PE=1 SV=2	--	--	--	--	--	K15348	0	1148	aml:100482759	pleckstrin homology domain-containing family M member 2	GO:0007030//Golgi organization	GO:0019894//kinesin binding	GO:0005737//cytoplasm
CL1104.Contig3_A-W	2935	3	0.1116	0	0	gi|123294347|emb|CAM19907.1|	1516.5	0	pleckstrin homology domain containing, family M (with RUN domain) member 2 [Mus musculus]	gi|194208010|ref|XM_001488946.2|	2117	0	PREDICTED: Equus caballus pleckstrin homology domain containing, family M (with RUN domain) member 2 (PLEKHM2), mRNA	sp|Q80TQ5|PKHM2_MOUSE	1509	0	Pleckstrin homology domain-containing family M member 2 OS=Mus musculus GN=Plekhm2 PE=1 SV=2	--	--	--	--	--	K15348	0	1515	aml:100482759	pleckstrin homology domain-containing family M member 2	GO:0007030//Golgi organization	GO:0019894//kinesin binding	GO:0005737//cytoplasm
CL1104.Contig4_A-W	2995	8	0.2915	0	0	gi|301772100|ref|XP_002921473.1|	1572	0	PREDICTED: pleckstrin homology domain-containing family M member 2-like [Ailuropoda melanoleuca]	gi|194208010|ref|XM_001488946.2|	2117	0	PREDICTED: Equus caballus pleckstrin homology domain containing, family M (with RUN domain) member 2 (PLEKHM2), mRNA	sp|Q8IWE5|PKHM2_HUMAN	1549	0	Pleckstrin homology domain-containing family M member 2 OS=Homo sapiens GN=PLEKHM2 PE=1 SV=2	--	--	--	--	--	K15348	0	1571	aml:100482759	pleckstrin homology domain-containing family M member 2	GO:0007030//Golgi organization	GO:0019894//kinesin binding	GO:0005737//cytoplasm
CL1104.Contig5_A-W	1493	0	0	0	0	gi|291412223|ref|XP_002722386.1|	696.4	0	PREDICTED: pleckstrin homology domain containing, family M (with RUN domain) member 2 [Oryctolagus cuniculus]	gi|291412222|ref|XM_002722340.1|	1419	0	PREDICTED: Oryctolagus cuniculus pleckstrin homology domain containing, family M (with RUN domain) member 2 (LOC100348790), mRNA	sp|Q8IWE5|PKHM2_HUMAN	686	0	Pleckstrin homology domain-containing family M member 2 OS=Homo sapiens GN=PLEKHM2 PE=1 SV=2	--	--	--	--	--	K15348	0	686	mcc:701382	pleckstrin homology domain-containing family M member 2	GO:0007030//Golgi organization	GO:0019894//kinesin binding	GO:0005737//cytoplasm
CL1104.Contig6_A-W	1473	0	0	0	0	gi|291412223|ref|XP_002722386.1|	154.8	0	PREDICTED: pleckstrin homology domain containing, family M (with RUN domain) member 2 [Oryctolagus cuniculus]	gi|291412222|ref|XM_002722340.1|	1306	0	PREDICTED: Oryctolagus cuniculus pleckstrin homology domain containing, family M (with RUN domain) member 2 (LOC100348790), mRNA	sp|Q8IWE5|PKHM2_HUMAN	526	0	Pleckstrin homology domain-containing family M member 2 OS=Homo sapiens GN=PLEKHM2 PE=1 SV=2	--	--	--	--	--	K15348	0	526	ptr:456462	pleckstrin homology domain-containing family M member 2	GO:0007030//Golgi organization	GO:0019894//kinesin binding	GO:0005737//cytoplasm
CL1104.Contig7_A-W	1432	0	0	0	0	gi|195546802|ref|NP_001124255.1|	209.5	2e-113	pleckstrin homology domain-containing family M member 2 [Danio rerio] >gi|190337544|gb|AAI63454.1| Zgc:194971 [Danio rerio]	gi|291412222|ref|XM_002722340.1|	676	0	PREDICTED: Oryctolagus cuniculus pleckstrin homology domain containing, family M (with RUN domain) member 2 (LOC100348790), mRNA	sp|Q80TQ5|PKHM2_MOUSE	333	6e-91	Pleckstrin homology domain-containing family M member 2 OS=Mus musculus GN=Plekhm2 PE=1 SV=2	--	--	--	--	--	K15348	3e-114	225	dre:564823	pleckstrin homology domain-containing family M member 2	GO:0007030//Golgi organization	GO:0019894//kinesin binding	GO:0005737//cytoplasm
CL1104.Contig8_A-W	1412	0	0	0	0	gi|291412223|ref|XP_002722386.1|	448.7	3e-124	PREDICTED: pleckstrin homology domain containing, family M (with RUN domain) member 2 [Oryctolagus cuniculus]	gi|291412222|ref|XM_002722340.1|	676	0	PREDICTED: Oryctolagus cuniculus pleckstrin homology domain containing, family M (with RUN domain) member 2 (LOC100348790), mRNA	sp|Q8IWE5|PKHM2_HUMAN	444	3e-124	Pleckstrin homology domain-containing family M member 2 OS=Homo sapiens GN=PLEKHM2 PE=1 SV=2	--	--	--	--	--	K15348	3e-124	446	aml:100482759	pleckstrin homology domain-containing family M member 2	GO:0007030//Golgi organization	GO:0019894//kinesin binding	-
CL1104.Contig9_A-W	529	0	0	3	0.7719	gi|344250247|gb|EGW06351.1|	278.5	8e-74	Pleckstrin-likey domain-containing family M member 2 [Cricetulus griseus]	gi|291412222|ref|XM_002722340.1|	599	1e-168	PREDICTED: Oryctolagus cuniculus pleckstrin homology domain containing, family M (with RUN domain) member 2 (LOC100348790), mRNA	sp|Q8IWE5|PKHM2_HUMAN	273	1e-73	Pleckstrin homology domain-containing family M member 2 OS=Homo sapiens GN=PLEKHM2 PE=1 SV=2	--	--	--	--	--	K15348	6e-74	276	aml:100482759	pleckstrin homology domain-containing family M member 2	-	-	-
CL1105.Contig1_A-W	365	4	1.1961	25	9.3231	gi|68303911|gb|AAY89642.1|	63.2	4e-09	PPM1B beta isoform variant 6 [Homo sapiens]	gi|14190753|gb|AC013717.8|	111	2e-21	Homo sapiens BAC clone RP11-24I5 from 2, complete sequence	--	--	--	--	--	--	--	--	--	--	--	--	--	--	-	-	-
CL1105.Contig2_A-W	226	1	0.483	0	0	gi|68303911|gb|AAY89642.1|	63.2	4e-09	PPM1B beta isoform variant 6 [Homo sapiens]	gi|354467630|ref|XM_003496224.1|	89.7	4e-15	PREDICTED: Cricetulus griseus protein phosphatase 1B-like, transcript variant 3 (LOC100761807), mRNA	--	--	--	--	--	--	--	--	--	--	--	--	--	--	-	-	-
CL1106.Contig1_A-W	270	0	0	14	7.0579	--	--	--	--	--	--	--	--	--	--	--	--	--	--	--	--	--	--	--	--	--	--	-	-	-
CL1106.Contig2_A-W	236	0	0	13	7.498	--	--	--	--	--	--	--	--	--	--	--	--	--	--	--	--	--	--	--	--	--	--	-	-	-
CL1107.Contig1_A-W	491	15	3.3345	28	7.7623	--	--	--	--	gi|21431105|gb|AC105213.5|	79.8	1e-11	Homo sapiens chromosome 8, clone RP11-346A14, complete sequence	--	--	--	--	--	--	--	--	--	--	--	--	--	--	-	-	-
CL1107.Contig2_A-W	340	6	1.9262	1	0.4003	--	--	--	--	gi|110350809|gb|AC172103.8|	69.9	6e-09	Spermophilus tridecemlineatus, clone XX-28682257A7, complete sequence	--	--	--	--	--	--	--	--	--	--	--	--	--	--	-	-	-
CL1108.Contig1_A-W	926	2	0.2357	0	0	gi|297298659|ref|XP_001084839.2|	100.1	1e-19	PREDICTED: chromosome 14 open reading frame 73 ortholog [Macaca mulatta]	gi|402877262|ref|XM_003902303.1|	440	1e-120	PREDICTED: Papio anubis exocyst complex component 3-like 4 (EXOC3L4), mRNA	sp|Q17RC7|EX3L4_HUMAN	376	3e-104	Exocyst complex component 3-like protein 4 OS=Homo sapiens GN=EXOC3L4 PE=2 SV=2	--	--	--	--	--	K06110	3e-08	42	tca:662589	exocyst complex component 3	-	-	-
CL1108.Contig2_A-W	879	5	0.6209	0	0	gi|109731111|gb|AAI13656.1|	474.6	2e-132	Chromosome 14 open reading frame 73 [Homo sapiens]	gi|402877262|ref|XM_003902303.1|	591	1e-165	PREDICTED: Papio anubis exocyst complex component 3-like 4 (EXOC3L4), mRNA	sp|Q17RC7|EX3L4_HUMAN	470	2e-132	Exocyst complex component 3-like protein 4 OS=Homo sapiens GN=EXOC3L4 PE=2 SV=2	--	--	--	--	--	K06110	3e-12	72.8	tca:662589	exocyst complex component 3	-	-	-
CL1109.Contig1_A-W	532	0	0	0	0	gi|344267850|ref|XP_003405778.1|	328.9	5e-89	PREDICTED: protein SCAF11 [Loxodonta africana]	gi|344267849|ref|XM_003405730.1|	856	0	PREDICTED: Loxodonta africana SR-related CTD-associated factor 11 (SCAF11), mRNA	sp|Q99590|SCAFB_HUMAN	322	4e-88	Protein SCAF11 OS=Homo sapiens GN=SCAF11 PE=1 SV=2	--	--	--	--	--	K05628	1e-06	52.8	xla:100036839	arginine-glutamic acid dipeptide (RE) repeats	GO:0000245//spliceosomal complex assembly	GO:0005515//protein binding;GO:0008270//zinc ion binding	GO:0005634//nucleus
CL1109.Contig2_A-W	3179	76	2.6094	375	16.0566	gi|301783597|ref|XP_002927215.1|	1697.2	0	PREDICTED: SFRS2-interacting protein-like [Ailuropoda melanoleuca]	gi|117676383|ref|NM_004719.2|	3207	0	Homo sapiens SR-related CTD-associated factor 11 (SCAF11), mRNA	sp|Q99590|SCAFB_HUMAN	1645	0	Protein SCAF11 OS=Homo sapiens GN=SCAF11 PE=1 SV=2	PA2976	60.1	2e-08	COG1530	Ribonucleases G and E	K13165	2e-21	105	ptr:461839	splicing factor, arginine/serine-rich 12	GO:0000245//spliceosomal complex assembly	GO:0005515//protein binding;GO:0008270//zinc ion binding	GO:0005634//nucleus
CL1109.Contig3_A-W	460	3	0.7118	28	8.2854	gi|402885715|ref|XP_003906293.1|	187.2	1e-46	PREDICTED: protein SCAF11 [Papio anubis]	gi|402885714|ref|XM_003906244.1|	680	0	PREDICTED: Papio anubis SR-related CTD-associated factor 11 (SCAF11), mRNA	sp|Q99590|SCAFB_HUMAN	175	4e-44	Protein SCAF11 OS=Homo sapiens GN=SCAF11 PE=1 SV=2	--	--	--	--	--	--	--	--	--	--	GO:0000245//spliceosomal complex assembly	GO:0005515//protein binding;GO:0008270//zinc ion binding	GO:0005634//nucleus
CL1109.Contig4_A-W	290	2	0.7527	27	12.673	gi|403224969|ref|NP_001258099.1|	99	6e-20	SFRS2-interacting protein [Rattus norvegicus]	gi|4263638|gb|AC000015.2|	478	1e-132	Homo sapiens chromosome 12 clone B271E1, complete sequence	sp|Q99590|SCAFB_HUMAN	99	2e-21	Protein SCAF11 OS=Homo sapiens GN=SCAF11 PE=1 SV=2	--	--	--	--	--	--	--	--	--	--	GO:0000245//spliceosomal complex assembly	GO:0005515//protein binding;GO:0008270//zinc ion binding	GO:0005634//nucleus
CL111.Contig1_A-W	705	0	0	0	0	gi|332235395|ref|XP_003266889.1|	253.8	4e-66	PREDICTED: spatacsin isoform 3 [Nomascus leucogenys]	gi|332235394|ref|XM_003266841.1|	537	1e-149	PREDICTED: Nomascus leucogenys spastic paraplegia 11 (autosomal recessive), transcript variant 3 (SPG11), mRNA	sp|Q96JI7|SPTCS_HUMAN	252	6e-67	Spatacsin OS=Homo sapiens GN=SPG11 PE=1 SV=3	--	--	--	--	--	--	--	--	--	--	GO:0008219//cell death	-	GO:0005829//cytosol;GO:0016021//integral to membrane;GO:0005634//nucleus
CL111.Contig2_A-W	483	0	0	0	0	gi|291403114|ref|XP_002717799.1|	98.6	9e-20	PREDICTED: spatacsin [Oryctolagus cuniculus]	gi|291403113|ref|XM_002717753.1|	165	2e-37	PREDICTED: Oryctolagus cuniculus spatacsin (LOC100357157), mRNA	sp|Q3UHA3|SPTCS_MOUSE	93.6	2e-19	Spatacsin OS=Mus musculus GN=Spg11 PE=2 SV=3	--	--	--	--	--	--	--	--	--	--	-	-	GO:0016021//integral to membrane;GO:0005737//cytoplasm;GO:0005634//nucleus
CL1110.Contig1_A-W	1431	1	0.0763	1	0.0951	gi|355762973|gb|EHH62097.1|	228.4	6e-58	hypothetical protein EGM_20298, partial [Macaca fascicularis]	gi|338718192|ref|XM_001503348.3|	1205	0	PREDICTED: Equus caballus protein tyrosine phosphatase type IVA 1-like, transcript variant 1 (LOC100057042), mRNA	sp|Q78EG7|TP4A1_RAT	228	3e-59	Protein tyrosine phosphatase type IVA 1 OS=Rattus norvegicus GN=Ptp4a1 PE=1 SV=1	--	--	--	--	--	K01104	9e-59	228	aml:100483032	protein-tyrosine phosphatase [EC:3.1.3.48]	GO:0035335//peptidyl-tyrosine dephosphorylation;GO:0007049//cell cycle;GO:0030335//positive regulation of cell migration;GO:0007275//multicellular organismal development	GO:0004727//prenylated protein tyrosine phosphatase activity;GO:0008138//protein tyrosine/serine/threonine phosphatase activity;GO:0005515//protein binding	GO:0009898//internal side of plasma membrane;GO:0005769//early endosome;GO:0005819//spindle;GO:0005783//endoplasmic reticulum;GO:0005634//nucleus
CL1110.Contig2_A-W	1345	3	0.2435	14	1.4168	gi|395863560|ref|XP_003803955.1|	135.6	5e-30	PREDICTED: protein tyrosine phosphatase type IVA 1-like [Otolemur garnettii]	gi|338718192|ref|XM_001503348.3|	995	0	PREDICTED: Equus caballus protein tyrosine phosphatase type IVA 1-like, transcript variant 1 (LOC100057042), mRNA	sp|Q78EG7|TP4A1_RAT	135	2e-31	Protein tyrosine phosphatase type IVA 1 OS=Rattus norvegicus GN=Ptp4a1 PE=1 SV=1	--	--	--	--	--	K01104	7e-31	135	ssc:100522049	protein-tyrosine phosphatase [EC:3.1.3.48]	GO:0035335//peptidyl-tyrosine dephosphorylation;GO:0007049//cell cycle;GO:0030335//positive regulation of cell migration;GO:0007275//multicellular organismal development	GO:0004727//prenylated protein tyrosine phosphatase activity;GO:0008138//protein tyrosine/serine/threonine phosphatase activity;GO:0005515//protein binding	GO:0009898//internal side of plasma membrane;GO:0005769//early endosome;GO:0005819//spindle;GO:0005783//endoplasmic reticulum;GO:0005634//nucleus
CL1110.Contig3_A-W	1232	6	0.5316	20	2.2097	gi|56204215|emb|CAI19287.1|	88.2	8e-16	protein tyrosine phosphatase type IVA, member 1 [Homo sapiens]	gi|338718192|ref|XM_001503348.3|	898	0	PREDICTED: Equus caballus protein tyrosine phosphatase type IVA 1-like, transcript variant 1 (LOC100057042), mRNA	sp|Q78EG7|TP4A1_RAT	86.7	1e-16	Protein tyrosine phosphatase type IVA 1 OS=Rattus norvegicus GN=Ptp4a1 PE=1 SV=1	--	--	--	--	--	K01104	1e-16	88.2	ptr:472046	protein-tyrosine phosphatase [EC:3.1.3.48]	GO:0006470//protein dephosphorylation;GO:0007049//cell cycle;GO:0030335//positive regulation of cell migration;GO:0007275//multicellular organismal development	GO:0004725//protein tyrosine phosphatase activity;GO:0008138//protein tyrosine/serine/threonine phosphatase activity;GO:0005515//protein binding	GO:0009898//internal side of plasma membrane;GO:0005769//early endosome;GO:0005819//spindle;GO:0005783//endoplasmic reticulum
CL1110.Contig4_A-W	2551	500	21.3933	116	6.1896	gi|148682476|gb|EDL14423.1|	364	2e-98	protein tyrosine phosphatase 4a1, isoform CRA_b [Mus musculus]	gi|402867370|ref|XM_003897780.1|	2839	0	PREDICTED: Papio anubis protein tyrosine phosphatase type IVA, member 1 (PTP4A1), mRNA	sp|Q78EG7|TP4A1_RAT	360	1e-98	Protein tyrosine phosphatase type IVA 1 OS=Rattus norvegicus GN=Ptp4a1 PE=1 SV=1	DR2161	54.7	8e-07	COG2453	Predicted protein-tyrosine phosphatase	K01104	4e-98	360	aml:100483032	protein-tyrosine phosphatase [EC:3.1.3.48]	GO:0035335//peptidyl-tyrosine dephosphorylation;GO:0007049//cell cycle;GO:0030335//positive regulation of cell migration;GO:0007275//multicellular organismal development	GO:0004727//prenylated protein tyrosine phosphatase activity;GO:0008138//protein tyrosine/serine/threonine phosphatase activity;GO:0005515//protein binding	GO:0009898//internal side of plasma membrane;GO:0005769//early endosome;GO:0005819//spindle;GO:0005783//endoplasmic reticulum;GO:0005634//nucleus
CL1110.Contig5_A-W	1051	0	0	2	0.259	gi|355714318|gb|AES04966.1|	237.3	9e-61	protein tyrosine phosphatase 4a1 [Mustela putorius furo]	gi|345778939|ref|XM_538984.3|	1546	0	PREDICTED: Canis lupus familiaris protein tyrosine phosphatase type IVA, member 1, transcript variant 1 (PTP4A1), mRNA	sp|Q78EG7|TP4A1_RAT	233	5e-61	Protein tyrosine phosphatase type IVA 1 OS=Rattus norvegicus GN=Ptp4a1 PE=1 SV=1	--	--	--	--	--	K01104	2e-60	233	ecb:100057042	protein-tyrosine phosphatase [EC:3.1.3.48]	GO:0035335//peptidyl-tyrosine dephosphorylation;GO:0007049//cell cycle;GO:0030335//positive regulation of cell migration;GO:0007275//multicellular organismal development	GO:0004727//prenylated protein tyrosine phosphatase activity;GO:0005515//protein binding	GO:0009898//internal side of plasma membrane;GO:0005769//early endosome;GO:0005819//spindle;GO:0005783//endoplasmic reticulum;GO:0005634//nucleus
CL1110.Contig6_A-W	1039	1	0.1051	11	1.4411	gi|355714318|gb|AES04966.1|	140.2	1e-31	protein tyrosine phosphatase 4a1 [Mustela putorius furo]	gi|345778939|ref|XM_538984.3|	1324	0	PREDICTED: Canis lupus familiaris protein tyrosine phosphatase type IVA, member 1, transcript variant 1 (PTP4A1), mRNA	sp|Q78EG7|TP4A1_RAT	136	9e-32	Protein tyrosine phosphatase type IVA 1 OS=Rattus norvegicus GN=Ptp4a1 PE=1 SV=1	--	--	--	--	--	K01104	3e-31	136	ecb:100057042	protein-tyrosine phosphatase [EC:3.1.3.48]	GO:0035335//peptidyl-tyrosine dephosphorylation;GO:0007049//cell cycle;GO:0030335//positive regulation of cell migration;GO:0007275//multicellular organismal development	GO:0004727//prenylated protein tyrosine phosphatase activity;GO:0008138//protein tyrosine/serine/threonine phosphatase activity;GO:0005515//protein binding	GO:0009898//internal side of plasma membrane;GO:0005769//early endosome;GO:0005819//spindle;GO:0005783//endoplasmic reticulum;GO:0005634//nucleus
CL1111.Contig1_A-W	562	19	3.6901	0	0	gi|355757588|gb|EHH61113.1|	69.3	9e-11	hypothetical protein EGM_19048, partial [Macaca fascicularis]	gi|238653039|emb|FP015816.7|	77.8	4e-11	Pig DNA sequence from clone CH242-60D3 on chromosome X, complete sequence	sp|P11369|POL2_MOUSE	64.7	1e-10	Retrovirus-related Pol polyprotein LINE-1 OS=Mus musculus GN=Pol PE=1 SV=2	--	--	--	--	--	--	--	--	--	--	-	-	-
CL1111.Contig2_A-W	733	24	3.5738	18	3.3426	gi|355757588|gb|EHH61113.1|	75.9	1e-12	hypothetical protein EGM_19048, partial [Macaca fascicularis]	gi|119854887|gb|AC190379.4|	89.7	2e-14	Ictidomys tridecemlineatus clone VMRC20-133B11, complete sequence	sp|P11369|POL2_MOUSE	57	4e-08	Retrovirus-related Pol polyprotein LINE-1 OS=Mus musculus GN=Pol PE=1 SV=2	--	--	--	--	--	--	--	--	--	--	-	-	-
CL1112.Contig10_A-W	3951	0	0	2	0.0689	--	--	--	--	gi|293324859|emb|FP102173.8|	77.8	3e-10	Zebrafish DNA sequence from clone DKEY-275M12, complete sequence	--	--	--	--	--	--	--	--	--	--	--	--	--	--	-	-	-
CL1112.Contig11_A-W	2739	0	0	60	2.9818	--	--	--	--	--	--	--	--	--	--	--	--	--	--	--	--	--	--	--	--	--	--	-	-	-
CL1112.Contig12_A-W	3176	0	0	10	0.4286	--	--	--	--	--	--	--	--	--	--	--	--	--	--	--	--	--	--	--	--	--	--	-	-	-
CL1112.Contig13_A-W	3100	0	0	31	1.3612	--	--	--	--	--	--	--	--	--	--	--	--	--	--	--	--	--	--	--	--	--	--	-	-	-
CL1112.Contig14_A-W	3875	0	0	27	0.9484	--	--	--	--	gi|293324859|emb|FP102173.8|	77.8	3e-10	Zebrafish DNA sequence from clone DKEY-275M12, complete sequence	--	--	--	--	--	--	--	--	--	--	--	--	--	--	-	-	-
CL1112.Contig15_A-W	1970	0	0	91	6.2877	--	--	--	--	--	--	--	--	--	--	--	--	--	--	--	--	--	--	--	--	--	--	-	-	-
CL1112.Contig16_A-W	1072	0	0	24	3.0474	--	--	--	--	--	--	--	--	--	--	--	--	--	--	--	--	--	--	--	--	--	--	-	-	-
CL1112.Contig17_A-W	3843	0	0	26	0.9209	--	--	--	--	gi|293324859|emb|FP102173.8|	77.8	3e-10	Zebrafish DNA sequence from clone DKEY-275M12, complete sequence	--	--	--	--	--	--	--	--	--	--	--	--	--	--	-	-	-
CL1112.Contig18_A-W	3766	0	0	12	0.4337	--	--	--	--	gi|28191381|gb|AC087884.18|	77.8	3e-10	Homo sapiens 12 BAC RP11-416A17 (Roswell Park Cancer Institute Human BAC Library) complete sequence	--	--	--	--	--	--	--	--	--	--	--	--	--	--	-	-	-
CL1112.Contig19_A-W	3734	0	0	26	0.9478	--	--	--	--	gi|28191381|gb|AC087884.18|	77.8	3e-10	Homo sapiens 12 BAC RP11-416A17 (Roswell Park Cancer Institute Human BAC Library) complete sequence	--	--	--	--	--	--	--	--	--	--	--	--	--	--	-	-	-
CL1112.Contig1_A-W	2645	0	0	26	1.338	--	--	--	--	--	--	--	--	--	--	--	--	--	--	--	--	--	--	--	--	--	--	-	-	-
CL1112.Contig20_A-W	3658	0	0	36	1.3396	--	--	--	--	gi|28191381|gb|AC087884.18|	77.8	3e-10	Homo sapiens 12 BAC RP11-416A17 (Roswell Park Cancer Institute Human BAC Library) complete sequence	--	--	--	--	--	--	--	--	--	--	--	--	--	--	-	-	-
CL1112.Contig21_A-W	3626	0	0	36	1.3514	--	--	--	--	gi|28191381|gb|AC087884.18|	77.8	3e-10	Homo sapiens 12 BAC RP11-416A17 (Roswell Park Cancer Institute Human BAC Library) complete sequence	--	--	--	--	--	--	--	--	--	--	--	--	--	--	-	-	-
CL1112.Contig22_A-W	3132	0	0	2	0.0869	--	--	--	--	--	--	--	--	--	--	--	--	--	--	--	--	--	--	--	--	--	--	-	-	-
CL1112.Contig23_A-W	3420	0	0	26	1.0348	--	--	--	--	gi|293324859|emb|FP102173.8|	77.8	3e-10	Zebrafish DNA sequence from clone DKEY-275M12, complete sequence	--	--	--	--	--	--	--	--	--	--	--	--	--	--	-	-	-
CL1112.Contig24_A-W	3009	0	0	26	1.1762	--	--	--	--	gi|293324859|emb|FP102173.8|	77.8	2e-10	Zebrafish DNA sequence from clone DKEY-275M12, complete sequence	--	--	--	--	--	--	--	--	--	--	--	--	--	--	-	-	-
CL1112.Contig25_A-W	2721	0	0	2	0.1	--	--	--	--	--	--	--	--	--	--	--	--	--	--	--	--	--	--	--	--	--	--	-	-	-
CL1112.Contig26_A-W	1100	0	0	26	3.2173	--	--	--	--	--	--	--	--	--	--	--	--	--	--	--	--	--	--	--	--	--	--	-	-	-
CL1112.Contig27_A-W	1208	0	0	2	0.2254	--	--	--	--	--	--	--	--	--	--	--	--	--	--	--	--	--	--	--	--	--	--	-	-	-
CL1112.Contig28_A-W	753	0	0	2	0.3615	--	--	--	--	--	--	--	--	--	--	--	--	--	--	--	--	--	--	--	--	--	--	-	-	-
CL1112.Contig29_A-W	645	0	0	26	5.4869	--	--	--	--	--	--	--	--	--	--	--	--	--	--	--	--	--	--	--	--	--	--	-	-	-
CL1112.Contig2_A-W	3171	0	0	36	1.5453	--	--	--	--	gi|28191381|gb|AC087884.18|	77.8	3e-10	Homo sapiens 12 BAC RP11-416A17 (Roswell Park Cancer Institute Human BAC Library) complete sequence	--	--	--	--	--	--	--	--	--	--	--	--	--	--	-	-	-
CL1112.Contig3_A-W	3496	0	0	2	0.0779	--	--	--	--	gi|293324859|emb|FP102173.8|	77.8	3e-10	Zebrafish DNA sequence from clone DKEY-275M12, complete sequence	--	--	--	--	--	--	--	--	--	--	--	--	--	--	-	-	-
CL1112.Contig4_A-W	3279	0	0	12	0.4981	--	--	--	--	gi|28191381|gb|AC087884.18|	77.8	3e-10	Homo sapiens 12 BAC RP11-416A17 (Roswell Park Cancer Institute Human BAC Library) complete sequence	--	--	--	--	--	--	--	--	--	--	--	--	--	--	-	-	-
CL1112.Contig5_A-W	3388	0	0	26	1.0446	--	--	--	--	gi|293324859|emb|FP102173.8|	77.8	3e-10	Zebrafish DNA sequence from clone DKEY-275M12, complete sequence	--	--	--	--	--	--	--	--	--	--	--	--	--	--	-	-	-
CL1112.Contig6_A-W	3983	0	0	2	0.0683	--	--	--	--	gi|293324859|emb|FP102173.8|	77.8	3e-10	Zebrafish DNA sequence from clone DKEY-275M12, complete sequence	--	--	--	--	--	--	--	--	--	--	--	--	--	--	-	-	-
CL1112.Contig7_A-W	3464	0	0	26	1.0217	--	--	--	--	gi|293324859|emb|FP102173.8|	77.8	3e-10	Zebrafish DNA sequence from clone DKEY-275M12, complete sequence	--	--	--	--	--	--	--	--	--	--	--	--	--	--	-	-	-
CL1112.Contig8_A-W	3247	0	0	86	3.6052	--	--	--	--	gi|28191381|gb|AC087884.18|	77.8	3e-10	Homo sapiens 12 BAC RP11-416A17 (Roswell Park Cancer Institute Human BAC Library) complete sequence	--	--	--	--	--	--	--	--	--	--	--	--	--	--	-	-	-
CL1112.Contig9_A-W	3208	0	0	2	0.0849	--	--	--	--	--	--	--	--	--	--	--	--	--	--	--	--	--	--	--	--	--	--	-	-	-
CL1113.Contig1_A-W	1407	0	0	7	0.6772	gi|380817574|gb|AFE80661.1|	722.2	0	disintegrin and metalloproteinase domain-containing protein 15 isoform 3 preproprotein [Macaca mulatta]	gi|387849004|ref|NM_207194.2|	1086	0	Homo sapiens ADAM metallopeptidase domain 15 (ADAM15), transcript variant 3, mRNA	sp|Q13444|ADA15_HUMAN	702	0	Disintegrin and metalloproteinase domain-containing protein 15 OS=Homo sapiens GN=ADAM15 PE=1 SV=4	Rv3876	52.4	2e-06	COG0455	ATPases involved in chromosome partitioning	K06836	0	697	bta:784605	disintegrin and metalloproteinase domain-containing protein 15 [EC:3.4.24.-]	GO:0001525//angiogenesis;GO:0060317//cardiac epithelial to mesenchymal transition;GO:0007160//cell-matrix adhesion;GO:0006508//proteolysis;GO:0030574//collagen catabolic process;GO:0042246//tissue regeneration	GO:0008270//zinc ion binding;GO:0004222//metalloendopeptidase activity;GO:0017124//SH3 domain binding	GO:0005912//adherens junction;GO:0016021//integral to membrane;GO:0001669//acrosomal vesicle;GO:0012505//endomembrane system;GO:0019861//flagellum
CL1113.Contig2_A-W	2799	41	1.5988	140	6.8083	gi|387543062|gb|AFJ72158.1|	1310.4	0	disintegrin and metalloproteinase domain-containing protein 15 isoform 6 preproprotein [Macaca mulatta]	gi|397492431|ref|XM_003817078.1|	2187	0	PREDICTED: Pan paniscus ADAM metallopeptidase domain 15, transcript variant 6 (ADAM15), mRNA	sp|Q13444|ADA15_HUMAN	1285	0	Disintegrin and metalloproteinase domain-containing protein 15 OS=Homo sapiens GN=ADAM15 PE=1 SV=4	--	--	--	--	--	K06836	0	1257	bta:784605	disintegrin and metalloproteinase domain-containing protein 15 [EC:3.4.24.-]	GO:0001525//angiogenesis;GO:0060317//cardiac epithelial to mesenchymal transition;GO:0007160//cell-matrix adhesion;GO:0006508//proteolysis;GO:0030574//collagen catabolic process;GO:0042246//tissue regeneration	GO:0008270//zinc ion binding;GO:0004222//metalloendopeptidase activity;GO:0017124//SH3 domain binding	GO:0005912//adherens junction;GO:0016021//integral to membrane;GO:0001669//acrosomal vesicle;GO:0012505//endomembrane system;GO:0019861//flagellum
CL1113.Contig3_A-W	733	21	3.127	2	0.3714	gi|296489734|gb|DAA31847.1|	299.7	8e-80	ADAM metallopeptidase domain 15 isoform 2 [Bos taurus]	gi|387849013|ref|NM_001261464.1|	521	1e-144	Homo sapiens ADAM metallopeptidase domain 15 (ADAM15), transcript variant 7, mRNA	sp|Q9QYV0|ADA15_RAT	270	2e-72	Disintegrin and metalloproteinase domain-containing protein 15 OS=Rattus norvegicus GN=Adam15 PE=2 SV=2	--	--	--	--	--	K06836	1e-78	293	rno:57025	disintegrin and metalloproteinase domain-containing protein 15 [EC:3.4.24.-]	GO:0001525//angiogenesis;GO:0016337//cell-cell adhesion;GO:0060317//cardiac epithelial to mesenchymal transition;GO:0006508//proteolysis;GO:0030574//collagen catabolic process;GO:0042246//tissue regeneration	GO:0008270//zinc ion binding;GO:0004222//metalloendopeptidase activity;GO:0017124//SH3 domain binding	GO:0005912//adherens junction;GO:0016021//integral to membrane;GO:0001669//acrosomal vesicle;GO:0012505//endomembrane system;GO:0019861//flagellum
CL1114.Contig1_A-W	670	38	6.1905	19	3.86	--	--	--	--	--	--	--	--	--	--	--	--	--	--	--	--	--	--	--	--	--	--	-	-	-
CL1115.Contig1_A-W	1822	1	0.0599	39	2.9136	gi|60360124|dbj|BAD90281.1|	958.4	0	mKIAA4074 protein [Mus musculus]	gi|332249826|ref|XM_003274009.1|	1629	0	PREDICTED: Nomascus leucogenys signal-induced proliferation-associated 1 (SIPA1), mRNA	sp|Q96FS4|SIPA1_HUMAN	906	0	Signal-induced proliferation-associated protein 1 OS=Homo sapiens GN=SIPA1 PE=1 SV=1	--	--	--	--	--	K08013	0	914	rno:361710	signal-induced proliferation-associated gene 1	GO:0007010//cytoskeleton organization;GO:0051056//regulation of small GTPase mediated signal transduction;GO:0042631//cellular response to water deprivation;GO:0008283//cell proliferation;GO:0007162//negative regulation of cell adhesion;GO:0045786//negative regulation of cell cycle;GO:0030308//negative regulation of cell growth;GO:0043547//positive regulation of GTPase activity	GO:0008022//protein C-terminus binding;GO:0046582//Rap GTPase activator activity	GO:0030133//transport vesicle;GO:0016020//membrane;GO:0005829//cytosol;GO:0043234//protein complex;GO:0012505//endomembrane system;GO:0048471//perinuclear region of cytoplasm;GO:0005634//nucleus
CL1115.Contig2_A-W	1579	1	0.0691	5	0.431	gi|60360124|dbj|BAD90281.1|	958.4	0	mKIAA4074 protein [Mus musculus]	gi|332249826|ref|XM_003274009.1|	1629	0	PREDICTED: Nomascus leucogenys signal-induced proliferation-associated 1 (SIPA1), mRNA	sp|Q96FS4|SIPA1_HUMAN	906	0	Signal-induced proliferation-associated protein 1 OS=Homo sapiens GN=SIPA1 PE=1 SV=1	--	--	--	--	--	K08013	0	914	rno:361710	signal-induced proliferation-associated gene 1	GO:0007010//cytoskeleton organization;GO:0051056//regulation of small GTPase mediated signal transduction;GO:0042631//cellular response to water deprivation;GO:0008283//cell proliferation;GO:0007162//negative regulation of cell adhesion;GO:0045786//negative regulation of cell cycle;GO:0030308//negative regulation of cell growth;GO:0043547//positive regulation of GTPase activity	GO:0008022//protein C-terminus binding;GO:0046582//Rap GTPase activator activity	GO:0030133//transport vesicle;GO:0016020//membrane;GO:0005829//cytosol;GO:0043234//protein complex;GO:0012505//endomembrane system;GO:0048471//perinuclear region of cytoplasm;GO:0005634//nucleus
CL1116.Contig1_A-W	318	2	0.6865	12	5.1365	gi|395516662|ref|XP_003762506.1|	144.1	1e-33	PREDICTED: methyl-CpG-binding domain protein 4 [Sarcophilus harrisii]	gi|402746940|ref|NM_001133688.2|	283	2e-73	Pongo abelii methyl-CpG binding domain protein 4 (MBD4), mRNA	sp|O95243|MBD4_HUMAN	143	1e-34	Methyl-CpG-binding domain protein 4 OS=Homo sapiens GN=MBD4 PE=1 SV=1	--	--	--	--	--	K10801	3e-34	143	pon:100174211	methyl-CpG-binding domain protein 4 [EC:3.2.2.-]	GO:0009314//response to radiation;GO:0045008//depyrimidination;GO:0008630//intrinsic apoptotic signaling pathway in response to DNA damage response	GO:0004520//endodeoxyribonuclease activity;GO:0019104//DNA N-glycosylase activity;GO:0005515//protein binding;GO:0003696//satellite DNA binding	GO:0005730//nucleolus;GO:0000785//chromatin;GO:0005654//nucleoplasm;GO:0005737//cytoplasm
CL1116.Contig2_A-W	367	8	2.3793	15	5.5634	gi|402887074|ref|XP_003906930.1|	216.5	2e-55	PREDICTED: methyl-CpG-binding domain protein 4 [Papio anubis]	gi|402887073|ref|XM_003906881.1|	436	1e-119	PREDICTED: Papio anubis methyl-CpG binding domain protein 4 (MBD4), mRNA	sp|O95243|MBD4_HUMAN	216	9e-57	Methyl-CpG-binding domain protein 4 OS=Homo sapiens GN=MBD4 PE=1 SV=1	--	--	--	--	--	K10801	3e-56	216	pon:100174211	methyl-CpG-binding domain protein 4 [EC:3.2.2.-]	GO:0009314//response to radiation;GO:0045008//depyrimidination;GO:0008630//intrinsic apoptotic signaling pathway in response to DNA damage response	GO:0004520//endodeoxyribonuclease activity;GO:0019104//DNA N-glycosylase activity;GO:0005515//protein binding;GO:0003696//satellite DNA binding	GO:0005730//nucleolus;GO:0000785//chromatin;GO:0005654//nucleoplasm;GO:0005737//cytoplasm
CL1117.Contig1_A-W	2198	9	0.4469	27	1.6721	gi|1334149|emb|CAA45875.1|	981.5	0	unnamed protein product [Mus musculus]	gi|60279266|ref|NM_007279.2|	2815	0	Homo sapiens U2 small nuclear RNA auxiliary factor 2 (U2AF2), transcript variant 1, mRNA	sp|P26368|U2AF2_HUMAN	961	0	Splicing factor U2AF 65 kDa subunit OS=Homo sapiens GN=U2AF2 PE=1 SV=4	--	--	--	--	--	K12837	0	961	ecb:100050729	splicing factor U2AF 65 kDa subunit	GO:0006369//termination of RNA polymerase II transcription;GO:0031124//mRNA 3'-end processing;GO:0046660//female sex differentiation;GO:0000398//mRNA splicing, via spliceosome;GO:0006406//mRNA export from nucleus	GO:0003723//RNA binding;GO:0070742//C2H2 zinc finger domain binding;GO:0019899//enzyme binding;GO:0000166//nucleotide binding	GO:0005681//spliceosomal complex;GO:0016607//nuclear speck
CL1117.Contig2_A-W	984	5	0.5546	22	3.0433	gi|358417046|ref|XP_001256277.3|	100.9	9e-20	PREDICTED: splicing factor U2AF 65 kDa subunit-like [Bos taurus]	gi|402906864|ref|XM_003916154.1|	789	0	PREDICTED: Papio anubis U2 small nuclear RNA auxiliary factor 2 (U2AF2), mRNA	sp|P26369|U2AF2_MOUSE	99	1e-20	Splicing factor U2AF 65 kDa subunit OS=Mus musculus GN=U2af2 PE=1 SV=3	--	--	--	--	--	K12837	5e-20	99	cfa:100687048	splicing factor U2AF 65 kDa subunit	GO:0006369//termination of RNA polymerase II transcription;GO:0031124//mRNA 3'-end processing;GO:0000398//mRNA splicing, via spliceosome;GO:0006406//mRNA export from nucleus	GO:0003723//RNA binding;GO:0070742//C2H2 zinc finger domain binding;GO:0019899//enzyme binding;GO:0000166//nucleotide binding	GO:0005681//spliceosomal complex;GO:0016607//nuclear speck
CL1117.Contig3_A-W	2466	15	0.6639	65	3.5878	gi|1334149|emb|CAA45875.1|	325.5	7e-87	unnamed protein product [Mus musculus]	gi|397471086|ref|XM_003807088.1|	1606	0	PREDICTED: Pan paniscus U2 small nuclear RNA auxiliary factor 2 (U2AF2), mRNA	sp|P26369|U2AF2_MOUSE	639	0	Splicing factor U2AF 65 kDa subunit OS=Mus musculus GN=U2af2 PE=1 SV=3	--	--	--	--	--	K12837	0	639	cfa:100687048	splicing factor U2AF 65 kDa subunit	GO:0006369//termination of RNA polymerase II transcription;GO:0031124//mRNA 3'-end processing;GO:0046660//female sex differentiation;GO:0000398//mRNA splicing, via spliceosome;GO:0006406//mRNA export from nucleus	GO:0003723//RNA binding;GO:0070742//C2H2 zinc finger domain binding;GO:0019899//enzyme binding;GO:0000166//nucleotide binding	GO:0005681//spliceosomal complex;GO:0016607//nuclear speck
CL1117.Contig4_A-W	460	3	0.7118	72	21.3053	--	--	--	--	gi|327365323|ref|NM_133671.3|	121	3e-24	Mus musculus U2 small nuclear ribonucleoprotein auxiliary factor (U2AF) 2 (U2af2), transcript variant 2, mRNA	--	--	--	--	--	--	--	--	--	--	--	--	--	--	-	-	-
CL1118.Contig1_A-W	544	0	0	4	1.0009	gi|403276844|ref|XP_003930093.1|	251.5	1e-65	PREDICTED: histone acetyltransferase KAT8 [Saimiri boliviensis boliviensis]	gi|338712786|ref|XM_001500749.3|	632	1e-178	PREDICTED: Equus caballus MYST histone acetyltransferase 1 (MYST1), mRNA	sp|Q5XI06|KAT8_RAT	251	6e-67	Histone acetyltransferase KAT8 OS=Rattus norvegicus GN=Kat8 PE=2 SV=1	YOR244w	106	3e-23	COG5027	Histone acetyltransferase (MYST family)	K11308	2e-66	251	mdo:100019305	histone acetyltransferase MYST1 [EC:2.3.1.48]	GO:0006333//chromatin assembly or disassembly	GO:0003682//chromatin binding;GO:0019899//enzyme binding;GO:0016407//acetyltransferase activity	GO:0000785//chromatin;GO:0000776//kinetochore;GO:0005634//nucleus
CL1118.Contig2_A-W	620	35	6.1616	42	9.2209	gi|403276844|ref|XP_003930093.1|	347.1	3e-94	PREDICTED: histone acetyltransferase KAT8 [Saimiri boliviensis boliviensis]	gi|338712786|ref|XM_001500749.3|	825	0	PREDICTED: Equus caballus MYST histone acetyltransferase 1 (MYST1), mRNA	sp|Q5XI06|KAT8_RAT	347	1e-95	Histone acetyltransferase KAT8 OS=Rattus norvegicus GN=Kat8 PE=2 SV=1	YOR244w	174	1e-43	COG5027	Histone acetyltransferase (MYST family)	K11308	5e-95	347	mdo:100019305	histone acetyltransferase MYST1 [EC:2.3.1.48]	GO:0006333//chromatin assembly or disassembly	GO:0003682//chromatin binding;GO:0019899//enzyme binding;GO:0016407//acetyltransferase activity	GO:0000785//chromatin;GO:0000776//kinetochore;GO:0005634//nucleus
CL1119.Contig1_A-W	2212	8	0.3948	31	1.9076	gi|74142931|dbj|BAE42496.1|	585.9	2e-165	unnamed protein product [Mus musculus]	gi|62088013|dbj|AB209217.1|	2189	0	Homo sapiens mRNA for HLA-B associated transcript 1 variant protein	sp|Q5RE47|DX39B_PONAB	486	7e-137	Spliceosome RNA helicase DDX39B OS=Pongo abelii GN=DDX39B PE=2 SV=1	SPAC17G6.14c	335	2e-91	COG0513	Superfamily II DNA and RNA helicases	K12812	2e-136	486	mdo:100022951	ATP-dependent RNA helicase UAP56/SUB2 [EC:3.6.4.13]	GO:0010501//RNA secondary structure unwinding;GO:0000245//spliceosomal complex assembly;GO:0046784//intronless viral mRNA export from host nucleus	GO:0043008//ATP-dependent protein binding;GO:0004004//ATP-dependent RNA helicase activity;GO:0042802//identical protein binding;GO:0005524//ATP binding;GO:0030621//U4 snRNA binding;GO:0017070//U6 snRNA binding	GO:0005687//U4 snRNP;GO:0005681//spliceosomal complex;GO:0016607//nuclear speck;GO:0005688//U6 snRNP;GO:0000346//transcription export complex
CL1119.Contig2_A-W	2346	36	1.6749	112	6.4984	gi|74142931|dbj|BAE42496.1|	589	3e-166	unnamed protein product [Mus musculus]	gi|34534820|dbj|AK127767.1|	2210	0	Homo sapiens cDNA FLJ45868 fis, clone OCBBF3004487, highly similar to Probable ATP-dependent RNA helicase p47	sp|Q5RE47|DX39B_PONAB	489	8e-138	Spliceosome RNA helicase DDX39B OS=Pongo abelii GN=DDX39B PE=2 SV=1	SPAC17G6.14c	335	2e-91	COG0513	Superfamily II DNA and RNA helicases	K12812	3e-137	489	mdo:100022951	ATP-dependent RNA helicase UAP56/SUB2 [EC:3.6.4.13]	GO:0010501//RNA secondary structure unwinding;GO:0000245//spliceosomal complex assembly;GO:0046784//intronless viral mRNA export from host nucleus	GO:0043008//ATP-dependent protein binding;GO:0004004//ATP-dependent RNA helicase activity;GO:0042802//identical protein binding;GO:0005524//ATP binding;GO:0030621//U4 snRNA binding;GO:0017070//U6 snRNA binding	GO:0005687//U4 snRNP;GO:0005681//spliceosomal complex;GO:0016607//nuclear speck;GO:0005688//U6 snRNP;GO:0000346//transcription export complex
CL112.Contig10_A-W	1232	0	0	0	0	gi|296211792|ref|XP_002752509.1|	97.1	1e-18	PREDICTED: sterol O-acyltransferase 2 [Callithrix jacchus]	gi|335287881|ref|XM_003126184.2|	373	1e-99	PREDICTED: Sus scrofa sterol O-acyltransferase 2-like (LOC100515544), mRNA	sp|O75908|SOAT2_HUMAN	179	1e-44	Sterol O-acyltransferase 2 OS=Homo sapiens GN=SOAT2 PE=2 SV=1	--	--	--	--	--	K00637	4e-44	179	bta:513554	sterol O-acyltransferase [EC:2.3.1.26]	GO:0033344//cholesterol efflux;GO:0034379//very-low-density lipoprotein particle assembly;GO:0007584//response to nutrient;GO:0030299//intestinal cholesterol absorption;GO:0034435//cholesterol esterification;GO:0010742//macrophage derived foam cell differentiation;GO:0042632//cholesterol homeostasis;GO:0008203//cholesterol metabolic process	GO:0000062//fatty-acyl-CoA binding;GO:0034736//cholesterol O-acyltransferase activity;GO:0015485//cholesterol binding	GO:0016021//integral to membrane;GO:0005903//brush border;GO:0005789//endoplasmic reticulum membrane
CL112.Contig11_A-W	1070	1	0.102	0	0	gi|395834990|ref|XP_003790468.1|	323.2	1e-86	PREDICTED: sterol O-acyltransferase 2 [Otolemur garnettii]	gi|395834989|ref|XM_003790420.1|	573	1e-160	PREDICTED: Otolemur garnettii sterol O-acyltransferase 2 (SOAT2), mRNA	sp|Q7TQM4|SOAT2_RAT	317	2e-86	Sterol O-acyltransferase 2 OS=Rattus norvegicus GN=Soat2 PE=2 SV=1	YNR019w	79.3	1e-14	COG5056	Acyl-CoA cholesterol acyltransferase	K00637	8e-86	317	rno:266770	sterol O-acyltransferase [EC:2.3.1.26]	GO:0033344//cholesterol efflux;GO:0034379//very-low-density lipoprotein particle assembly;GO:0007584//response to nutrient;GO:0034435//cholesterol esterification;GO:0008203//cholesterol metabolic process	GO:0000062//fatty-acyl-CoA binding;GO:0034736//cholesterol O-acyltransferase activity;GO:0015485//cholesterol binding	GO:0016021//integral to membrane;GO:0005903//brush border;GO:0005789//endoplasmic reticulum membrane
[truncated: 105,929 more rows]
