# Supplementary material for: Transcriptome Analysis and Comparison of Marmota monax and Marmota himalayana
Source: PLoS One. 2016 Nov 2;11(11):e0165875. doi: 10.1371/journal.pone.0165875 (PMC5091844; doi:10.1371/journal.pone.0165875)
Supplement: S3 Table — (XLS) [file pone.0165875.s007.xls]

## Sheet: annotation
geneID	gene Length	Mh1-raw fragments	Mh1-FPKM	Mh2-raw fragments	Mh2-FPKM	Mh3-raw fragments	Mh3-FPKM	Mh4-raw fragments	Mh4-FPKM	Nr-ID	Nr-Score	Nr-Evalue	Nr-annotation	Nt-ID	Nt-Score	Nt-Evalue	Nt-annotation	Swissprot-ID	Swissprot-Score	Swissprot-Evalue	Swissprot-annotation	COG-Protein-or-Domain	COG-Score	COG-Evalue	COG-ID	COG-Function-Description	KO_id	KEGG-Evalue	KEGG-Score	KEGG-Gene	ko_definition	GO-BiologicalProcess	GO-MolecularFunction	Go-CellularComponent
CL1.Contig1_C-W	1599	14	0.9957	9	0.6109	250	14.5724	241	15.3297	gi|338719732|ref|XP_001917546.2|	671	0	PREDICTED: LOW QUALITY PROTEIN: perilipin-2-like [Equus caballus]	gi|332222542|ref|XM_003260381.1|	1417	0	PREDICTED: Nomascus leucogenys perilipin 2 (PLIN2), mRNA	sp|Q99541|PLIN2_HUMAN	665	0	Perilipin-2 OS=Homo sapiens GN=PLIN2 PE=1 SV=2	--	--	--	--	--	K08768	7e-21	102	gga:415487	perilipin	GO:0044255//cellular lipid metabolic process;GO:0042493//response to drug;GO:0015909//long-chain fatty acid transport;GO:0014070//response to organic cyclic compound;GO:0019915//lipid storage	-	GO:0005811//lipid particle;GO:0005886//plasma membrane;GO:0005576//extracellular region;GO:0005634//nucleus;GO:0005783//endoplasmic reticulum
CL1.Contig2_C-W	1379	13	1.0721	12	0.9445	53	3.5822	64	4.7204	gi|343960336|dbj|BAK64022.1|	666	0	adipophilin [Pan troglodytes]	gi|343960335|dbj|AK307028.1|	1392	0	Pan troglodytes mRNA for adipophilin, complete cds, clone: PtsC-58-5_B04	sp|Q99541|PLIN2_HUMAN	605	7e-173	Perilipin-2 OS=Homo sapiens GN=PLIN2 PE=1 SV=2	--	--	--	--	--	K08768	9e-21	102	gga:415487	perilipin	GO:0044255//cellular lipid metabolic process;GO:0042493//response to drug;GO:0015909//long-chain fatty acid transport;GO:0014070//response to organic cyclic compound;GO:0019915//lipid storage	-	GO:0005811//lipid particle;GO:0005886//plasma membrane;GO:0005576//extracellular region;GO:0005634//nucleus;GO:0005783//endoplasmic reticulum
CL10.Contig1_C-W	460	0	0	0	0	1	0.2026	1	0.2211	gi|338717766|ref|XP_001491766.2|	204.9	8e-52	PREDICTED: phosphopantothenoylcysteine decarboxylase-like [Equus caballus]	gi|297296920|ref|XM_001102073.2|	398	1e-108	PREDICTED: Macaca mulatta phosphopantothenoylcysteine decarboxylase, transcript variant 2 (PPCDC), mRNA	sp|Q96CD2|COAC_HUMAN	187	8e-48	Phosphopantothenoylcysteine decarboxylase OS=Homo sapiens GN=PPCDC PE=1 SV=2	SPAC15E1.04_1	92.4	3e-19	COG0452	Phosphopantothenoylcysteine synthetase/decarboxylase	K01598	1e-52	204	mcc:704015	phosphopantothenoylcysteine decarboxylase [EC:4.1.1.36]	GO:0015939//pantothenate metabolic process;GO:0015937//coenzyme A biosynthetic process	GO:0004633//phosphopantothenoylcysteine decarboxylase activity	GO:0005829//cytosol
CL10.Contig2_C-W	429	2	0.5302	3	0.759	2	0.4345	6	1.4225	gi|338717766|ref|XP_001491766.2|	204.9	8e-52	PREDICTED: phosphopantothenoylcysteine decarboxylase-like [Equus caballus]	gi|297296920|ref|XM_001102073.2|	398	1e-108	PREDICTED: Macaca mulatta phosphopantothenoylcysteine decarboxylase, transcript variant 2 (PPCDC), mRNA	sp|Q96CD2|COAC_HUMAN	187	6e-48	Phosphopantothenoylcysteine decarboxylase OS=Homo sapiens GN=PPCDC PE=1 SV=2	SPAC15E1.04_1	92.4	2e-19	COG0452	Phosphopantothenoylcysteine synthetase/decarboxylase	K01598	1e-52	204	mcc:704015	phosphopantothenoylcysteine decarboxylase [EC:4.1.1.36]	GO:0015939//pantothenate metabolic process;GO:0015937//coenzyme A biosynthetic process	GO:0004633//phosphopantothenoylcysteine decarboxylase activity	GO:0005829//cytosol
CL10.Contig3_C-W	2031	880	49.276	1223	65.3572	1764	80.9523	635	31.8002	gi|402854371|ref|XP_003891845.1|	413.7	1e-113	PREDICTED: peroxiredoxin-1 isoform 6 [Papio anubis]	gi|386781313|ref|NM_001260933.1|	967	0	Macaca mulatta peroxiredoxin 1 (PRDX1), mRNA	sp|Q06830|PRDX1_HUMAN	409	2e-113	Peroxiredoxin-1 OS=Homo sapiens GN=PRDX1 PE=1 SV=1	SPCC576.03c	253	7e-67	COG0450	Peroxiredoxin	K13279	4e-113	409	mcc:706142	peroxiredoxin 1 [EC:1.11.1.15]	GO:0001501//skeletal system development;GO:0032872//regulation of stress-activated MAPK cascade;GO:0042744//hydrogen peroxide catabolic process;GO:0034101//erythrocyte homeostasis;GO:0042267//natural killer cell mediated cytotoxicity;GO:0008283//cell proliferation;GO:0019430//removal of superoxide radicals;GO:0045454//cell redox homeostasis;GO:0042345//regulation of NF-kappaB import into nucleus;…	GO:0020037//heme binding;GO:0008379//thioredoxin peroxidase activity;GO:0042803//protein homodimerization activity	GO:0005759//mitochondrial matrix;GO:0005719//nuclear euchromatin;GO:0042470//melanosome;GO:0005730//nucleolus;GO:0005829//cytosol;GO:0005782//peroxisomal matrix
CL100.Contig1_C-W	352	0	0	0	0	8	2.1183	2	0.5779	--	--	--	--	--	--	--	--	--	--	--	--	--	--	--	--	--	--	--	--	--	--	-	-	-
CL100.Contig2_C-W	312	0	0	0	0	5	1.4937	6	1.956	--	--	--	--	--	--	--	--	--	--	--	--	--	--	--	--	--	--	--	--	--	--	-	-	-
CL1000.Contig1_C-W	2370	343	16.4592	21	0.9617	45	1.7697	235	10.0852	gi|33312465|gb|AAQ04064.1|AF423423_1	36.6	0	six transmembrane prostate protein 2 variant 2 [Homo sapiens]	gi|332866385|ref|XM_001164605.2|	1251	0	PREDICTED: Pan troglodytes STEAP family member 4, transcript variant 2 (STEAP4), mRNA	sp|Q687X5|STEA4_HUMAN	613	4e-175	Metalloreductase STEAP4 OS=Homo sapiens GN=STEAP4 PE=1 SV=1	RSp1147	81.3	7e-15	COG2085	Predicted dinucleotide-binding enzymes	K14738	1e-119	340	rno:312052	metalloreductase STEAP2 [EC:1.16.1.-]	GO:0045444//fat cell differentiation;GO:0006826//iron ion transport;GO:0055114//oxidation-reduction process	GO:0050660//flavin adenine dinucleotide binding;GO:0016491//oxidoreductase activity;GO:0009055//electron carrier activity;GO:0005506//iron ion binding	GO:0000139//Golgi membrane;GO:0005886//plasma membrane;GO:0016021//integral to membrane
CL1001.Contig1_C-W	949	54	6.4713	64	7.3197	41	4.0268	25	2.6794	gi|403298278|ref|XP_003939951.1|	32.7	1e-136	PREDICTED: craniofacial development protein 1 [Saimiri boliviensis boliviensis]	gi|402909041|ref|XM_003917190.1|	1078	0	PREDICTED: Papio anubis craniofacial development protein 1 (CFDP1), mRNA	sp|Q9UEE9|CFDP1_HUMAN	478	8e-135	Craniofacial development protein 1 OS=Homo sapiens GN=CFDP1 PE=1 SV=1	SPAC140.02	51.6	2e-06	COG0724	RNA-binding proteins (RRM domain)	K04573	3e-11	69.7	xtr:780230	neurofilament medium polypeptide (neurofilament 3)	GO:0008360//regulation of cell shape;GO:0007275//multicellular organismal development;GO:0007155//cell adhesion;GO:0042127//regulation of cell proliferation	-	-
CL1001.Contig2_C-W	938	5	0.6062	9	1.0414	6	0.5962	5	0.5422	gi|403298278|ref|XP_003939951.1|	32.7	9e-109	PREDICTED: craniofacial development protein 1 [Saimiri boliviensis boliviensis]	gi|402909041|ref|XM_003917190.1|	884	0	PREDICTED: Papio anubis craniofacial development protein 1 (CFDP1), mRNA	sp|Q9UEE9|CFDP1_HUMAN	384	2e-106	Craniofacial development protein 1 OS=Homo sapiens GN=CFDP1 PE=1 SV=1	SPAC140.02	51.6	2e-06	COG0724	RNA-binding proteins (RRM domain)	K04572	4e-10	65.9	dre:793912	neurofilament light polypeptide	GO:0008360//regulation of cell shape;GO:0007275//multicellular organismal development;GO:0007155//cell adhesion;GO:0042127//regulation of cell proliferation	-	-
CL1002.Contig1_C-W	258	1	0.4408	0	0	0	0	0	0	gi|351702889|gb|EHB05808.1|	79.3	5e-14	Trinucleotide repeat-containing gene 6A protein [Heterocephalus glaber]	gi|397485192|ref|XM_003813694.1|	180	2e-42	PREDICTED: Pan paniscus trinucleotide repeat containing 6A, transcript variant 1 (TNRC6A), mRNA	sp|Q8NDV7|TNR6A_HUMAN	79	2e-15	Trinucleotide repeat-containing gene 6A protein OS=Homo sapiens GN=TNRC6A PE=1 SV=2	--	--	--	--	--	--	--	--	--	--	GO:0009267//cellular response to starvation;GO:0035278//negative regulation of translation involved in gene silencing by miRNA	GO:0003723//RNA binding;GO:0000166//nucleotide binding	GO:0000932//cytoplasmic mRNA processing body;GO:0035068//micro-ribonucleoprotein complex
CL1002.Contig2_C-W	394	0	0	1	0.2755	1	0.2366	0	0	gi|351702889|gb|EHB05808.1|	96.3	4e-19	Trinucleotide repeat-containing gene 6A protein [Heterocephalus glaber]	gi|18854951|gb|AC008731.8|	313	3e-82	Homo sapiens chromosome 16 clone CTD-2515A14, complete sequence	sp|Q8NDV7|TNR6A_HUMAN	93.6	1e-19	Trinucleotide repeat-containing gene 6A protein OS=Homo sapiens GN=TNRC6A PE=1 SV=2	--	--	--	--	--	--	--	--	--	--	GO:0009267//cellular response to starvation;GO:0035278//negative regulation of translation involved in gene silencing by miRNA	GO:0003723//RNA binding;GO:0000166//nucleotide binding	GO:0000932//cytoplasmic mRNA processing body;GO:0035068//micro-ribonucleoprotein complex
CL1003.Contig1_C-W	2724	27	1.1272	10	0.3984	3	0.1026	3	0.112	gi|397471407|ref|XP_003807287.1|	1416.8	0	PREDICTED: GRIP1-associated protein 1 [Pan paniscus]	gi|17389262|gb|BC017687.1|	2595	0	Mus musculus cDNA clone IMAGE:4238859, **** WARNING: chimeric clone ****	sp|Q4V328|GRAP1_HUMAN	1415	0	GRIP1-associated protein 1 OS=Homo sapiens GN=GRIPAP1 PE=1 SV=1	MK0690	97.4	1e-19	COG0419	ATPase involved in DNA repair	K10388	2e-30	135	hsa:5339	plectin	-	-	GO:0005769//early endosome
CL1003.Contig2_C-W	2820	42	1.6938	30	1.1546	14	0.4627	13	0.4689	gi|397471407|ref|XP_003807287.1|	1487.6	0	PREDICTED: GRIP1-associated protein 1 [Pan paniscus]	gi|46592990|ref|NM_020137.3|	3608	0	Homo sapiens GRIP1 associated protein 1 (GRIPAP1), transcript variant 1, mRNA	sp|Q4V328|GRAP1_HUMAN	1486	0	GRIP1-associated protein 1 OS=Homo sapiens GN=GRIPAP1 PE=1 SV=1	aq_1006	98.2	7e-20	COG0419	ATPase involved in DNA repair	K10388	5e-30	134	hsa:5339	plectin	-	-	GO:0005769//early endosome
CL1004.Contig1_C-W	2077	22	1.2046	6	0.3135	4	0.1795	16	0.7835	gi|332224534|ref|XP_003261422.1|	966.1	0	PREDICTED: CCR4-NOT transcription complex subunit 4 [Nomascus leucogenys]	gi|395837445|ref|XM_003791597.1|	3303	0	PREDICTED: Otolemur garnettii CCR4-NOT transcription complex, subunit 4, transcript variant 1 (CNOT4), mRNA	sp|O95628|CNOT4_HUMAN	607	4e-173	CCR4-NOT transcription complex subunit 4 OS=Homo sapiens GN=CNOT4 PE=1 SV=3	--	--	--	--	--	K10643	0	966	mcc:708011	CCR4-NOT transcription complex subunit 4 [EC:6.3.2.19]	GO:0051865//protein autoubiquitination;GO:0006355//regulation of transcription, DNA-dependent	GO:0003723//RNA binding;GO:0004842//ubiquitin-protein ligase activity;GO:0008270//zinc ion binding;GO:0000166//nucleotide binding	GO:0005737//cytoplasm;GO:0005634//nucleus
CL1004.Contig2_C-W	1875	14	0.8492	7	0.4052	2	0.0994	10	0.5425	gi|291391101|ref|XP_002712041.1|	832.4	0	PREDICTED: CCR4-NOT transcription complex, subunit 4 isoform 2 [Oryctolagus cuniculus]	gi|395837447|ref|XM_003791598.1|	2874	0	PREDICTED: Otolemur garnettii CCR4-NOT transcription complex, subunit 4, transcript variant 2 (CNOT4), mRNA	sp|O95628|CNOT4_HUMAN	625	1e-178	CCR4-NOT transcription complex subunit 4 OS=Homo sapiens GN=CNOT4 PE=1 SV=3	--	--	--	--	--	K10643	0	831	bta:540891	CCR4-NOT transcription complex subunit 4 [EC:6.3.2.19]	GO:0000289//nuclear-transcribed mRNA poly(A) tail shortening;GO:0006355//regulation of transcription, DNA-dependent;GO:0051865//protein autoubiquitination	GO:0003723//RNA binding;GO:0008270//zinc ion binding;GO:0004842//ubiquitin-protein ligase activity;GO:0005515//protein binding;GO:0000166//nucleotide binding	GO:0005829//cytosol;GO:0005634//nucleus
CL1005.Contig1_C-W	274	0	0	3	1.1884	8	2.7213	1	0.3712	--	--	--	--	gi|403274236|ref|XM_003928840.1|	264	2e-67	PREDICTED: Saimiri boliviensis boliviensis poly(A) polymerase alpha (PAPOLA), mRNA	--	--	--	--	--	--	--	--	--	--	--	--	--	--	-	-	-
CL1005.Contig2_C-W	232	0	0	1	0.4678	1	0.4017	0	0	--	--	--	--	gi|403274236|ref|XM_003928840.1|	226	3e-56	PREDICTED: Saimiri boliviensis boliviensis poly(A) polymerase alpha (PAPOLA), mRNA	--	--	--	--	--	--	--	--	--	--	--	--	--	--	-	-	-
CL1005.Contig3_C-W	1646	749	51.7505	597	39.366	259	14.666	295	18.2288	--	--	--	--	gi|403274236|ref|XM_003928840.1|	1509	0	PREDICTED: Saimiri boliviensis boliviensis poly(A) polymerase alpha (PAPOLA), mRNA	--	--	--	--	--	--	--	--	--	--	--	--	--	--	-	-	-
CL1006.Contig1_C-W	1340	87	7.3838	63	5.1028	104	7.2338	118	8.9566	--	--	--	--	gi|126368774|gb|AC195065.3|	135	5e-28	Pan troglodytes BAC clone CH251-604F19 from chromosome x, complete sequence	--	--	--	--	--	--	--	--	--	--	--	--	--	--	-	-	-
CL1006.Contig2_C-W	658	0	0	0	0	0	0	1	0.1546	--	--	--	--	gi|126368774|gb|AC195065.3|	113	9e-22	Pan troglodytes BAC clone CH251-604F19 from chromosome x, complete sequence	--	--	--	--	--	--	--	--	--	--	--	--	--	--	-	-	-
CL1007.Contig1_C-W	1010	62	6.9812	138	14.8298	4	0.3691	2	0.2014	--	--	--	--	gi|305410938|gb|AC242311.1|	69.9	2e-08	Homo sapiens FOSMID clone ABC16-288J10 from chromosome 3, complete sequence	--	--	--	--	--	--	--	--	--	--	--	--	--	--	-	-	-
CL1007.Contig2_C-W	546	0	0	0	0	0	0	0	0	--	--	--	--	--	--	--	--	--	--	--	--	--	--	--	--	--	--	--	--	--	--	-	-	-
CL1008.Contig10_C-W	540	0	0	0	0	19	3.2794	3	0.5651	--	--	--	--	gi|338725334|ref|XM_003365069.1|	101	3e-18	PREDICTED: Equus caballus hydroxyacid oxidase 2-like, transcript variant 2 (LOC100066884), mRNA	--	--	--	--	--	--	--	--	--	--	--	--	--	--	-	-	-
CL1008.Contig1_C-W	394	0	0	0	0	7	1.6559	1	0.2581	gi|311254481|ref|XP_003125868.1|	78.2	1e-13	PREDICTED: hydroxyacid oxidase 2-like [Sus scrofa]	gi|338725334|ref|XM_003365069.1|	174	2e-40	PREDICTED: Equus caballus hydroxyacid oxidase 2-like, transcript variant 2 (LOC100066884), mRNA	sp|Q3ZBW2|HAOX2_BOVIN	73.2	1e-13	Hydroxyacid oxidase 2 OS=Bos taurus GN=HAO2 PE=2 SV=1	--	--	--	--	--	K11517	1e-14	78.2	ssc:100522133	(S)-2-hydroxy-acid oxidase [EC:1.1.3.15]	GO:0018924//mandelate metabolic process;GO:0051260//protein homooligomerization;GO:0001561//fatty acid alpha-oxidation	GO:0003973//(S)-2-hydroxy-acid oxidase activity;GO:0010181//FMN binding	GO:0005777//peroxisome;GO:0005739//mitochondrion
CL1008.Contig2_C-W	1288	0	0	0	0	4	0.2895	1	0.079	gi|73981246|ref|XP_533023.2|	515.8	1e-144	PREDICTED: hydroxyacid oxidase 2 [Canis lupus familiaris]	gi|345782509|ref|XM_533023.3|	747	0	PREDICTED: Canis lupus familiaris hydroxyacid oxidase 2 (long chain) (HAO2), mRNA	sp|Q9NYQ3|HAOX2_HUMAN	501	2e-141	Hydroxyacid oxidase 2 OS=Homo sapiens GN=HAO2 PE=2 SV=1	all0170	274	3e-73	COG1304	L-lactate dehydrogenase (FMN-dependent) and related alpha-hydroxy acid dehydrogenases	K11517	2e-145	515	cfa:475814	(S)-2-hydroxy-acid oxidase [EC:1.1.3.15]	GO:0018924//mandelate metabolic process;GO:0051260//protein homooligomerization;GO:0001561//fatty acid alpha-oxidation	GO:0003973//(S)-2-hydroxy-acid oxidase activity;GO:0010181//FMN binding	GO:0005777//peroxisome;GO:0005739//mitochondrion
CL1008.Contig3_C-W	1427	0	0	0	0	4	0.2613	1	0.0713	gi|301786062|ref|XP_002928444.1|	581.6	3e-164	PREDICTED: hydroxyacid oxidase 2-like [Ailuropoda melanoleuca]	gi|345782509|ref|XM_533023.3|	811	0	PREDICTED: Canis lupus familiaris hydroxyacid oxidase 2 (long chain) (HAO2), mRNA	sp|Q3ZBW2|HAOX2_BOVIN	566	4e-161	Hydroxyacid oxidase 2 OS=Bos taurus GN=HAO2 PE=2 SV=1	all0170	292	1e-78	COG1304	L-lactate dehydrogenase (FMN-dependent) and related alpha-hydroxy acid dehydrogenases	K11517	4e-165	581	aml:100464531	(S)-2-hydroxy-acid oxidase [EC:1.1.3.15]	GO:0018924//mandelate metabolic process;GO:0051260//protein homooligomerization;GO:0001561//fatty acid alpha-oxidation	GO:0003973//(S)-2-hydroxy-acid oxidase activity;GO:0010181//FMN binding	GO:0005777//peroxisome;GO:0005739//mitochondrion
CL1008.Contig4_C-W	1337	0	0	0	0	13	0.9063	12	0.9129	gi|301786062|ref|XP_002928444.1|	35.4	1e-147	PREDICTED: hydroxyacid oxidase 2-like [Ailuropoda melanoleuca]	gi|345782509|ref|XM_533023.3|	682	0	PREDICTED: Canis lupus familiaris hydroxyacid oxidase 2 (long chain) (HAO2), mRNA	sp|Q3ZBW2|HAOX2_BOVIN	498	5e-145	Hydroxyacid oxidase 2 OS=Bos taurus GN=HAO2 PE=2 SV=1	all0170	265	1e-70	COG1304	L-lactate dehydrogenase (FMN-dependent) and related alpha-hydroxy acid dehydrogenases	K11517	2e-148	513	aml:100464531	(S)-2-hydroxy-acid oxidase [EC:1.1.3.15]	GO:0018924//mandelate metabolic process;GO:0051260//protein homooligomerization;GO:0001561//fatty acid alpha-oxidation	GO:0003973//(S)-2-hydroxy-acid oxidase activity;GO:0010181//FMN binding	GO:0005777//peroxisome;GO:0005739//mitochondrion
CL1008.Contig5_C-W	1198	0	0	0	0	2	0.1556	0	0	gi|73981246|ref|XP_533023.2|	37.7	7e-128	PREDICTED: hydroxyacid oxidase 2 [Canis lupus familiaris]	gi|345782509|ref|XM_533023.3|	618	1e-173	PREDICTED: Canis lupus familiaris hydroxyacid oxidase 2 (long chain) (HAO2), mRNA	sp|Q9NYQ3|HAOX2_HUMAN	434	1e-125	Hydroxyacid oxidase 2 OS=Homo sapiens GN=HAO2 PE=2 SV=1	all0170	247	3e-65	COG1304	L-lactate dehydrogenase (FMN-dependent) and related alpha-hydroxy acid dehydrogenases	K11517	1e-128	445	cfa:475814	(S)-2-hydroxy-acid oxidase [EC:1.1.3.15]	GO:0018924//mandelate metabolic process;GO:0051260//protein homooligomerization;GO:0001561//fatty acid alpha-oxidation	GO:0003973//(S)-2-hydroxy-acid oxidase activity;GO:0010181//FMN binding	GO:0005777//peroxisome;GO:0005739//mitochondrion
CL1008.Contig6_C-W	1197	0	0	0	0	3	0.2336	0	0	gi|351704468|gb|EHB07387.1|	138.7	5e-31	Hydroxyacid oxidase 2 [Heterocephalus glaber]	gi|332237819|ref|XM_003268058.1|	468	1e-128	PREDICTED: Nomascus leucogenys hydroxyacid oxidase 2 (long chain), transcript variant 1 (HAO2), mRNA	sp|Q9NYQ3|HAOX2_HUMAN	295	2e-79	Hydroxyacid oxidase 2 OS=Homo sapiens GN=HAO2 PE=2 SV=1	all0170	135	1e-31	COG1304	L-lactate dehydrogenase (FMN-dependent) and related alpha-hydroxy acid dehydrogenases	K11517	3e-82	306	xla:444538	(S)-2-hydroxy-acid oxidase [EC:1.1.3.15]	GO:0018924//mandelate metabolic process;GO:0051260//protein homooligomerization;GO:0001561//fatty acid alpha-oxidation	GO:0003973//(S)-2-hydroxy-acid oxidase activity;GO:0010181//FMN binding	GO:0005777//peroxisome;GO:0005739//mitochondrion
CL1008.Contig7_C-W	1127	0	0	0	0	2	0.1654	0	0	gi|351704468|gb|EHB07387.1|	100.5	1e-19	Hydroxyacid oxidase 2 [Heterocephalus glaber]	gi|332237819|ref|XM_003268058.1|	468	1e-128	PREDICTED: Nomascus leucogenys hydroxyacid oxidase 2 (long chain), transcript variant 1 (HAO2), mRNA	sp|Q9NYQ3|HAOX2_HUMAN	295	2e-79	Hydroxyacid oxidase 2 OS=Homo sapiens GN=HAO2 PE=2 SV=1	all0170	135	1e-31	COG1304	L-lactate dehydrogenase (FMN-dependent) and related alpha-hydroxy acid dehydrogenases	K11517	2e-81	303	ecb:100066884	(S)-2-hydroxy-acid oxidase [EC:1.1.3.15]	GO:0018924//mandelate metabolic process;GO:0051260//protein homooligomerization;GO:0001561//fatty acid alpha-oxidation	GO:0003973//(S)-2-hydroxy-acid oxidase activity;GO:0010181//FMN binding	GO:0005777//peroxisome;GO:0005739//mitochondrion
CL1008.Contig8_C-W	1058	0	0	0	0	5	0.4405	2	0.1923	gi|344253104|gb|EGW09208.1|	314.3	5e-84	3 beta-hydroxysteroid dehydrogenase/Delta 5-->4-isomerase type 2 [Cricetulus griseus]	gi|345782509|ref|XM_533023.3|	369	2e-98	PREDICTED: Canis lupus familiaris hydroxyacid oxidase 2 (long chain) (HAO2), mRNA	sp|Q9NYQ3|HAOX2_HUMAN	233	4e-61	Hydroxyacid oxidase 2 OS=Homo sapiens GN=HAO2 PE=2 SV=1	DR1031	122	1e-27	COG1304	L-lactate dehydrogenase (FMN-dependent) and related alpha-hydroxy acid dehydrogenases	K11517	5e-69	261	xla:444538	(S)-2-hydroxy-acid oxidase [EC:1.1.3.15]	GO:0018924//mandelate metabolic process;GO:0051260//protein homooligomerization;GO:0001561//fatty acid alpha-oxidation	GO:0003973//(S)-2-hydroxy-acid oxidase activity;GO:0010181//FMN binding	GO:0005777//peroxisome;GO:0005739//mitochondrion
CL1008.Contig9_C-W	988	0	0	0	0	7	0.6604	1	0.1029	gi|344253104|gb|EGW09208.1|	314.3	5e-84	3 beta-hydroxysteroid dehydrogenase/Delta 5-->4-isomerase type 2 [Cricetulus griseus]	gi|345782509|ref|XM_533023.3|	369	2e-98	PREDICTED: Canis lupus familiaris hydroxyacid oxidase 2 (long chain) (HAO2), mRNA	sp|Q9NYQ3|HAOX2_HUMAN	233	4e-61	Hydroxyacid oxidase 2 OS=Homo sapiens GN=HAO2 PE=2 SV=1	DR1031	122	9e-28	COG1304	L-lactate dehydrogenase (FMN-dependent) and related alpha-hydroxy acid dehydrogenases	K11517	1e-62	240	ecb:100066884	(S)-2-hydroxy-acid oxidase [EC:1.1.3.15]	GO:0018924//mandelate metabolic process;GO:0051260//protein homooligomerization;GO:0001561//fatty acid alpha-oxidation	GO:0003973//(S)-2-hydroxy-acid oxidase activity;GO:0010181//FMN binding	GO:0005777//peroxisome;GO:0005739//mitochondrion
CL1009.Contig1_C-W	254	3	1.3432	15	6.4097	8	2.9356	0	0	--	--	--	--	gi|110347683|gb|AC175448.3|	75.8	8e-11	Spermophilus tridecemlineatus, clone XX-28522957A7, complete sequence	--	--	--	--	--	--	--	--	--	--	--	--	--	--	-	-	-
CL101.Contig1_C-W	844	55	7.4111	32	4.1151	17	1.8774	10	1.2051	gi|41386764|ref|NP_776319.1|	382.1	1e-104	apoptosis regulator BAX [Bos taurus] >gi|5915766|sp|O02703.1|BAX_BOVIN RecName: Full=Apoptosis regulator BAX >gi|1938371|gb|AAC48806.1| bax-alpha [Bos taurus] >gi|296477397|gb|DAA19512.1| apoptosis regulator BAX [Bos taurus]	gi|163659848|ref|NM_138761.3|	1035	0	Homo sapiens BCL2-associated X protein (BAX), transcript variant alpha, mRNA	sp|O02703|BAX_BOVIN	382	7e-106	Apoptosis regulator BAX OS=Bos taurus GN=BAX PE=2 SV=1	--	--	--	--	--	K02159	3e-115	414	ptr:747093	apoptosis regulator BAX	GO:0006922//cleavage of lamin involved in execution phase of apoptosis;GO:0008053//mitochondrial fusion;GO:0048087//positive regulation of developmental pigmentation;GO:0006808//regulation of nitrogen utilization;GO:0002904//positive regulation of B cell apoptotic process;GO:0051281//positive regulation of release of sequestered calcium ion into cytosol;GO:0001541//ovarian follicle development;GO…	GO:0008289//lipid binding;GO:0030331//estrogen receptor binding;GO:0046982//protein heterodimerization activity;GO:0008134//transcription factor binding;GO:0042803//protein homodimerization activity;GO:0031072//heat shock protein binding;GO:0051087//chaperone binding;GO:0003700//sequence-specific DNA binding transcription factor activity;GO:0051434//BH3 domain binding;GO:0000976//transcription re…	GO:0005741//mitochondrial outer membrane;GO:0005789//endoplasmic reticulum membrane;GO:0044445//cytosolic part;GO:0005634//nucleus;GO:0005757//mitochondrial permeability transition pore complex
CL101.Contig2_C-W	700	0	0	2	0.3101	3	0.3995	0	0	gi|41386764|ref|NP_776319.1|	30.4	1e-90	apoptosis regulator BAX [Bos taurus] >gi|5915766|sp|O02703.1|BAX_BOVIN RecName: Full=Apoptosis regulator BAX >gi|1938371|gb|AAC48806.1| bax-alpha [Bos taurus] >gi|296477397|gb|DAA19512.1| apoptosis regulator BAX [Bos taurus]	gi|163659848|ref|NM_138761.3|	815	0	Homo sapiens BCL2-associated X protein (BAX), transcript variant alpha, mRNA	sp|O02703|BAX_BOVIN	327	8e-92	Apoptosis regulator BAX OS=Bos taurus GN=BAX PE=2 SV=1	--	--	--	--	--	K02159	3e-91	327	bta:100850136	apoptosis regulator BAX	GO:0006922//cleavage of lamin involved in execution phase of apoptosis;GO:0008053//mitochondrial fusion;GO:0048087//positive regulation of developmental pigmentation;GO:0006808//regulation of nitrogen utilization;GO:0002904//positive regulation of B cell apoptotic process;GO:0051281//positive regulation of release of sequestered calcium ion into cytosol;GO:0001541//ovarian follicle development;GO…	GO:0008289//lipid binding;GO:0030331//estrogen receptor binding;GO:0046982//protein heterodimerization activity;GO:0008134//transcription factor binding;GO:0042803//protein homodimerization activity;GO:0031072//heat shock protein binding;GO:0051087//chaperone binding;GO:0003700//sequence-specific DNA binding transcription factor activity;GO:0051434//BH3 domain binding;GO:0000976//transcription re…	GO:0005741//mitochondrial outer membrane;GO:0005789//endoplasmic reticulum membrane;GO:0044445//cytosolic part;GO:0005634//nucleus;GO:0005757//mitochondrial permeability transition pore complex
CL1010.Contig1_C-W	316	18	6.4781	6	2.0608	5	1.4748	8	2.575	gi|403301169|ref|XP_003941271.1|	226.5	2e-58	PREDICTED: RNA-binding protein 4B [Saimiri boliviensis boliviensis]	gi|402892713|ref|XM_003909505.1|	482	1e-133	PREDICTED: Papio anubis RNA binding motif protein 4B (RBM4B), mRNA	sp|Q9BDY9|RBM4_RABIT	226	9e-60	RNA-binding protein 4 OS=Oryctolagus cuniculus GN=RBM4 PE=2 SV=1	--	--	--	--	--	K13187	3e-59	226	ecb:100058729	RNA-binding protein 4	GO:0008380//RNA splicing;GO:0006397//mRNA processing;GO:0010628//positive regulation of gene expression	GO:0003723//RNA binding;GO:0008270//zinc ion binding;GO:0000166//nucleotide binding	GO:0005737//cytoplasm;GO:0005730//nucleolus
CL1010.Contig2_C-W	399	0	0	1	0.272	0	0	1	0.2549	gi|351710885|gb|EHB13804.1|	63.2	4e-09	RNA-binding protein 4 [Heterocephalus glaber]	gi|397517074|ref|XM_003828697.1|	404	1e-109	PREDICTED: Pan paniscus RNA binding motif protein 4, transcript variant 4 (RBM4), mRNA	sp|Q9BDY9|RBM4_RABIT	122	2e-28	RNA-binding protein 4 OS=Oryctolagus cuniculus GN=RBM4 PE=2 SV=1	SPAC16.02c	52.4	2e-07	COG0724	RNA-binding proteins (RRM domain)	K13187	2e-28	124	mcc:713490	RNA-binding protein 4	-	-	-
CL1010.Contig3_C-W	256	21	9.3291	1	0.424	5	1.8204	13	5.165	gi|1149523|emb|CAA64070.1|	125.2	8e-28	Neosin [Mus musculus]	gi|301784858|ref|XM_002927794.1|	319	3e-84	PREDICTED: Ailuropoda melanoleuca RNA binding motif protein 4, transcript variant 1 (RBM4), mRNA	sp|Q9BDY9|RBM4_RABIT	122	2e-28	RNA-binding protein 4 OS=Oryctolagus cuniculus GN=RBM4 PE=2 SV=1	SPAC16.02c	52.4	2e-07	COG0724	RNA-binding proteins (RRM domain)	K13187	3e-28	123	mcc:713490	RNA-binding protein 4	-	-	-
CL1010.Contig4_C-W	1080	14	1.4742	12	1.206	38	3.2794	16	1.5068	gi|311771540|ref|NP_001185772.1|	289.7	1e-76	RNA-binding protein 4 isoform 2 [Homo sapiens] >gi|40787678|gb|AAH64960.1| RBM4 protein [Homo sapiens]	gi|332249623|ref|XM_003273910.1|	1094	0	PREDICTED: Nomascus leucogenys RNA binding motif protein 4, transcript variant 1 (RBM4), mRNA	sp|Q4R979|RBM4_MACFA	282	1e-75	RNA-binding protein 4 OS=Macaca fascicularis GN=RBM4 PE=2 SV=1	SPAC16.02c	57.4	4e-08	COG0724	RNA-binding proteins (RRM domain)	K13187	2e-77	289	hsa:5936	RNA-binding protein 4	GO:0008380//RNA splicing;GO:0032922//circadian regulation of gene expression;GO:0045727//positive regulation of translation;GO:0010628//positive regulation of gene expression;GO:0006397//mRNA processing	GO:0003730//mRNA 3'-UTR binding;GO:0008270//zinc ion binding;GO:0000166//nucleotide binding	GO:0005730//nucleolus;GO:0005737//cytoplasm
CL1010.Contig5_C-W	1774	304	19.4887	208	12.7258	233	12.2417	279	15.9962	gi|291385477|ref|XP_002709280.1|	735.7	0	PREDICTED: RNA binding motif protein 4B-like [Oryctolagus cuniculus]	gi|332249627|ref|XM_003273912.1|	2482	0	PREDICTED: Nomascus leucogenys RNA binding motif protein 4, transcript variant 3 (RBM4), mRNA	sp|Q4R979|RBM4_MACFA	728	0	RNA-binding protein 4 OS=Macaca fascicularis GN=RBM4 PE=2 SV=1	SPAC16.02c	57.4	8e-08	COG0724	RNA-binding proteins (RRM domain)	K13187	0	734	aml:100480526	RNA-binding protein 4	GO:0008380//RNA splicing;GO:0032922//circadian regulation of gene expression;GO:0045727//positive regulation of translation;GO:0006397//mRNA processing	GO:0003730//mRNA 3'-UTR binding;GO:0008270//zinc ion binding;GO:0000166//nucleotide binding	GO:0005730//nucleolus;GO:0005737//cytoplasm
CL1011.Contig1_C-W	530	303	65.0174	133	27.2366	142	24.972	109	20.9178	gi|109104395|ref|XP_001097084.1|	189.1	7e-47	PREDICTED: 40S ribosomal protein S27-like [Macaca mulatta]	gi|338717877|ref|XM_003363667.1|	523	1e-145	PREDICTED: Equus caballus ribosomal protein S27-like (RPS27L), mRNA	sp|P24051|RS27L_RAT	180	2e-45	40S ribosomal protein S27-like OS=Rattus norvegicus GN=Rps27l PE=1 SV=3	SPBC1685.10	134	1e-31	COG2051	Ribosomal protein S27E	K02978	1e-47	189	cfa:610569	small subunit ribosomal protein S27e	GO:0010952//positive regulation of peptidase activity;GO:0006415//translational termination;GO:0000236//mitotic prometaphase;GO:0008283//cell proliferation;GO:0006414//translational elongation;GO:0031018//endocrine pancreas development;GO:0045727//positive regulation of translation;GO:0042771//intrinsic apoptotic signaling pathway in response to DNA damage by p53 class mediator;GO:0019083//viral …	GO:0005515//protein binding;GO:0008270//zinc ion binding;GO:0003677//DNA binding;GO:0003735//structural constituent of ribosome;GO:0008494//translation activator activity;GO:0008656//cysteine-type endopeptidase activator activity involved in apoptotic process	GO:0005634//nucleus;GO:0022627//cytosolic small ribosomal subunit
CL1011.Contig2_C-W	303	0	0	0	0	2	0.6152	2	0.6714	gi|109104395|ref|XP_001097084.1|	137.5	1e-31	PREDICTED: 40S ribosomal protein S27-like [Macaca mulatta]	gi|338717877|ref|XM_003363667.1|	299	3e-78	PREDICTED: Equus caballus ribosomal protein S27-like (RPS27L), mRNA	sp|P24051|RS27L_RAT	128	2e-30	40S ribosomal protein S27-like OS=Rattus norvegicus GN=Rps27l PE=1 SV=3	SPBC1685.10	92.4	2e-19	COG2051	Ribosomal protein S27E	K02978	2e-32	137	cfa:610569	small subunit ribosomal protein S27e	GO:0010952//positive regulation of peptidase activity;GO:0045727//positive regulation of translation;GO:0042771//intrinsic apoptotic signaling pathway in response to DNA damage by p53 class mediator;GO:0043281//regulation of cysteine-type endopeptidase activity involved in apoptotic process;GO:0031571//mitotic cell cycle G1/S transition DNA damage checkpoint;GO:0006281//DNA repair	GO:0046872//metal ion binding;GO:0003735//structural constituent of ribosome;GO:0008494//translation activator activity;GO:0008656//cysteine-type endopeptidase activator activity involved in apoptotic process	GO:0005840//ribosome;GO:0005634//nucleus
CL1012.Contig1_C-W	2962	171	6.5656	502	18.3948	179	5.6326	102	3.5025	gi|148698435|gb|EDL30382.1|	1225.3	0	mCG5546, isoform CRA_a [Mus musculus]	gi|348552997|ref|XM_003462266.1|	2648	0	PREDICTED: Cavia porcellus polyadenylate-binding protein 4-like, transcript variant 3 (LOC100717325), mRNA	sp|Q13310|PABP4_HUMAN	1194	0	Polyadenylate-binding protein 4 OS=Homo sapiens GN=PABPC4 PE=1 SV=1	YCL011c	95.5	5e-19	COG0724	RNA-binding proteins (RRM domain)	K13126	0	1194	ecb:100054235	polyadenylate-binding protein	GO:0006401//RNA catabolic process;GO:0007596//blood coagulation;GO:0006412//translation;GO:0006396//RNA processing	GO:0017130//poly(C) RNA binding;GO:0005515//protein binding;GO:0008266//poly(U) RNA binding;GO:0000166//nucleotide binding;GO:0008143//poly(A) RNA binding	GO:0005737//cytoplasm;GO:0030529//ribonucleoprotein complex
CL1012.Contig2_C-W	2860	25	0.9941	31	1.1764	9	0.2933	10	0.3556	gi|348553000|ref|XP_003462315.1|	1243	0	PREDICTED: polyadenylate-binding protein 4-like isoform 4 [Cavia porcellus]	gi|338721951|ref|XM_003364404.1|	3400	0	PREDICTED: Equus caballus poly(A) binding protein, cytoplasmic 4 (inducible form), transcript variant 3 (PABPC4), mRNA	sp|Q13310|PABP4_HUMAN	1207	0	Polyadenylate-binding protein 4 OS=Homo sapiens GN=PABPC4 PE=1 SV=1	YCL011c	95.5	4e-19	COG0724	RNA-binding proteins (RRM domain)	K13126	0	1225	ptr:456782	polyadenylate-binding protein	GO:0006401//RNA catabolic process;GO:0007596//blood coagulation;GO:0006412//translation;GO:0006396//RNA processing	GO:0017130//poly(C) RNA binding;GO:0005515//protein binding;GO:0008266//poly(U) RNA binding;GO:0000166//nucleotide binding;GO:0008143//poly(A) RNA binding	GO:0005737//cytoplasm;GO:0030529//ribonucleoprotein complex
CL1012.Contig3_C-W	3100	59	2.1645	30	1.0504	13	0.3909	38	1.2468	gi|348552996|ref|XP_003462313.1|	1271.5	0	PREDICTED: polyadenylate-binding protein 4-like isoform 2 [Cavia porcellus]	gi|338721950|ref|XM_001503450.3|	3493	0	PREDICTED: Equus caballus poly(A) binding protein, cytoplasmic 4 (inducible form), transcript variant 1 (PABPC4), mRNA	sp|Q13310|PABP4_HUMAN	1269	0	Polyadenylate-binding protein 4 OS=Homo sapiens GN=PABPC4 PE=1 SV=1	YCL011c	95.5	5e-19	COG0724	RNA-binding proteins (RRM domain)	K13126	0	1269	ecb:100054235	polyadenylate-binding protein	GO:0006401//RNA catabolic process;GO:0007596//blood coagulation;GO:0006412//translation;GO:0006396//RNA processing	GO:0017130//poly(C) RNA binding;GO:0005515//protein binding;GO:0008266//poly(U) RNA binding;GO:0000166//nucleotide binding;GO:0008143//poly(A) RNA binding	GO:0005737//cytoplasm;GO:0030529//ribonucleoprotein complex
CL1012.Contig4_C-W	3151	51	1.8407	75	2.5834	70	2.0706	67	2.1627	gi|348552994|ref|XP_003462312.1|	1303.1	0	PREDICTED: polyadenylate-binding protein 4-like isoform 1 [Cavia porcellus]	gi|338721948|ref|XM_003364403.1|	3572	0	PREDICTED: Equus caballus poly(A) binding protein, cytoplasmic 4 (inducible form), transcript variant 2 (PABPC4), mRNA	sp|Q13310|PABP4_HUMAN	1259	0	Polyadenylate-binding protein 4 OS=Homo sapiens GN=PABPC4 PE=1 SV=1	YCL011c	95.5	5e-19	COG0724	RNA-binding proteins (RRM domain)	K13126	0	1301	ptr:456782	polyadenylate-binding protein	GO:0006401//RNA catabolic process;GO:0007596//blood coagulation;GO:0006412//translation;GO:0006396//RNA processing	GO:0017130//poly(C) RNA binding;GO:0005515//protein binding;GO:0008266//poly(U) RNA binding;GO:0000166//nucleotide binding;GO:0008143//poly(A) RNA binding	GO:0005737//cytoplasm;GO:0030529//ribonucleoprotein complex
CL1012.Contig5_C-W	2208	167	8.6016	133	6.5378	53	2.2373	109	5.021	gi|291388359|ref|XP_002710763.1|	192.2	9e-47	PREDICTED: poly A binding protein, cytoplasmic 4 [Oryctolagus cuniculus]	gi|207080211|ref|NM_001135370.1|	3392	0	Pongo abelii DKFZP469O2326 protein (DKFZP469O2326), mRNA >gi|55730461|emb|CR859795.1| Pongo abelii mRNA; cDNA DKFZp469O2326 (from clone DKFZp469O2326)	sp|P11940|PABP1_HUMAN	1218	0	Polyadenylate-binding protein 1 OS=Homo sapiens GN=PABPC1 PE=1 SV=2	YCL011c	92	4e-18	COG0724	RNA-binding proteins (RRM domain)	K13126	0	1218	ssc:100153958	polyadenylate-binding protein	GO:0000289//nuclear-transcribed mRNA poly(A) tail shortening;GO:0006378//mRNA polyadenylation;GO:0048255//mRNA stabilization;GO:0045727//positive regulation of translation;GO:0000398//mRNA splicing, via spliceosome	GO:0008494//translation activator activity;GO:0008022//protein C-terminus binding;GO:0008143//poly(A) RNA binding;GO:0000166//nucleotide binding	GO:0005829//cytosol;GO:0071013//catalytic step 2 spliceosome
CL1012.Contig6_C-W	2880	4612	182.121	7807	294.218	1817	58.8034	1071	37.8236	gi|41386798|ref|NP_776993.1|	192.2	1e-46	polyadenylate-binding protein 1 [Bos taurus] >gi|46367787|ref|NP_002559.2| polyadenylate-binding protein 1 [Homo sapiens] >gi|383872540|ref|NP_001244826.1| polyadenylate-binding protein 1 [Macaca mulatta] >gi|3183544|sp|P11940.2|PABP1_HUMAN RecName: Full=Polyadenylate-binding protein 1; Short=PABP-1; Short=Poly(A)-binding protein 1 >gi|47117093|sp|P61286.1|PABP1_BOVIN RecName: Full=Polyadenylate-…	gi|56676313|ref|NM_002568.3|	5011	0	Homo sapiens poly(A) binding protein, cytoplasmic 1 (PABPC1), mRNA	sp|P11940|PABP1_HUMAN	1267	0	Polyadenylate-binding protein 1 OS=Homo sapiens GN=PABPC1 PE=1 SV=2	YCL011c	92	5e-18	COG0724	RNA-binding proteins (RRM domain)	K13126	0	1267	ssc:100153958	polyadenylate-binding protein	GO:0000289//nuclear-transcribed mRNA poly(A) tail shortening;GO:0006378//mRNA polyadenylation;GO:0048255//mRNA stabilization;GO:0045727//positive regulation of translation;GO:0000398//mRNA splicing, via spliceosome	GO:0008494//translation activator activity;GO:0008022//protein C-terminus binding;GO:0008143//poly(A) RNA binding;GO:0000166//nucleotide binding	GO:0005829//cytosol;GO:0071013//catalytic step 2 spliceosome
CL1013.Contig1_C-W	270	0	0	1	0.402	0	0	1	0.3767	gi|395531840|ref|XP_003767981.1|	138.7	7e-32	PREDICTED: clathrin heavy chain 1 [Sarcophilus harrisii]	gi|395845860|ref|XM_003795590.1|	321	8e-85	PREDICTED: Otolemur garnettii clathrin, heavy chain (Hc) (CLTC), mRNA	sp|P11442|CLH_RAT	138	2e-33	Clathrin heavy chain 1 OS=Rattus norvegicus GN=Cltc PE=1 SV=3	--	--	--	--	--	K04646	9e-33	138	acs:100567877	clathrin heavy chain	-	-	-
CL1013.Contig2_C-W	244	1	0.4661	3	1.3345	3	1.146	0	0	gi|395531840|ref|XP_003767981.1|	89	6e-17	PREDICTED: clathrin heavy chain 1 [Sarcophilus harrisii]	gi|22655815|gb|AC040904.4|	266	4e-68	Homo sapiens chromosome 17, clone RP11-619I22, complete sequence	sp|P11442|CLH_RAT	89	2e-18	Clathrin heavy chain 1 OS=Rattus norvegicus GN=Cltc PE=1 SV=3	--	--	--	--	--	K04646	8e-18	89	acs:100567877	clathrin heavy chain	-	-	-
CL1013.Contig3_C-W	2390	473	22.5074	53	2.4069	24	0.936	333	14.1714	gi|380809502|gb|AFE76626.1|	1589.3	0	clathrin heavy chain 1 [Macaca mulatta]	gi|301775888|ref|XM_002923319.1|	3709	0	PREDICTED: Ailuropoda melanoleuca clathrin heavy chain 1-like (LOC100464757), mRNA	sp|P49951|CLHC1_BOVIN	1589	0	Clathrin heavy chain 1 OS=Bos taurus GN=CLTC PE=1 SV=1	--	--	--	--	--	K04646	0	1589	mdo:100010713	clathrin heavy chain	GO:0007411//axon guidance;GO:0042059//negative regulation of epidermal growth factor receptor signaling pathway;GO:0033572//transferrin transport;GO:0048011//nerve growth factor receptor signaling pathway;GO:0006886//intracellular protein transport;GO:0031623//receptor internalization;GO:0007067//mitosis;GO:0006892//post-Golgi vesicle-mediated transport	GO:0005198//structural molecule activity;GO:0005515//protein binding	GO:0030132//clathrin coat of coated pit;GO:0030130//clathrin coat of trans-Golgi network vesicle;GO:0042470//melanosome;GO:0005829//cytosol;GO:0005819//spindle;GO:0005739//mitochondrion
CL1014.Contig1_C-W	353	0	0	0	0	13	3.4325	8	2.3051	--	--	--	--	gi|14018299|emb|AL512662.8|	81.8	2e-12	Human DNA sequence from clone RP11-479O17 on chromosome 10 Contains a cathepsin L (CTSL) pseudogene, a protein geranylgeranyltransferase type I beta subunit (PGGT1B) pseudogene, the MBL1P1 gene for mannose-binding lectin (protein A) 1 pseudogene 1, the SFTPD gene for surfactant pulmonary-associated protein D, a novel gene, two novel pseudogenes and three CpG islands, complete sequence	--	--	--	--	--	--	--	--	--	--	--	--	--	--	-	-	-
CL1014.Contig2_C-W	282	3	1.2099	11	4.2337	4	1.3221	0	0	--	--	--	--	--	--	--	--	--	--	--	--	--	--	--	--	--	--	--	--	--	--	-	-	-
CL1014.Contig3_C-W	290	2	0.7843	28	10.4794	3	0.9642	0	0	--	--	--	--	--	--	--	--	--	--	--	--	--	--	--	--	--	--	--	--	--	--	-	-	-
CL1015.Contig1_C-W	566	16	3.2149	3	0.5753	0	0	0	0	gi|359323165|ref|XP_003640020.1|	355.5	7e-97	PREDICTED: uncharacterized protein KIAA0528-like isoform 2 [Canis lupus familiaris]	gi|359323168|ref|XM_003639974.1|	630	1e-177	PREDICTED: Canis lupus familiaris uncharacterized LOC100855606, transcript variant 4 (LOC100855606), mRNA	sp|Q86YS7|K0528_HUMAN	275	4e-74	Uncharacterized protein KIAA0528 OS=Homo sapiens GN=KIAA0528 PE=1 SV=1	--	--	--	--	--	--	--	--	--	--	-	-	-
CL1015.Contig2_C-W	256	2	0.8885	3	1.2719	0	0	0	0	gi|359323171|ref|XP_003640023.1|	166	4e-40	PREDICTED: uncharacterized protein KIAA0528-like isoform 5 [Canis lupus familiaris]	gi|359323170|ref|XM_003639975.1|	389	1e-105	PREDICTED: Canis lupus familiaris uncharacterized LOC100855606, transcript variant 5 (LOC100855606), mRNA	sp|Q7TPS5|K0528_MOUSE	162	1e-40	Uncharacterized protein KIAA0528 OS=Mus musculus GN=Kiaa0528 PE=1 SV=2	--	--	--	--	--	--	--	--	--	--	-	-	-
CL1016.Contig1_C-W	1576	7	0.5051	1	0.0689	0	0	0	0	gi|334310860|ref|XP_003339548.1|	172.2	0	PREDICTED: PDZ and LIM domain protein 7 isoform 2 [Monodelphis domestica]	gi|338713721|ref|XM_001916611.2|	1695	0	PREDICTED: Equus caballus PDZ and LIM domain protein 7-like (LOC100058356), mRNA	sp|Q9NR12|PDLI7_HUMAN	676	0	PDZ and LIM domain protein 7 OS=Homo sapiens GN=PDLIM7 PE=1 SV=1	--	--	--	--	--	K05760	3e-36	153	xla:779337	paxillin	GO:0045669//positive regulation of osteoblast differentiation;GO:0030036//actin cytoskeleton organization;GO:0006898//receptor-mediated endocytosis;GO:0007275//multicellular organismal development	GO:0008270//zinc ion binding;GO:0005515//protein binding	GO:0001726//ruffle;GO:0001725//stress fiber;GO:0005925//focal adhesion;GO:0005737//cytoplasm
CL1016.Contig2_C-W	1726	53	3.4922	46	2.8926	16	0.864	11	0.6482	gi|296193473|ref|XP_002744531.1|	935.2	0	PREDICTED: PDZ and LIM domain protein 7 [Callithrix jacchus]	gi|348575038|ref|XM_003473249.1|	1814	0	PREDICTED: Cavia porcellus PDZ and LIM domain protein 7-like, transcript variant 1 (LOC100712754), mRNA	sp|Q9NR12|PDLI7_HUMAN	934	0	PDZ and LIM domain protein 7 OS=Homo sapiens GN=PDLIM7 PE=1 SV=1	--	--	--	--	--	K05760	3e-37	157	spu:575064	paxillin	GO:0045669//positive regulation of osteoblast differentiation;GO:0030036//actin cytoskeleton organization;GO:0006898//receptor-mediated endocytosis;GO:0007275//multicellular organismal development	GO:0008270//zinc ion binding;GO:0005515//protein binding	GO:0001726//ruffle;GO:0001725//stress fiber;GO:0005925//focal adhesion;GO:0005737//cytoplasm
CL1017.Contig1_C-W	497	11	2.5171	7	1.5287	8	1.5003	9	1.8418	gi|344284481|ref|XP_003413995.1|	77.8	1e-13	PREDICTED: alpha-mannosidase 2C1 [Loxodonta africana]	gi|117320638|gb|AC105137.18|	178	1e-41	Homo sapiens chromosome 15, clone CTD-2562G15, complete sequence	sp|P21139|MA2C1_RAT	58.9	5e-09	Alpha-mannosidase 2C1 OS=Rattus norvegicus GN=Man2c1 PE=1 SV=1	--	--	--	--	--	K01191	9e-09	59.7	ecb:100061610	alpha-mannosidase [EC:3.2.1.24]	GO:0006013//mannose metabolic process	GO:0030246//carbohydrate binding;GO:0004559//alpha-mannosidase activity;GO:0008270//zinc ion binding;GO:0005515//protein binding	-
CL1017.Contig2_C-W	349	1	0.3259	5	1.555	0	0	1	0.2914	gi|296475424|gb|DAA17539.1|	146	4e-34	mannosidase, alpha, class 2C, member 1 [Bos taurus]	gi|338717762|ref|XM_001917552.2|	297	2e-77	PREDICTED: Equus caballus mannosidase, alpha, class 2C, member 1 (MAN2C1), mRNA	sp|Q9NTJ4|MA2C1_HUMAN	140	6e-34	Alpha-mannosidase 2C1 OS=Homo sapiens GN=MAN2C1 PE=1 SV=1	--	--	--	--	--	K01191	5e-35	145	bta:541086	alpha-mannosidase [EC:3.2.1.24]	GO:0006013//mannose metabolic process	GO:0030246//carbohydrate binding;GO:0004559//alpha-mannosidase activity;GO:0008270//zinc ion binding	-
CL1018.Contig1_C-W	268	7	2.9705	0	0	5	1.7389	54	20.4939	gi|348556676|ref|XP_003464147.1|	166.4	3e-40	PREDICTED: 3-ketoacyl-CoA thiolase B, peroxisomal-like [Cavia porcellus]	gi|395816735|ref|XM_003781801.1|	254	2e-64	PREDICTED: Otolemur garnettii acetyl-CoA acyltransferase 1, transcript variant 2 (ACAA1), mRNA	sp|P21775|THIKA_RAT	162	2e-40	3-ketoacyl-CoA thiolase A, peroxisomal OS=Rattus norvegicus GN=Acaa1a PE=2 SV=2	SA0342	68.2	4e-12	COG0183	Acetyl-CoA acetyltransferase	K07513	6e-40	162	rno:24157	acetyl-CoA acyltransferase 1 [EC:2.3.1.16]	GO:0048545//response to steroid hormone stimulus;GO:0033540//fatty acid beta-oxidation using acyl-CoA oxidase;GO:0007584//response to nutrient;GO:0042493//response to drug	GO:0003985//acetyl-CoA C-acetyltransferase activity;GO:0003988//acetyl-CoA C-acyltransferase activity	GO:0005739//mitochondrion;GO:0005782//peroxisomal matrix
CL1018.Contig2_C-W	1614	222	15.6427	61	4.1021	2535	146.391	4482	282.445	gi|348556676|ref|XP_003464147.1|	790.8	0	PREDICTED: 3-ketoacyl-CoA thiolase B, peroxisomal-like [Cavia porcellus]	gi|338714995|ref|XM_001488559.2|	1376	0	PREDICTED: Equus caballus acetyl-CoA acyltransferase 1, transcript variant 1 (ACAA1), mRNA	sp|P21775|THIKA_RAT	758	0	3-ketoacyl-CoA thiolase A, peroxisomal OS=Rattus norvegicus GN=Acaa1a PE=2 SV=2	YIL160c	377	4e-104	COG0183	Acetyl-CoA acetyltransferase	K07513	0	758	rno:24157	acetyl-CoA acyltransferase 1 [EC:2.3.1.16]	GO:0048545//response to steroid hormone stimulus;GO:0033540//fatty acid beta-oxidation using acyl-CoA oxidase;GO:0006091//generation of precursor metabolites and energy;GO:0007584//response to nutrient;GO:0042493//response to drug	GO:0003985//acetyl-CoA C-acetyltransferase activity;GO:0003988//acetyl-CoA C-acyltransferase activity;GO:0005515//protein binding	GO:0005739//mitochondrion;GO:0005782//peroxisomal matrix
CL1018.Contig3_C-W	1030	6	0.6625	9	0.9484	53	4.796	73	7.2086	gi|351713937|gb|EHB16856.1|	118.2	8e-130	3-ketoacyl-CoA thiolase B, peroxisomal [Heterocephalus glaber]	gi|403278737|ref|XM_003930900.1|	698	0	PREDICTED: Saimiri boliviensis boliviensis acetyl-CoA acyltransferase 1, transcript variant 1 (ACAA1), mRNA	sp|P09110|THIK_HUMAN	357	1e-127	3-ketoacyl-CoA thiolase, peroxisomal OS=Homo sapiens GN=ACAA1 PE=1 SV=2	YIL160c	238	1e-72	COG0183	Acetyl-CoA acetyltransferase	K07513	5e-129	364	aml:100475784	acetyl-CoA acyltransferase 1 [EC:2.3.1.16]	GO:0033540//fatty acid beta-oxidation using acyl-CoA oxidase;GO:0006091//generation of precursor metabolites and energy	GO:0005515//protein binding;GO:0003988//acetyl-CoA C-acyltransferase activity	GO:0005782//peroxisomal matrix
CL1018.Contig4_C-W	651	0	0	0	0	2	0.2863	0	0	gi|351713937|gb|EHB16856.1|	345.1	1e-93	3-ketoacyl-CoA thiolase B, peroxisomal [Heterocephalus glaber]	gi|402860618|ref|XM_003894674.1|	676	0	PREDICTED: Papio anubis acetyl-CoA acyltransferase 1, transcript variant 1 (ACAA1), mRNA	sp|P09110|THIK_HUMAN	340	1e-93	3-ketoacyl-CoA thiolase, peroxisomal OS=Homo sapiens GN=ACAA1 PE=1 SV=2	YIL160c	169	4e-42	COG0183	Acetyl-CoA acetyltransferase	K07513	6e-93	340	mcc:696743	acetyl-CoA acyltransferase 1 [EC:2.3.1.16]	GO:0033540//fatty acid beta-oxidation using acyl-CoA oxidase;GO:0006091//generation of precursor metabolites and energy	GO:0005515//protein binding;GO:0003988//acetyl-CoA C-acyltransferase activity	GO:0005782//peroxisomal matrix
CL1018.Contig5_C-W	575	0	0	0	0	1	0.1621	0	0	gi|351713937|gb|EHB16856.1|	118.2	8e-76	3-ketoacyl-CoA thiolase B, peroxisomal [Heterocephalus glaber]	gi|301757674|ref|XM_002914634.1|	357	3e-95	PREDICTED: Ailuropoda melanoleuca acetyl-CoA acyltransferase 1 (ACAA1), mRNA	sp|P09110|THIK_HUMAN	183	1e-75	3-ketoacyl-CoA thiolase, peroxisomal OS=Homo sapiens GN=ACAA1 PE=1 SV=2	YIL160c	114	5e-36	COG0183	Acetyl-CoA acetyltransferase	K07513	7e-76	187	bta:508324	acetyl-CoA acyltransferase 1 [EC:2.3.1.16]	GO:0033540//fatty acid beta-oxidation using acyl-CoA oxidase;GO:0006091//generation of precursor metabolites and energy	GO:0005515//protein binding;GO:0003988//acetyl-CoA C-acyltransferase activity	GO:0005782//peroxisomal matrix
CL1019.Contig1_C-W	813	44	6.155	6	0.801	0	0	2	0.2502	gi|403274996|ref|XP_003929246.1|	545.4	1e-153	PREDICTED: chromodomain-helicase-DNA-binding protein 3 isoform 2 [Saimiri boliviensis boliviensis]	gi|395748520|ref|XM_002826996.2|	1150	0	PREDICTED: Pongo abelii chromodomain helicase DNA binding protein 3 (CHD3), mRNA	sp|Q12873|CHD3_HUMAN	545	4e-155	Chromodomain-helicase-DNA-binding protein 3 OS=Homo sapiens GN=CHD3 PE=1 SV=3	YER164w	276	3e-74	COG0553	Superfamily II DNA/RNA helicases, SNF2 family	K11642	1e-154	545	acs:100560885	chromodomain-helicase-DNA-binding protein 3 [EC:3.6.4.12]	-	-	-
CL1019.Contig2_C-W	6014	9	0.1702	6	0.1083	2	0.031	7	0.1184	gi|348555034|ref|XP_003463329.1|	3399.8	0	PREDICTED: chromodomain-helicase-DNA-binding protein 4-like [Cavia porcellus]	gi|397499205|ref|XM_003820302.1|	7428	0	PREDICTED: Pan paniscus chromodomain helicase DNA binding protein 4, transcript variant 2 (CHD4), mRNA	sp|Q14839|CHD4_HUMAN	3385	0	Chromodomain-helicase-DNA-binding protein 4 OS=Homo sapiens GN=CHD4 PE=1 SV=2	SPAC1783.05	517	1e-145	COG0553	Superfamily II DNA/RNA helicases, SNF2 family	K11643	0	3396	cfa:477714	chromodomain-helicase-DNA-binding protein 4 [EC:3.6.4.12]	GO:0016568//chromatin modification;GO:0006357//regulation of transcription from RNA polymerase II promoter;GO:0006333//chromatin assembly or disassembly	GO:0008270//zinc ion binding;GO:0004003//ATP-dependent DNA helicase activity;GO:0003677//DNA binding;GO:0005524//ATP binding;GO:0008134//transcription factor binding;GO:0003682//chromatin binding	GO:0005815//microtubule organizing center;GO:0016581//NuRD complex;GO:0000785//chromatin
CL1019.Contig3_C-W	6169	4	0.0737	13	0.2287	7	0.1058	10	0.1649	gi|348555034|ref|XP_003463329.1|	3434.8	0	PREDICTED: chromodomain-helicase-DNA-binding protein 4-like [Cavia porcellus]	gi|397499205|ref|XM_003820302.1|	8153	0	PREDICTED: Pan paniscus chromodomain helicase DNA binding protein 4, transcript variant 2 (CHD4), mRNA	sp|Q14839|CHD4_HUMAN	3420	0	Chromodomain-helicase-DNA-binding protein 4 OS=Homo sapiens GN=CHD4 PE=1 SV=2	SPAC1783.05	517	1e-145	COG0553	Superfamily II DNA/RNA helicases, SNF2 family	K11643	0	3431	cfa:477714	chromodomain-helicase-DNA-binding protein 4 [EC:3.6.4.12]	GO:0016568//chromatin modification;GO:0006357//regulation of transcription from RNA polymerase II promoter;GO:0006333//chromatin assembly or disassembly	GO:0008270//zinc ion binding;GO:0004003//ATP-dependent DNA helicase activity;GO:0003677//DNA binding;GO:0005524//ATP binding;GO:0008134//transcription factor binding;GO:0003682//chromatin binding	GO:0005815//microtubule organizing center;GO:0016581//NuRD complex;GO:0000785//chromatin
CL1019.Contig4_C-W	6417	153	2.7116	64	1.0825	48	0.6972	104	1.6484	gi|345791649|ref|XP_867754.2|	3880.1	0	PREDICTED: chromodomain-helicase-DNA-binding protein 4 isoform 3 [Canis lupus familiaris]	gi|51599155|ref|NM_001273.2|	9632	0	Homo sapiens chromodomain helicase DNA binding protein 4 (CHD4), mRNA	sp|Q14839|CHD4_HUMAN	3865	0	Chromodomain-helicase-DNA-binding protein 4 OS=Homo sapiens GN=CHD4 PE=1 SV=2	SPAC1783.05	517	1e-145	COG0553	Superfamily II DNA/RNA helicases, SNF2 family	K11643	0	3880	cfa:477714	chromodomain-helicase-DNA-binding protein 4 [EC:3.6.4.12]	GO:0006357//regulation of transcription from RNA polymerase II promoter;GO:0006333//chromatin assembly or disassembly;GO:0006200//ATP catabolic process;GO:0016568//chromatin modification	GO:0008270//zinc ion binding;GO:0003677//DNA binding;GO:0004003//ATP-dependent DNA helicase activity;GO:0003682//chromatin binding;GO:0008134//transcription factor binding;GO:0005524//ATP binding	GO:0000785//chromatin;GO:0005815//microtubule organizing center;GO:0016581//NuRD complex
CL102.Contig1_C-W	715	4	0.6362	1	0.1518	6	0.7821	7	0.9958	gi|402855401|ref|XP_003892314.1|	320.1	5e-86	PREDICTED: RNA 3&apos;-terminal phosphate cyclase [Papio anubis]	gi|291398426|ref|XM_002715834.1|	595	1e-166	PREDICTED: Oryctolagus cuniculus RNA terminal phosphate cyclase domain 1, transcript variant 2 (LOC100346550), mRNA	sp|Q4R3J0|RTCA_MACFA	317	1e-86	RNA 3'-terminal phosphate cyclase OS=Macaca fascicularis GN=RTCA PE=2 SV=1	PAE3596	87.8	2e-17	COG0430	RNA 3'-terminal phosphate cyclase	K01974	1e-85	316	bta:510469	RNA 3'-terminal phosphate cyclase [EC:6.5.1.4]	GO:0006396//RNA processing	GO:0003723//RNA binding;GO:0005515//protein binding;GO:0005524//ATP binding;GO:0003963//RNA-3'-phosphate cyclase activity	GO:0005654//nucleoplasm;GO:0005739//mitochondrion
CL102.Contig2_C-W	1444	189	14.8853	94	7.0654	94	6.0674	105	7.3959	gi|291398427|ref|XP_002715880.1|	693	0	PREDICTED: RNA terminal phosphate cyclase domain 1 isoform 2 [Oryctolagus cuniculus]	gi|67971969|dbj|AB179276.1|	1554	0	Macaca fascicularis testis cDNA clone: QtsA-16663, similar to human RNA terminal phosphate cyclase domain 1 (RTCD1), mRNA, RefSeq: NM_003729.1	sp|Q4R3J0|RTCA_MACFA	690	0	RNA 3'-terminal phosphate cyclase OS=Macaca fascicularis GN=RTCA PE=2 SV=1	PAE3596	241	2e-63	COG0430	RNA 3'-terminal phosphate cyclase	K01974	0	688	pon:100456310	RNA 3'-terminal phosphate cyclase [EC:6.5.1.4]	GO:0006396//RNA processing	GO:0003723//RNA binding;GO:0005515//protein binding;GO:0005524//ATP binding;GO:0003963//RNA-3'-phosphate cyclase activity	GO:0005654//nucleoplasm;GO:0005739//mitochondrion
CL1020.Contig1_C-W	565	7	1.409	8	1.5368	2	0.3299	6	1.0801	gi|358422531|ref|XP_002706486.2|	58.9	1e-07	PREDICTED: leukocyte immunoglobulin-like receptor, subfamily A (with TM domain), member 6-like, partial [Bos taurus]	--	--	--	--	sp|Q8MJZ2|LIRA6_PANTR	98.2	1e-20	Leukocyte immunoglobulin-like receptor subfamily A member 6 OS=Pan troglodytes GN=LILRA6 PE=2 SV=1	--	--	--	--	--	K06512	6e-25	114	bta:617702	leukocyte immunoglobulin-like receptor	-	-	-
CL1020.Contig2_C-W	2132	499	26.618	279	14.2035	56	2.4482	100	4.7707	gi|359076191|ref|XP_002707939.2|	257.7	1e-66	PREDICTED: leukocyte immunoglobulin-like receptor, subfamily B (with TM and ITIM domains), member 3-like [Bos taurus]	--	--	--	--	sp|Q8MJZ2|LIRA6_PANTR	224	6e-58	Leukocyte immunoglobulin-like receptor subfamily A member 6 OS=Pan troglodytes GN=LILRA6 PE=2 SV=1	--	--	--	--	--	K06512	3e-58	227	ptr:450147	leukocyte immunoglobulin-like receptor	-	-	-
CL1021.Contig1_C-W	349	4	1.3035	10	3.1099	4	1.0683	3	0.8743	--	--	--	--	--	--	--	--	--	--	--	--	--	--	--	--	--	--	--	--	--	--	-	-	-
CL1021.Contig2_C-W	724	3	0.4712	6	0.8995	0	0	0	0	gi|73985846|ref|XP_852009.1|	59.7	3e-27	PREDICTED: GEM-interacting protein isoform 3 [Canis lupus familiaris]	gi|165905809|gb|AC198452.4|	129	2e-26	MACACA MULATTA BAC clone CH250-452J22 from chromosome 19, complete sequence	sp|Q9P107|GMIP_HUMAN	85.1	4e-28	GEM-interacting protein OS=Homo sapiens GN=GMIP PE=1 SV=2	--	--	--	--	--	--	--	--	--	--	GO:0034259//negative regulation of Rho GTPase activity	GO:0005100//Rho GTPase activator activity;GO:0046872//metal ion binding;GO:0005515//protein binding	GO:0005829//cytosol
CL1021.Contig3_C-W	633	1	0.1797	0	0	0	0	0	0	gi|73985846|ref|XP_852009.1|	141.4	2e-32	PREDICTED: GEM-interacting protein isoform 3 [Canis lupus familiaris]	gi|395847988|ref|XM_003796598.1|	220	5e-54	PREDICTED: Otolemur garnettii GEM interacting protein (GMIP), mRNA	sp|Q9P107|GMIP_HUMAN	139	4e-33	GEM-interacting protein OS=Homo sapiens GN=GMIP PE=1 SV=2	--	--	--	--	--	--	--	--	--	--	GO:0034259//negative regulation of Rho GTPase activity	GO:0005100//Rho GTPase activator activity;GO:0046872//metal ion binding;GO:0005515//protein binding	GO:0005829//cytosol
CL1022.Contig1_C-W	1675	381	25.8686	275	17.8195	1716	95.4867	1932	117.316	gi|291383945|ref|XP_002708538.1|	795.8	0	PREDICTED: acetyl-Coenzyme A acetyltransferase 1 [Oryctolagus cuniculus]	gi|223890189|ref|NM_000019.3|	1832	0	Homo sapiens acetyl-CoA acetyltransferase 1 (ACAT1), nuclear gene encoding mitochondrial protein, mRNA	sp|Q29RZ0|THIL_BOVIN	782	0	Acetyl-CoA acetyltransferase, mitochondrial OS=Bos taurus GN=ACAT1 PE=2 SV=1	SPBC215.09c	395	9e-110	COG0183	Acetyl-CoA acetyltransferase	K00626	0	783	ssc:100626793	acetyl-CoA C-acetyltransferase [EC:2.3.1.9]	GO:0010878//cholesterol storage;GO:0033344//cholesterol efflux;GO:0010742//macrophage derived foam cell differentiation;GO:0046951//ketone body biosynthetic process;GO:0043441;GO:0034435//cholesterol esterification;GO:0008203//cholesterol metabolic process;GO:0034379//very-low-density lipoprotein particle assembly;GO:0072229//metanephric proximal convoluted tubule development;GO:0007420//brain de…	GO:0034736//cholesterol O-acyltransferase activity;GO:0015485//cholesterol binding;GO:0046872//metal ion binding;GO:0004607//phosphatidylcholine-sterol O-acyltransferase activity;GO:0000062//fatty-acyl-CoA binding;GO:0042803//protein homodimerization activity;GO:0019899//enzyme binding;GO:0003985//acetyl-CoA C-acetyltransferase activity	GO:0005759//mitochondrial matrix;GO:0005743//mitochondrial inner membrane;GO:0016021//integral to membrane;GO:0005789//endoplasmic reticulum membrane
CL1022.Contig2_C-W	430	1	0.2645	0	0	0	0	4	0.9461	gi|297690127|ref|XP_002822478.1|	193.4	2e-48	PREDICTED: acetyl-CoA acetyltransferase, mitochondrial [Pongo abelii]	gi|297690126|ref|XM_002822432.1|	400	1e-108	PREDICTED: Pongo abelii acetyl-CoA acetyltransferase 1 (ACAT1), mRNA	sp|P24752|THIL_HUMAN	191	6e-49	Acetyl-CoA acetyltransferase, mitochondrial OS=Homo sapiens GN=ACAT1 PE=1 SV=1	SPBC215.09c	88.2	4e-18	COG0183	Acetyl-CoA acetyltransferase	K00626	4e-49	193	pon:100448951	acetyl-CoA C-acetyltransferase [EC:2.3.1.9]	GO:0010878//cholesterol storage;GO:0033344//cholesterol efflux;GO:0010742//macrophage derived foam cell differentiation;GO:0046951//ketone body biosynthetic process;GO:0043441;GO:0034435//cholesterol esterification;GO:0008203//cholesterol metabolic process;GO:0034379//very-low-density lipoprotein particle assembly;GO:0072229//metanephric proximal convoluted tubule development;GO:0007420//brain de…	GO:0034736//cholesterol O-acyltransferase activity;GO:0015485//cholesterol binding;GO:0046872//metal ion binding;GO:0004607//phosphatidylcholine-sterol O-acyltransferase activity;GO:0000062//fatty-acyl-CoA binding;GO:0042803//protein homodimerization activity;GO:0019899//enzyme binding;GO:0003985//acetyl-CoA C-acetyltransferase activity	GO:0005759//mitochondrial matrix;GO:0005743//mitochondrial inner membrane;GO:0016021//integral to membrane;GO:0005789//endoplasmic reticulum membrane
CL1023.Contig1_C-W	962	0	0	0	0	94	9.1074	161	17.0223	gi|281347583|gb|EFB23167.1|	339.3	1e-91	hypothetical protein PANDA_020338 [Ailuropoda melanoleuca]	gi|197100158|ref|NM_001133693.1|	587	1e-164	Pongo abelii peptidase D (PEPD), mRNA >gi|55725359|emb|CR857247.1| Pongo abelii mRNA; cDNA DKFZp469I0232 (from clone DKFZp469I0232)	sp|Q11136|PEPD_MOUSE	331	1e-90	Xaa-Pro dipeptidase OS=Mus musculus GN=Pepd PE=2 SV=3	alr1946	119	8e-27	COG0006	Xaa-Pro aminopeptidase	K14213	6e-92	337	aml:100469385	Xaa-Pro dipeptidase [EC:3.4.13.9]	-	-	-
CL1023.Contig2_C-W	1714	439	29.1284	114	7.2189	80	4.3503	186	11.0374	gi|170650724|ref|NP_032846.2|	941.8	0	xaa-Pro dipeptidase [Mus musculus] >gi|50403769|sp|Q11136.3|PEPD_MOUSE RecName: Full=Xaa-Pro dipeptidase; Short=X-Pro dipeptidase; AltName: Full=Imidodipeptidase; AltName: Full=Peptidase 4; AltName: Full=Peptidase D; AltName: Full=Proline dipeptidase; Short=Prolidase >gi|56104647|gb|AAH86644.1| Peptidase D [Mus musculus] >gi|124297276|gb|AAI31946.1| Peptidase D [Mus musculus] >gi|124297448|gb|AAI…	gi|197100158|ref|NM_001133693.1|	1546	0	Pongo abelii peptidase D (PEPD), mRNA >gi|55725359|emb|CR857247.1| Pongo abelii mRNA; cDNA DKFZp469I0232 (from clone DKFZp469I0232)	sp|Q11136|PEPD_MOUSE	941	0	Xaa-Pro dipeptidase OS=Mus musculus GN=Pepd PE=2 SV=3	PA5224	221	2e-57	COG0006	Xaa-Pro aminopeptidase	K14213	0	941	mmu:18624	Xaa-Pro dipeptidase [EC:3.4.13.9]	GO:0006520//cellular amino acid metabolic process;GO:0030574//collagen catabolic process;GO:0006508//proteolysis	GO:0030145//manganese ion binding;GO:0004181//metallocarboxypeptidase activity;GO:0004177//aminopeptidase activity;GO:0016805//dipeptidase activity	-
CL1023.Contig3_C-W	752	0	0	0	0	11	1.3634	26	3.5166	gi|301789165|ref|XP_002930000.1|	339	1e-91	PREDICTED: xaa-Pro dipeptidase-like [Ailuropoda melanoleuca]	gi|197100158|ref|NM_001133693.1|	587	1e-164	Pongo abelii peptidase D (PEPD), mRNA >gi|55725359|emb|CR857247.1| Pongo abelii mRNA; cDNA DKFZp469I0232 (from clone DKFZp469I0232)	sp|Q11136|PEPD_MOUSE	331	9e-91	Xaa-Pro dipeptidase OS=Mus musculus GN=Pepd PE=2 SV=3	alr1946	118	9e-27	COG0006	Xaa-Pro aminopeptidase	K14213	2e-92	338	aml:100469385	Xaa-Pro dipeptidase [EC:3.4.13.9]	GO:0009987//cellular process;GO:0006508//proteolysis;GO:0030574//collagen catabolic process	GO:0016805//dipeptidase activity;GO:0030145//manganese ion binding;GO:0008235//metalloexopeptidase activity;GO:0004177//aminopeptidase activity	-
CL1024.Contig1_C-W	542	61	12.7995	89	17.8225	93	15.9928	48	9.0076	gi|395512591|ref|XP_003760519.1|	43.1	2e-31	PREDICTED: ubiquitin-like protein 5 isoform 1 [Sarcophilus harrisii]	gi|335282618|ref|XM_003354063.1|	287	2e-74	PREDICTED: Sus scrofa ubiquitin-like protein 5-like (LOC100621766), mRNA	sp|Q791B0|UBL5_PSAOB	118	6e-27	Ubiquitin-like protein 5 OS=Psammomys obesus GN=UBL5 PE=3 SV=1	--	--	--	--	--	K13113	7e-29	108	phu:Phum_PHUM195490	ubiquitin-like protein 5	-	-	-
CL1024.Contig2_C-W	478	672	159.884	915	207.764	675	131.618	279	59.3667	gi|38492721|pdb|1P0R|A	157.1	2e-37	Chain A, Solution Structure Of Ubl5 A Human Ubiquitin-Like Protein	gi|348551872|ref|XM_003461705.1|	400	1e-108	PREDICTED: Cavia porcellus ubiquitin-like protein 5-like (LOC100726602), mRNA	sp|Q791B0|UBL5_PSAOB	156	2e-38	Ubiquitin-like protein 5 OS=Psammomys obesus GN=UBL5 PE=3 SV=1	--	--	--	--	--	K13113	7e-38	156	mdo:100012958	ubiquitin-like protein 5	-	-	GO:0005737//cytoplasm
CL1024.Contig3_C-W	340	16	5.3518	2	0.6385	6	1.6448	8	2.3932	--	--	--	--	gi|164697973|dbj|AK309258.1|	163	6e-37	Homo sapiens cDNA, FLJ99299	--	--	--	--	--	--	--	--	--	--	--	--	--	--	-	-	-
CL1025.Contig1_C-W	1419	711	56.9836	425	32.5075	159	10.4437	338	24.2271	gi|402878158|ref|XP_003902767.1|	519.6	1e-145	PREDICTED: CCAAT/enhancer-binding protein delta [Papio anubis]	gi|332826074|ref|XM_003311711.1|	1360	0	PREDICTED: Pan troglodytes CCAAT/enhancer binding protein (C/EBP), delta (CEBPD), mRNA	sp|P49716|CEBPD_HUMAN	509	6e-144	CCAAT/enhancer-binding protein delta OS=Homo sapiens GN=CEBPD PE=1 SV=2	DR2417m	51.2	4e-06	COG0595	Predicted hydrolase of the metallo-beta-lactamase superfamily	K10050	6e-145	514	ptr:464163	CCAAT/enhancer binding protein (C/EBP), delta	GO:0045944//positive regulation of transcription from RNA polymerase II promoter;GO:0045444//fat cell differentiation	GO:0003700//sequence-specific DNA binding transcription factor activity;GO:0042803//protein homodimerization activity	GO:0005634//nucleus
CL1025.Contig2_C-W	476	0	0	4	0.9121	0	0	0	0	gi|395859883|ref|XP_003802258.1|	130.6	2e-29	PREDICTED: CCAAT/enhancer-binding protein delta isoform 1 [Otolemur garnettii] >gi|395859885|ref|XP_003802259.1| PREDICTED: CCAAT/enhancer-binding protein delta isoform 2 [Otolemur garnettii]	gi|397505650|ref|XM_003823318.1|	505	1e-140	PREDICTED: Pan paniscus CCAAT/enhancer binding protein (C/EBP), delta (CEBPD), partial mRNA	sp|P49716|CEBPD_HUMAN	130	2e-30	CCAAT/enhancer-binding protein delta OS=Homo sapiens GN=CEBPD PE=1 SV=2	--	--	--	--	--	K10050	5e-30	130	mcc:714577	CCAAT/enhancer binding protein (C/EBP), delta	GO:0045944//positive regulation of transcription from RNA polymerase II promoter;GO:0045444//fat cell differentiation	GO:0003700//sequence-specific DNA binding transcription factor activity;GO:0042803//protein homodimerization activity	GO:0005634//nucleus
CL1026.Contig1_C-W	222	0	0	0	0	25	10.4961	0	0	gi|148645276|gb|ABR01162.1|	63.9	2e-09	endonuclease/reverse transcriptase [Sus scrofa]	gi|110350091|gb|AC173475.5|	81.8	1e-12	Spermophilus tridecemlineatus, clone XX-28568357F9, complete sequence	sp|P11369|POL2_MOUSE	51.6	4e-07	Retrovirus-related Pol polyprotein LINE-1 OS=Mus musculus GN=Pol PE=1 SV=2	--	--	--	--	--	--	--	--	--	--	-	-	-
CL1026.Contig2_C-W	205	4	2.2191	4	2.1178	2	0.9093	0	0	gi|344252397|gb|EGW08501.1|	81.3	1e-14	Retinoic acid receptor responder protein 1 [Cricetulus griseus]	gi|110350091|gb|AC173475.5|	123	3e-25	Spermophilus tridecemlineatus, clone XX-28568357F9, complete sequence	sp|P11369|POL2_MOUSE	64.7	4e-11	Retrovirus-related Pol polyprotein LINE-1 OS=Mus musculus GN=Pol PE=1 SV=2	--	--	--	--	--	--	--	--	--	--	-	-	-
CL1026.Contig3_C-W	225	3	1.5164	9	4.3415	8	3.314	0	0	gi|2981631|dbj|BAA25253.1|	22.3	6e-14	unnamed protein product [Canis lupus familiaris]	gi|89994757|gb|AC182361.3|	105	7e-20	Ictidomys tridecemlineatus clone VMRC20-433G18, complete sequence	sp|P11369|POL2_MOUSE	65.5	1e-11	Retrovirus-related Pol polyprotein LINE-1 OS=Mus musculus GN=Pol PE=1 SV=2	--	--	--	--	--	--	--	--	--	--	-	-	-
CL1027.Contig1_C-W	587	33	6.3935	10	1.849	6	0.9527	6	1.0396	gi|29421196|dbj|BAA96000.2|	144.4	2e-33	KIAA1476 protein [Homo sapiens]	gi|332814678|ref|XM_525949.3|	944	0	PREDICTED: Pan troglodytes bromodomain adjacent to zinc finger domain, 2B (BAZ2B), mRNA	sp|Q9UIF8|BAZ2B_HUMAN	121	9e-28	Bromodomain adjacent to zinc finger domain protein 2B OS=Homo sapiens GN=BAZ2B PE=1 SV=3	--	--	--	--	--	--	--	--	--	--	GO:0006355//regulation of transcription, DNA-dependent	GO:0003677//DNA binding;GO:0005515//protein binding;GO:0008270//zinc ion binding	GO:0005634//nucleus
CL1027.Contig2_C-W	254	0	0	0	0	0	0	0	0	gi|291391605|ref|XP_002712247.1|	125.2	8e-28	PREDICTED: bromodomain adjacent to zinc finger domain, 2B [Oryctolagus cuniculus]	gi|291391604|ref|XM_002712201.1|	343	2e-91	PREDICTED: Oryctolagus cuniculus bromodomain adjacent to zinc finger domain, 2B (LOC100356291), mRNA	sp|Q9UIF8|BAZ2B_HUMAN	121	3e-28	Bromodomain adjacent to zinc finger domain protein 2B OS=Homo sapiens GN=BAZ2B PE=1 SV=3	--	--	--	--	--	--	--	--	--	--	GO:0006355//regulation of transcription, DNA-dependent	GO:0003677//DNA binding;GO:0005515//protein binding;GO:0008270//zinc ion binding	GO:0005634//nucleus
CL1028.Contig1_C-W	2356	20	0.9654	1	0.0461	1	0.0396	2	0.0863	gi|102467484|ref|NP_060221.2|	1495.3	0	sphingomyelin phosphodiesterase 4 isoform 1 [Homo sapiens]	gi|300192963|ref|NM_017751.4|	2438	0	Homo sapiens sphingomyelin phosphodiesterase 4, neutral membrane (neutral sphingomyelinase-3) (SMPD4), transcript variant 1, mRNA	sp|Q9NXE4|NSMA3_HUMAN	1435	0	Sphingomyelin phosphodiesterase 4 OS=Homo sapiens GN=SMPD4 PE=1 SV=2	--	--	--	--	--	K12353	0	1432	aml:100465162	sphingomyelin phosphodiesterase 4 [EC:3.1.4.12]	GO:0006685//sphingomyelin catabolic process	GO:0046872//metal ion binding;GO:0005515//protein binding;GO:0004767//sphingomyelin phosphodiesterase activity;GO:0050290//sphingomyelin phosphodiesterase D activity	GO:0000139//Golgi membrane;GO:0005789//endoplasmic reticulum membrane;GO:0016021//integral to membrane;GO:0005802//trans-Golgi network
CL1028.Contig2_C-W	3738	224	6.8151	321	9.3206	103	2.5683	132	3.5917	gi|102467481|ref|NP_060421.2|	1631.7	0	sphingomyelin phosphodiesterase 4 isoform 2 [Homo sapiens] >gi|169125668|gb|ACA48221.1| SKNY protein [Homo sapiens]	gi|169125667|gb|EU367941.1|	2635	0	Homo sapiens SKNY protein mRNA, complete cds	sp|Q9NXE4|NSMA3_HUMAN	1587	0	Sphingomyelin phosphodiesterase 4 OS=Homo sapiens GN=SMPD4 PE=1 SV=2	--	--	--	--	--	K12353	0	1582	aml:100465162	sphingomyelin phosphodiesterase 4 [EC:3.1.4.12]	GO:0006685//sphingomyelin catabolic process	GO:0046872//metal ion binding;GO:0005515//protein binding;GO:0004767//sphingomyelin phosphodiesterase activity;GO:0050290//sphingomyelin phosphodiesterase D activity	GO:0000139//Golgi membrane;GO:0005789//endoplasmic reticulum membrane;GO:0016021//integral to membrane;GO:0005802//trans-Golgi network
CL1028.Contig3_C-W	1058	2	0.215	1	0.1026	0	0	6	0.5768	gi|395858861|ref|XP_003801776.1|	680.2	0	PREDICTED: sphingomyelin phosphodiesterase 4 [Otolemur garnettii]	gi|169125667|gb|EU367941.1|	1312	0	Homo sapiens SKNY protein mRNA, complete cds	sp|Q9NXE4|NSMA3_HUMAN	676	0	Sphingomyelin phosphodiesterase 4 OS=Homo sapiens GN=SMPD4 PE=1 SV=2	--	--	--	--	--	K12353	0	659	cfa:486434	sphingomyelin phosphodiesterase 4 [EC:3.1.4.12]	GO:0006685//sphingomyelin catabolic process	GO:0046872//metal ion binding;GO:0005515//protein binding;GO:0004767//sphingomyelin phosphodiesterase activity;GO:0050290//sphingomyelin phosphodiesterase D activity	GO:0000139//Golgi membrane;GO:0005789//endoplasmic reticulum membrane;GO:0016021//integral to membrane;GO:0005802//trans-Golgi network
CL1029.Contig1_C-W	787	90	13.0056	90	12.4121	59	6.9874	45	5.8157	--	--	--	--	gi|219283254|ref|NG_009201.1|	97.6	7e-17	Homo sapiens dystrobrevin, alpha (DTNA), RefSeqGene on chromosome 18	--	--	--	--	--	--	--	--	--	--	--	--	--	--	-	-	-
CL1029.Contig2_C-W	506	64	14.3844	153	32.8184	189	34.8138	49	9.8494	--	--	--	--	gi|119854887|gb|AC190379.4|	69.9	1e-08	Ictidomys tridecemlineatus clone VMRC20-133B11, complete sequence	--	--	--	--	--	--	--	--	--	--	--	--	--	--	-	-	-
CL1029.Contig3_C-W	935	39	4.7437	95	11.0278	330	32.896	36	3.9161	gi|34526788|dbj|BAC85286.1|	80.1	1e-13	unnamed protein product [Homo sapiens]	gi|7001356|gb|AF096268.1|AF096268	71.9	5e-09	Marmota monax lymphotoxin-beta (LT-beta), tumor necrosis factor (TNF), and lymphotoxin-alpha (LT-alpha) genes, complete cds	sp|P11369|POL2_MOUSE	66.6	7e-11	Retrovirus-related Pol polyprotein LINE-1 OS=Mus musculus GN=Pol PE=1 SV=2	--	--	--	--	--	--	--	--	--	--	-	-	-
CL103.Contig1_C-W	926	6	0.7369	3	0.3516	261	26.2706	210	23.0661	--	--	--	--	--	--	--	--	--	--	--	--	--	--	--	--	--	--	--	--	--	--	-	-	-
CL1030.Contig1_C-W	306	0	0	0	0	0	0	0	0	--	--	--	--	gi|338716942|ref|XM_001501448.3|	498	1e-138	PREDICTED: Equus caballus mitogen-activated protein kinase 6 (MAPK6), mRNA	--	--	--	--	--	--	--	--	--	--	--	--	--	--	-	-	-
CL1030.Contig2_C-W	3667	450	13.9561	235	6.9556	261	6.6339	305	8.4597	gi|345794960|ref|XP_863166.2|	1460.7	0	PREDICTED: mitogen-activated protein kinase 6 isoform 3 [Canis lupus familiaris]	gi|338716942|ref|XM_001501448.3|	5858	0	PREDICTED: Equus caballus mitogen-activated protein kinase 6 (MAPK6), mRNA	sp|Q16659|MK06_HUMAN	1442	0	Mitogen-activated protein kinase 6 OS=Homo sapiens GN=MAPK6 PE=1 SV=1	YBL016w	211	6e-54	COG0515	Serine/threonine protein kinase	K06855	0	1460	cfa:478311	mitogen-activated protein kinase 4/6 [EC:2.7.11.24]	GO:0007049//cell cycle;GO:0006468//protein phosphorylation;GO:0007165//signal transduction	GO:0004707//MAP kinase activity;GO:0005524//ATP binding	GO:0005737//cytoplasm
CL1031.Contig1_C-W	626	0	0	1	0.1734	5	0.7445	0	0	--	--	--	--	gi|110350809|gb|AC172103.8|	87.7	5e-14	Spermophilus tridecemlineatus, clone XX-28682257A7, complete sequence	--	--	--	--	--	--	--	--	--	--	--	--	--	--	-	-	-
CL1031.Contig2_C-W	603	0	0	1	0.18	20	3.0914	0	0	--	--	--	--	gi|23322827|gb|AC128673.4|	73.8	7e-10	Homo sapiens BAC clone RP11-1195P3 from UL, complete sequence	--	--	--	--	--	--	--	--	--	--	--	--	--	--	-	-	-
CL1032.Contig1_C-W	350	4	1.2997	5	1.5505	29	7.7227	13	3.7778	--	--	--	--	--	--	--	--	--	--	--	--	--	--	--	--	--	--	--	--	--	--	-	-	-
CL1032.Contig2_C-W	325	0	0	1	0.334	5	1.4339	0	0	--	--	--	--	--	--	--	--	--	--	--	--	--	--	--	--	--	--	--	--	--	--	-	-	-
CL1033.Contig1_C-W	540	1	0.2106	2	0.402	5	0.863	0	0	gi|111307235|gb|AAI20426.1|	100.9	2e-20	DOM3Z protein [Bos taurus]	gi|29791731|gb|BC050618.1|	706	0	Homo sapiens dom-3 homolog Z (C. elegans), mRNA (cDNA clone IMAGE:6007233), partial cds	sp|Q5E9Y5|DOM3Z_BOVIN	270	1e-72	Protein Dom3Z OS=Bos taurus GN=DOM3Z PE=2 SV=1	--	--	--	--	--	K14845	4e-72	270	bta:508460	RAT1-interacting protein	-	GO:0042802//identical protein binding	-
CL1033.Contig2_C-W	1613	136	9.5889	105	7.0653	103	5.9517	84	5.2968	gi|344307220|ref|XP_003422280.1|	793.1	0	PREDICTED: protein Dom3Z-like [Loxodonta africana]	gi|338718616|ref|XR_131550.1|	1602	0	PREDICTED: Equus caballus protein Dom3Z-like (LOC100051343), miscRNA	sp|O77932|DOM3Z_HUMAN	778	0	Protein Dom3Z OS=Homo sapiens GN=DOM3Z PE=2 SV=2	--	--	--	--	--	K14845	0	780	pon:100431375	RAT1-interacting protein	-	GO:0042802//identical protein binding	-
CL1033.Contig3_C-W	541	0	0	2	0.4012	5	0.8614	0	0	gi|111307235|gb|AAI20426.1|	64.3	2e-09	DOM3Z protein [Bos taurus]	gi|29791731|gb|BC050618.1|	567	1e-158	Homo sapiens dom-3 homolog Z (C. elegans), mRNA (cDNA clone IMAGE:6007233), partial cds	sp|Q5E9Y5|DOM3Z_BOVIN	214	6e-56	Protein Dom3Z OS=Bos taurus GN=DOM3Z PE=2 SV=1	--	--	--	--	--	K14845	8e-55	213	bta:508460	RAT1-interacting protein	-	GO:0042802//identical protein binding	-
CL1034.Contig1_C-W	306	2	0.7433	1	0.3547	1	0.3046	0	0	gi|344305941|ref|XP_003421648.1|	71.2	1e-11	PREDICTED: methyltransferase-like protein 17, mitochondrial-like [Loxodonta africana]	gi|403264899|ref|XM_003924655.1|	163	5e-37	PREDICTED: Saimiri boliviensis boliviensis methyltransferase like 17 (METTL17), mRNA	sp|Q3U2U7|MET17_MOUSE	64.7	5e-11	Methyltransferase-like protein 17, mitochondrial OS=Mus musculus GN=Mettl17 PE=2 SV=2	--	--	--	--	--	--	--	--	--	--	GO:0006412//translation	GO:0005507//copper ion binding;GO:0008168//methyltransferase activity	GO:0005739//mitochondrion
CL1034.Contig2_C-W	1490	6	0.458	5	0.3642	2	0.1251	7	0.4778	gi|194207038|ref|XP_001502767.2|	816.6	0	PREDICTED: methyltransferase-like protein 17, mitochondrial-like [Equus caballus]	gi|194207037|ref|XM_001502717.2|	1342	0	PREDICTED: Equus caballus methyltransferase-like protein 17, mitochondrial-like (LOC100072699), mRNA	sp|Q9H7H0|MET17_HUMAN	779	0	Methyltransferase-like protein 17, mitochondrial OS=Homo sapiens GN=METTL17 PE=1 SV=1	BMEI0444	110	8e-24	COG5459	Predicted rRNA methylase	--	--	--	--	--	GO:0006412//translation	GO:0005507//copper ion binding;GO:0008168//methyltransferase activity	GO:0005840//ribosome;GO:0005739//mitochondrion
CL1034.Contig3_C-W	1608	21	1.4852	4	0.27	13	0.7535	24	1.5181	gi|194207038|ref|XP_001502767.2|	186	0	PREDICTED: methyltransferase-like protein 17, mitochondrial-like [Equus caballus]	gi|115553915|dbj|AK236920.1|	1189	0	Sus scrofa mRNA, clone:PBL010042F12, expressed in periphral blood mononuclear cell	sp|Q9H7H0|MET17_HUMAN	624	0	Methyltransferase-like protein 17, mitochondrial OS=Homo sapiens GN=METTL17 PE=1 SV=1	BMEI0444	110	7e-24	COG5459	Predicted rRNA methylase	--	--	--	--	--	GO:0006412//translation	GO:0005507//copper ion binding;GO:0008168//methyltransferase activity	GO:0005840//ribosome;GO:0005739//mitochondrion
CL1035.Contig1_C-W	316	19	6.838	11	3.7782	1	0.295	0	0	gi|332854412|ref|XP_003316279.1|	71.6	1e-11	PREDICTED: zinc finger protein 708 [Pan troglodytes]	gi|371924024|dbj|AK396641.1|	139	8e-30	Sus scrofa mRNA, clone: PST010067F07, expressed in prostate	sp|P17019|ZN708_HUMAN	135	2e-32	Zinc finger protein 708 OS=Homo sapiens GN=ZNF708 PE=2 SV=4	SPAC144.09c	50.8	6e-07	COG5048	FOG: Zn-finger	K09228	7e-32	135	mcc:693803	KRAB domain-containing zinc finger protein	GO:0006355//regulation of transcription, DNA-dependent	GO:0003677//DNA binding;GO:0008270//zinc ion binding	GO:0005634//nucleus
CL1035.Contig2_C-W	1597	162	11.5365	146	9.9226	66	3.8519	53	3.3755	gi|338718519|ref|XP_001494866.3|	361.3	7e-98	PREDICTED: zinc finger protein 184 [Equus caballus]	gi|291410772|ref|XM_002721639.1|	680	0	PREDICTED: Oryctolagus cuniculus zinc finger protein 347 (LOC100352875), mRNA	sp|Q99676|ZN184_HUMAN	694	0	Zinc finger protein 184 OS=Homo sapiens GN=ZNF184 PE=1 SV=4	SPAC144.09c	135	2e-31	COG5048	FOG: Zn-finger	K09228	0	696	ecb:100063674	KRAB domain-containing zinc finger protein	GO:0006355//regulation of transcription, DNA-dependent	GO:0003677//DNA binding;GO:0008270//zinc ion binding	GO:0005634//nucleus
CL1035.Contig3_C-W	252	15	6.7695	7	3.0149	0	0	0	0	gi|359076044|ref|XP_002695376.2|	93.6	2e-18	PREDICTED: zinc finger protein 43 [Bos taurus]	gi|397466006|ref|XM_003804717.1|	131	1e-27	PREDICTED: Pan paniscus zinc finger protein 91-like (LOC100979956), partial mRNA	sp|Q9P255|ZN492_HUMAN	131	3e-31	Zinc finger protein 492 OS=Homo sapiens GN=ZNF492 PE=2 SV=2	SPAC144.09c	70.1	9e-13	COG5048	FOG: Zn-finger	K09228	3e-31	133	cfa:611599	KRAB domain-containing zinc finger protein	GO:0006355//regulation of transcription, DNA-dependent	GO:0003677//DNA binding;GO:0008270//zinc ion binding	GO:0005634//nucleus
CL1036.Contig1_C-W	388	0	0	1	0.2797	2	0.4804	0	0	gi|297690111|ref|XP_002822469.1|	208.4	7e-53	PREDICTED: CWF19-like protein 2 [Pongo abelii]	gi|332837791|ref|XM_522171.3|	454	1e-124	PREDICTED: Pan troglodytes CWF19-like 2, cell cycle control (S. pombe) (CWF19L2), mRNA	sp|Q2TBE0|C19L2_HUMAN	208	3e-54	CWF19-like protein 2 OS=Homo sapiens GN=CWF19L2 PE=1 SV=4	YLR175w	49.3	2e-06	COG0130	Pseudouridine synthase	K13172	1e-06	51.6	ame:725959	serine/arginine repetitive matrix protein 2	GO:0008152//metabolic process	GO:0003824//catalytic activity	-
CL1036.Contig2_C-W	2076	283	15.5032	136	7.1103	91	4.0856	40	1.9597	gi|169234949|ref|NP_689647.2|	1064.7	0	CWF19-like protein 2 [Homo sapiens] >gi|300669615|sp|Q2TBE0.4|C19L2_HUMAN RecName: Full=CWF19-like protein 2 >gi|119587489|gb|EAW67085.1| CWF19-like 2, cell cycle control (S. pombe), isoform CRA_a [Homo sapiens]	gi|332837791|ref|XM_522171.3|	2004	0	PREDICTED: Pan troglodytes CWF19-like 2, cell cycle control (S. pombe) (CWF19L2), mRNA	sp|Q2TBE0|C19L2_HUMAN	1064	0	CWF19-like protein 2 OS=Homo sapiens GN=CWF19L2 PE=1 SV=4	SPAC140.02	55.8	3e-07	COG0724	RNA-binding proteins (RRM domain)	K09566	2e-12	75.5	xtr:407915	peptidyl-prolyl isomerase G (cyclophilin G) [EC:5.2.1.8]	GO:0008152//metabolic process	GO:0003824//catalytic activity	-
CL1037.Contig10_C-W	219	7	3.6351	2	0.9912	3	1.2768	0	0	gi|9801845|gb|AAF99551.1|	61.6	1e-08	LUCA-15 protein [Homo sapiens] >gi|119585445|gb|EAW65041.1| RNA binding motif protein 5, isoform CRA_b [Homo sapiens] >gi|307133514|dbj|BAJ19019.1| RNA-binding protein 5 variant [Homo sapiens]	gi|354623056|ref|NG_030403.1|	260	2e-66	Homo sapiens RNA binding motif protein 5 (RBM5), RefSeqGene on chromosome 3	sp|B2GV05|RBM5_RAT	52.8	2e-07	RNA-binding protein 5 OS=Rattus norvegicus GN=Rbm5 PE=2 SV=1	--	--	--	--	--	K13094	6e-07	52.8	ecb:100052535	RNA-binding protein 5/10	-	-	-
CL1037.Contig1_C-W	2807	6	0.2431	9	0.348	3	0.0996	3	0.1087	gi|149728630|ref|XP_001496627.1|	1359	0	PREDICTED: RNA-binding protein 5 isoform 1 [Equus caballus]	gi|332216017|ref|XM_003257091.1|	3269	0	PREDICTED: Nomascus leucogenys RNA binding motif protein 5, transcript variant 3 (RBM5), mRNA	sp|P52756|RBM5_HUMAN	1355	0	RNA-binding protein 5 OS=Homo sapiens GN=RBM5 PE=1 SV=2	--	--	--	--	--	K13094	0	1358	ecb:100052535	RNA-binding protein 5/10	GO:0043065//positive regulation of apoptotic process;GO:0000381//regulation of alternative mRNA splicing, via spliceosome;GO:0000245//spliceosomal complex assembly;GO:0008285//negative regulation of cell proliferation	GO:0003729//mRNA binding;GO:0008270//zinc ion binding;GO:0003677//DNA binding;GO:0005515//protein binding;GO:0000166//nucleotide binding	GO:0005681//spliceosomal complex;GO:0005730//nucleolus;GO:0005654//nucleoplasm
CL1037.Contig2_C-W	3169	7	0.2512	5	0.1712	5	0.1471	7	0.2247	gi|149728630|ref|XP_001496627.1|	173.7	5e-41	PREDICTED: RNA-binding protein 5 isoform 1 [Equus caballus]	gi|115551885|dbj|AK236292.1|	3786	0	Sus scrofa mRNA, clone:OVRM10174A06, expressed in ovary	sp|P52756|RBM5_HUMAN	1462	0	RNA-binding protein 5 OS=Homo sapiens GN=RBM5 PE=1 SV=2	--	--	--	--	--	K13094	0	1466	ecb:100052535	RNA-binding protein 5/10	GO:0043065//positive regulation of apoptotic process;GO:0000381//regulation of alternative mRNA splicing, via spliceosome;GO:0000245//spliceosomal complex assembly;GO:0008285//negative regulation of cell proliferation	GO:0003729//mRNA binding;GO:0008270//zinc ion binding;GO:0003677//DNA binding;GO:0005515//protein binding;GO:0000166//nucleotide binding	GO:0005681//spliceosomal complex;GO:0005730//nucleolus;GO:0005654//nucleoplasm
CL1037.Contig3_C-W	2886	4	0.1576	3	0.1128	0	0	0	0	gi|149728630|ref|XP_001496627.1|	173.7	4e-41	PREDICTED: RNA-binding protein 5 isoform 1 [Equus caballus]	gi|115551885|dbj|AK236292.1|	3152	0	Sus scrofa mRNA, clone:OVRM10174A06, expressed in ovary	sp|P52756|RBM5_HUMAN	1186	0	RNA-binding protein 5 OS=Homo sapiens GN=RBM5 PE=1 SV=2	--	--	--	--	--	K13094	0	1189	ecb:100052535	RNA-binding protein 5/10	GO:0043065//positive regulation of apoptotic process;GO:0000381//regulation of alternative mRNA splicing, via spliceosome;GO:0000245//spliceosomal complex assembly;GO:0008285//negative regulation of cell proliferation	GO:0003729//mRNA binding;GO:0008270//zinc ion binding;GO:0003677//DNA binding;GO:0005515//protein binding;GO:0000166//nucleotide binding	GO:0005681//spliceosomal complex;GO:0005730//nucleolus;GO:0005654//nucleoplasm
CL1037.Contig4_C-W	3090	27	0.9937	9	0.3161	1	0.0302	1	0.0329	gi|149728630|ref|XP_001496627.1|	1635.2	0	PREDICTED: RNA-binding protein 5 isoform 1 [Equus caballus]	gi|332216013|ref|XM_003257089.1|	4169	0	PREDICTED: Nomascus leucogenys RNA binding motif protein 5, transcript variant 1 (RBM5), mRNA	sp|P52756|RBM5_HUMAN	1631	0	RNA-binding protein 5 OS=Homo sapiens GN=RBM5 PE=1 SV=2	--	--	--	--	--	K13094	0	1635	ecb:100052535	RNA-binding protein 5/10	GO:0043065//positive regulation of apoptotic process;GO:0000381//regulation of alternative mRNA splicing, via spliceosome;GO:0000245//spliceosomal complex assembly;GO:0008285//negative regulation of cell proliferation	GO:0003729//mRNA binding;GO:0008270//zinc ion binding;GO:0003677//DNA binding;GO:0005515//protein binding;GO:0000166//nucleotide binding	GO:0005681//spliceosomal complex;GO:0005730//nucleolus;GO:0005654//nucleoplasm
CL1037.Contig5_C-W	1046	0	0	3	0.3113	2	0.1782	0	0	gi|344252811|gb|EGW08915.1|	72.8	5e-57	RNA-binding protein 5 [Cricetulus griseus]	gi|332216017|ref|XM_003257091.1|	718	0	PREDICTED: Nomascus leucogenys RNA binding motif protein 5, transcript variant 3 (RBM5), mRNA	sp|B2GV05|RBM5_RAT	173	2e-58	RNA-binding protein 5 OS=Rattus norvegicus GN=Rbm5 PE=2 SV=1	--	--	--	--	--	K13094	8e-58	173	ecb:100052535	RNA-binding protein 5/10	GO:0043065//positive regulation of apoptotic process;GO:0000381//regulation of alternative mRNA splicing, via spliceosome;GO:0000245//spliceosomal complex assembly;GO:0008285//negative regulation of cell proliferation	GO:0003729//mRNA binding;GO:0008270//zinc ion binding;GO:0003677//DNA binding;GO:0005515//protein binding;GO:0000166//nucleotide binding	GO:0005681//spliceosomal complex;GO:0005730//nucleolus;GO:0005654//nucleoplasm
CL1037.Contig6_C-W	967	2	0.2352	4	0.449	0	0	0	0	gi|403291209|ref|XP_003936691.1|	241.9	3e-62	PREDICTED: RNA-binding protein 5 [Saimiri boliviensis boliviensis]	gi|332216017|ref|XM_003257091.1|	868	0	PREDICTED: Nomascus leucogenys RNA binding motif protein 5, transcript variant 3 (RBM5), mRNA	sp|B2GV05|RBM5_RAT	241	1e-63	RNA-binding protein 5 OS=Rattus norvegicus GN=Rbm5 PE=2 SV=1	--	--	--	--	--	K13094	5e-63	241	ecb:100052535	RNA-binding protein 5/10	-	-	-
CL1037.Contig7_C-W	665	30	5.1305	13	2.1218	11	1.5417	2	0.3059	gi|9801845|gb|AAF99551.1|	292.7	8e-78	LUCA-15 protein [Homo sapiens] >gi|119585445|gb|EAW65041.1| RNA binding motif protein 5, isoform CRA_b [Homo sapiens] >gi|307133514|dbj|BAJ19019.1| RNA-binding protein 5 variant [Homo sapiens]	gi|307133513|dbj|AB586690.1|	813	0	Homo sapiens RBM5 variant mRNA for RNA-binding protein 5 variant, complete cds	sp|B2GV05|RBM5_RAT	283	2e-76	RNA-binding protein 5 OS=Rattus norvegicus GN=Rbm5 PE=2 SV=1	--	--	--	--	--	K13094	6e-76	283	ecb:100052535	RNA-binding protein 5/10	GO:0043065//positive regulation of apoptotic process;GO:0000381//regulation of alternative mRNA splicing, via spliceosome;GO:0000245//spliceosomal complex assembly;GO:0008285//negative regulation of cell proliferation	GO:0003729//mRNA binding;GO:0008270//zinc ion binding;GO:0003677//DNA binding;GO:0005515//protein binding;GO:0000166//nucleotide binding	GO:0005681//spliceosomal complex;GO:0005730//nucleolus;GO:0005654//nucleoplasm
CL1037.Contig8_C-W	737	0	0	3	0.4418	1	0.1265	0	0	gi|74137136|dbj|BAE21974.1|	350.5	4e-95	unnamed protein product [Mus musculus]	gi|62087205|dbj|AB208813.1|	961	0	Homo sapiens mRNA for RNA binding motif protein 5 variant protein	sp|B2GV05|RBM5_RAT	332	4e-91	RNA-binding protein 5 OS=Rattus norvegicus GN=Rbm5 PE=2 SV=1	--	--	--	--	--	K13094	1e-90	332	ecb:100052535	RNA-binding protein 5/10	GO:0043065//positive regulation of apoptotic process;GO:0000381//regulation of alternative mRNA splicing, via spliceosome;GO:0000245//spliceosomal complex assembly	GO:0003729//mRNA binding;GO:0008270//zinc ion binding;GO:0000166//nucleotide binding	GO:0005681//spliceosomal complex;GO:0005730//nucleolus
CL1037.Contig9_C-W	291	0	0	0	0	0	0	0	0	gi|74137136|dbj|BAE21974.1|	119.4	4e-26	unnamed protein product [Mus musculus]	gi|74137135|dbj|AK133999.1|	430	1e-117	Mus musculus adult male thymus cDNA, RIKEN full-length enriched library, clone:5830403F06 product:RNA binding motif protein 5, full insert sequence	sp|B2GV05|RBM5_RAT	101	3e-22	RNA-binding protein 5 OS=Rattus norvegicus GN=Rbm5 PE=2 SV=1	--	--	--	--	--	K13094	1e-21	101	ecb:100052535	RNA-binding protein 5/10	-	-	-
CL1038.Contig1_C-W	1087	5	0.5231	4	0.3994	1	0.0857	12	1.1228	gi|395847461|ref|XP_003796393.1|	230.3	1e-58	PREDICTED: cytochrome P450 2U1-like [Otolemur garnettii]	gi|332216948|ref|XM_003257564.1|	674	0	PREDICTED: Nomascus leucogenys cytochrome P450 2U1-like (LOC100592267), mRNA	sp|Q7Z449|CP2U1_HUMAN	313	4e-85	Cytochrome P450 2U1 OS=Homo sapiens GN=CYP2U1 PE=1 SV=1	alr1450	86.3	9e-17	COG2124	Cytochrome P450	K07422	1e-85	317	pon:100172128	cytochrome P450, family 2, subfamily U	GO:0006805//xenobiotic metabolic process;GO:0055114//oxidation-reduction process	GO:0009055//electron carrier activity;GO:0020037//heme binding;GO:0019825//oxygen binding;GO:0070330//aromatase activity	GO:0005789//endoplasmic reticulum membrane;GO:0016021//integral to membrane
CL1038.Contig2_C-W	1723	28	1.8481	2	0.126	9	0.4869	41	2.4203	gi|395847461|ref|XP_003796393.1|	943.7	0	PREDICTED: cytochrome P450 2U1-like [Otolemur garnettii]	gi|397519794|ref|XM_003829991.1|	1677	0	PREDICTED: Pan paniscus cytochrome P450 2U1-like (LOC100993565), mRNA	sp|Q7Z449|CP2U1_HUMAN	942	0	Cytochrome P450 2U1 OS=Homo sapiens GN=CYP2U1 PE=1 SV=1	alr1450	110	8e-24	COG2124	Cytochrome P450	K07422	0	942	hsa:113612	cytochrome P450, family 2, subfamily U	GO:0006805//xenobiotic metabolic process;GO:0055114//oxidation-reduction process	GO:0009055//electron carrier activity;GO:0020037//heme binding;GO:0019825//oxygen binding;GO:0070330//aromatase activity	GO:0005789//endoplasmic reticulum membrane;GO:0016021//integral to membrane
CL1039.Contig1_C-W	615	25	4.623	34	6.0004	9	1.364	0	0	gi|403258554|ref|XP_003921823.1|	335.5	9e-91	PREDICTED: hepatoma-derived growth factor-related protein 3-like [Saimiri boliviensis boliviensis]	gi|402875121|ref|XM_003901316.1|	1061	0	PREDICTED: Papio anubis hepatoma-derived growth factor-related protein 3-like (LOC100997574), mRNA	sp|Q9Y3E1|HDGR3_HUMAN	335	4e-92	Hepatoma-derived growth factor-related protein 3 OS=Homo sapiens GN=HDGFRP3 PE=1 SV=1	--	--	--	--	--	K09273	2e-07	55.8	bta:497012	upstream-binding transcription factor	GO:0008283//cell proliferation	GO:0008083//growth factor activity	GO:0005737//cytoplasm;GO:0005634//nucleus
CL1039.Contig2_C-W	549	2	0.4143	7	1.3839	0	0	0	0	gi|351704945|gb|EHB07864.1|	73.9	3e-12	Hepatoma-derived growth factor-related protein 3, partial [Heterocephalus glaber]	gi|402875121|ref|XM_003901316.1|	642	0	PREDICTED: Papio anubis hepatoma-derived growth factor-related protein 3-like (LOC100997574), mRNA	sp|Q9Y3E1|HDGR3_HUMAN	265	6e-71	Hepatoma-derived growth factor-related protein 3 OS=Homo sapiens GN=HDGFRP3 PE=1 SV=1	--	--	--	--	--	--	--	--	--	--	GO:0008283//cell proliferation	GO:0008083//growth factor activity	GO:0005737//cytoplasm;GO:0005634//nucleus
CL104.Contig1_C-W	278	1	0.4091	25	9.7605	3	1.0058	0	0	--	--	--	--	gi|115312057|gb|AC182362.4|	79.8	5e-12	Ictidomys tridecemlineatus clone VMRC20-580B15, complete sequence	--	--	--	--	--	--	--	--	--	--	--	--	--	--	-	-	-
CL1040.Contig1_C-W	550	0	0	0	0	3	0.5084	3	0.5548	gi|348581660|ref|XP_003476595.1|	139	9e-32	PREDICTED: transmembrane 4 L6 family member 4-like [Cavia porcellus]	gi|395832968|ref|XM_003789473.1|	224	3e-55	PREDICTED: Otolemur garnettii transmembrane 4 L six family member 4 (TM4SF4), mRNA	sp|Q5R6Z4|T4S4_PONAB	134	1e-31	Transmembrane 4 L6 family member 4 OS=Pongo abelii GN=TM4SF4 PE=2 SV=1	--	--	--	--	--	--	--	--	--	--	GO:0042246//tissue regeneration	-	GO:0016021//integral to membrane
CL1040.Contig2_C-W	1507	0	0	1	0.072	3750	231.931	4309	290.824	gi|296227852|ref|XP_002759548.1|	388.3	5e-106	PREDICTED: transmembrane 4 L6 family member 4 [Callithrix jacchus]	gi|395832968|ref|XM_003789473.1|	581	1e-162	PREDICTED: Otolemur garnettii transmembrane 4 L six family member 4 (TM4SF4), mRNA	sp|Q5R6Z4|T4S4_PONAB	384	3e-106	Transmembrane 4 L6 family member 4 OS=Pongo abelii GN=TM4SF4 PE=2 SV=1	--	--	--	--	--	--	--	--	--	--	GO:0042246//tissue regeneration	-	GO:0016021//integral to membrane
CL1041.Contig1_C-W	4912	342	7.9183	82	1.8119	332	6.2997	1585	32.8199	gi|119709832|ref|NP_002326.2|	3214.9	0	low-density lipoprotein receptor-related protein 5 precursor [Homo sapiens] >gi|62512139|sp|O75197.2|LRP5_HUMAN RecName: Full=Low-density lipoprotein receptor-related protein 5; Short=LRP-5; Flags: Precursor >gi|3831748|gb|AAC72791.1| LDL receptor member LR3 [Homo sapiens] >gi|119595111|gb|EAW74705.1| low density lipoprotein receptor-related protein 5, isoform CRA_a [Homo sapiens] >gi|187956357|g…	gi|187956356|gb|BC150595.1|	6094	0	Homo sapiens low density lipoprotein receptor-related protein 5, mRNA (cDNA clone MGC:183505 IMAGE:9056965), complete cds	sp|O75197|LRP5_HUMAN	3214	0	Low-density lipoprotein receptor-related protein 5 OS=Homo sapiens GN=LRP5 PE=1 SV=2	MT0958_2	54.7	2e-06	COG3391	Uncharacterized conserved protein	K03068	0	3214	hsa:4041	low density lipoprotein receptor-related protein 5/6	GO:0006007//glucose catabolic process;GO:0060828//regulation of canonical Wnt receptor signaling pathway;GO:0060349//bone morphogenesis;GO:0061304//retinal blood vessel morphogenesis;GO:0045668//negative regulation of osteoblast differentiation;GO:0006897//endocytosis;GO:0060612//adipose tissue development;GO:0048539//bone marrow development;GO:0060042//retina morphogenesis in camera-type eye;GO:…	GO:0005515//protein binding;GO:0004872//receptor activity;GO:0019534//toxin transporter activity	GO:0016021//integral to membrane;GO:0043235//receptor complex;GO:0005783//endoplasmic reticulum;GO:0005886//plasma membrane
CL1042.Contig1_C-W	634	43	7.7133	6	1.0272	0	0	6	0.9626	gi|402870513|ref|XP_003899262.1|	432.2	7e-120	PREDICTED: TBC1 domain family member 9 [Papio anubis]	gi|395834481|ref|XM_003790182.1|	844	0	PREDICTED: Otolemur garnettii TBC1 domain family, member 9 (with GRAM domain) (TBC1D9), mRNA	sp|Q6ZT07|TBCD9_HUMAN	432	4e-121	TBC1 domain family member 9 OS=Homo sapiens GN=TBC1D9 PE=1 SV=2	--	--	--	--	--	--	--	--	--	--	GO:0032313//regulation of Rab GTPase activity	GO:0005097//Rab GTPase activator activity;GO:0005509//calcium ion binding	GO:0005622//intracellular
CL1043.Contig1_C-W	265	0	0	0	0	0	0	2	0.7676	gi|380813832|gb|AFE78790.1|	135.6	6e-31	phosphomannomutase 1 [Macaca mulatta] >gi|383419253|gb|AFH32840.1| phosphomannomutase 1 [Macaca mulatta]	gi|296434324|ref|NM_001184895.1|	287	1e-74	Sus scrofa phosphomannomutase 1 (PMM1), mRNA	sp|O35621|PMM1_MOUSE	132	2e-31	Phosphomannomutase 1 OS=Mus musculus GN=Pmm1 PE=1 SV=1	SPAC1556.07	64.7	4e-11	COG0561	Predicted hydrolases of the HAD superfamily	K01840	9e-32	135	ssc:100151790	phosphomannomutase [EC:5.4.2.8]	GO:0009298//GDP-mannose biosynthetic process;GO:0006488//dolichol-linked oligosaccharide biosynthetic process;GO:0018279//protein N-linked glycosylation via asparagine;GO:0043687//post-translational protein modification	GO:0046872//metal ion binding;GO:0004615//phosphomannomutase activity	GO:0005829//cytosol;GO:0043025//neuronal cell body
CL1043.Contig2_C-W	1200	89	8.4347	102	9.2256	143	11.107	89	7.5435	gi|291410314|ref|XP_002721434.1|	524.6	3e-147	PREDICTED: phosphomannomutase 1 [Oryctolagus cuniculus]	gi|402884378|ref|XM_003905614.1|	1017	0	PREDICTED: Papio anubis phosphomannomutase 1 (PMM1), mRNA	sp|Q92871|PMM1_HUMAN	520	3e-147	Phosphomannomutase 1 OS=Homo sapiens GN=PMM1 PE=1 SV=2	SPAC1556.07	290	4e-78	COG0561	Predicted hydrolases of the HAD superfamily	K01840	9e-147	520	hsa:5372	phosphomannomutase [EC:5.4.2.8]	GO:0009298//GDP-mannose biosynthetic process;GO:0006488//dolichol-linked oligosaccharide biosynthetic process;GO:0018279//protein N-linked glycosylation via asparagine;GO:0043687//post-translational protein modification	GO:0046872//metal ion binding;GO:0004615//phosphomannomutase activity	GO:0005829//cytosol;GO:0043025//neuronal cell body
CL1044.Contig1_C-W	430	11	2.9093	10	2.5241	2	0.4335	0	0	--	--	--	--	gi|354785429|gb|JN949930.1|	63.9	5e-07	Mus musculus targeted non-conditional, lacZ-tagged mutant allele Tecpr1:tm1e(EUCOMM)Wtsi; transgenic	--	--	--	--	--	--	--	--	--	--	--	--	--	--	-	-	-
CL1044.Contig2_C-W	1283	2	0.1773	8	0.6768	14	1.017	4	0.3171	gi|351704989|gb|EHB07908.1|	26.6	4e-28	Zinc finger protein 316 [Heterocephalus glaber]	gi|403286004|ref|XM_003934249.1|	289	1e-74	PREDICTED: Saimiri boliviensis boliviensis uncharacterized LOC101049308 (LOC101049308), mRNA	sp|P0CG23|ZN853_HUMAN	71.2	5e-12	Zinc finger protein 853 OS=Homo sapiens GN=ZNF853 PE=2 SV=1	--	--	--	--	--	K09228	1e-18	95.1	rno:288485	KRAB domain-containing zinc finger protein	GO:0006355//regulation of transcription, DNA-dependent	GO:0003677//DNA binding;GO:0008270//zinc ion binding	GO:0005634//nucleus
CL1045.Contig1_C-W	513	17	3.7687	7	1.481	0	0	1	0.1983	gi|161727746|dbj|BAF94678.1|	186.4	4e-46	T cell receptor beta variable 10 [Homo sapiens]	gi|161727745|dbj|AB305985.1|	167	6e-38	Homo sapiens mRNA for T cell receptor beta variable 10, partial cds, clone: SEB 404	sp|P04213|TVB5_MOUSE	141	6e-34	T-cell receptor beta chain V region C5 (Fragment) OS=Mus musculus PE=1 SV=1	--	--	--	--	--	K10785	4e-29	127	cfa:480788	T-cell receptor beta chain V region	-	-	-
CL1045.Contig2_C-W	422	25	6.7374	7	1.8004	0	0	0	0	gi|161727746|dbj|BAF94678.1|	188.3	8e-47	T cell receptor beta variable 10 [Homo sapiens]	gi|161727745|dbj|AB305985.1|	163	7e-37	Homo sapiens mRNA for T cell receptor beta variable 10, partial cds, clone: SEB 404	sp|P04213|TVB5_MOUSE	137	5e-33	T-cell receptor beta chain V region C5 (Fragment) OS=Mus musculus PE=1 SV=1	--	--	--	--	--	K10785	9e-29	125	aml:100477837	T-cell receptor beta chain V region	-	-	-
CL1045.Contig3_C-W	301	21	7.9344	22	7.9329	0	0	1	0.3379	gi|266251|gb|AAB25563.1|	157.5	1e-37	tetanus toxoid-specific T-cell receptor beta chain [human, peripheral blood mononuclear cells, clone AKG4, Peptide Partial, 117 aa]	gi|212374814|gb|AC213075.3|	188	9e-45	Pan troglodytes BAC clone CH251-490H13 from chromosome 7, complete sequence	sp|P04213|TVB5_MOUSE	136	1e-32	T-cell receptor beta chain V region C5 (Fragment) OS=Mus musculus PE=1 SV=1	--	--	--	--	--	K10785	1e-25	115	cfa:480788	T-cell receptor beta chain V region	GO:0050852//T cell receptor signaling pathway;GO:0031295//T cell costimulation	GO:0004872//receptor activity;GO:0005515//protein binding	GO:0005886//plasma membrane;GO:0016021//integral to membrane
CL1046.Contig1_C-W	1041	0	0	0	0	0	0	0	0	gi|354504518|ref|XP_003514321.1|	395.2	2e-108	PREDICTED: DET1 homolog [Cricetulus griseus]	gi|332844722|ref|XM_001164700.2|	860	0	PREDICTED: Pan troglodytes de-etiolated homolog 1 (Arabidopsis), transcript variant 1 (DET1), mRNA	sp|Q9D0A0|DET1_MOUSE	391	1e-108	DET1 homolog OS=Mus musculus GN=Det1 PE=2 SV=2	--	--	--	--	--	K10571	5e-108	391	mmu:76375	de-etiolated-1	-	-	GO:0005634//nucleus
CL1046.Contig2_C-W	849	0	0	0	0	0	0	0	0	gi|354504518|ref|XP_003514321.1|	196.4	1e-48	PREDICTED: DET1 homolog [Cricetulus griseus]	gi|296204114|ref|XM_002806896.1|	343	7e-91	PREDICTED: Callithrix jacchus de-etiolated homolog 1 (Arabidopsis) (DET1), mRNA	sp|Q9D0A0|DET1_MOUSE	192	8e-49	DET1 homolog OS=Mus musculus GN=Det1 PE=2 SV=2	--	--	--	--	--	K10571	3e-48	192	aml:100475401	de-etiolated-1	-	-	-
CL1046.Contig3_C-W	836	0	0	0	0	0	0	0	0	gi|354504518|ref|XP_003514321.1|	228.4	2e-58	PREDICTED: DET1 homolog [Cricetulus griseus]	gi|296204114|ref|XM_002806896.1|	343	7e-91	PREDICTED: Callithrix jacchus de-etiolated homolog 1 (Arabidopsis) (DET1), mRNA	sp|Q9D0A0|DET1_MOUSE	224	2e-58	DET1 homolog OS=Mus musculus GN=Det1 PE=2 SV=2	--	--	--	--	--	K10571	6e-58	224	aml:100475401	de-etiolated-1	-	-	-
CL1046.Contig4_C-W	2171	121	6.3385	22	1.0999	22	0.9445	51	2.3893	gi|395831564|ref|XP_003788867.1|	1154	0	PREDICTED: DET1 homolog [Otolemur garnettii]	gi|332844721|ref|XM_001164740.2|	2480	0	PREDICTED: Pan troglodytes de-etiolated homolog 1 (Arabidopsis), transcript variant 2 (DET1), mRNA	sp|Q7L5Y6|DET1_HUMAN	1128	0	DET1 homolog OS=Homo sapiens GN=DET1 PE=1 SV=2	--	--	--	--	--	K10571	0	1135	aml:100475401	de-etiolated-1	-	-	GO:0005634//nucleus
CL1047.Contig1_C-W	806	3	0.4233	82	11.0422	2	0.2313	2	0.2524	gi|297672949|ref|XP_002814542.1|	136.7	1e-108	PREDICTED: alpha-L-iduronidase [Pongo abelii]	gi|297672948|ref|XM_002814496.1|	268	3e-68	PREDICTED: Pongo abelii iduronidase, alpha-L- (IDUA), mRNA	sp|P35475|IDUA_HUMAN	278	2e-109	Alpha-L-iduronidase OS=Homo sapiens GN=IDUA PE=1 SV=2	--	--	--	--	--	K01217	2e-109	281	pon:100458752	L-iduronidase [EC:3.2.1.76]	GO:0048878//chemical homeostasis;GO:0048705//skeletal system morphogenesis;GO:0035108//limb morphogenesis;GO:0000902//cell morphogenesis;GO:0005984//disaccharide metabolic process;GO:0007040//lysosome organization	GO:0043169//cation binding;GO:0003940//L-iduronidase activity	GO:0005764//lysosome
CL1047.Contig2_C-W	1568	159	11.5322	159	11.006	10	0.5944	19	1.2325	gi|395857630|ref|XP_003801193.1|	863.6	0	PREDICTED: alpha-L-iduronidase [Otolemur garnettii]	gi|110611238|ref|NM_000203.3|	1170	0	Homo sapiens iduronidase, alpha-L- (IDUA), mRNA	sp|P35475|IDUA_HUMAN	858	0	Alpha-L-iduronidase OS=Homo sapiens GN=IDUA PE=1 SV=2	CC2357	48.1	2e-06	COG3664	Beta-xylosidase	K01217	0	861	ecb:100146682	L-iduronidase [EC:3.2.1.76]	GO:0048878//chemical homeostasis;GO:0048705//skeletal system morphogenesis;GO:0035108//limb morphogenesis;GO:0000902//cell morphogenesis;GO:0005984//disaccharide metabolic process;GO:0007040//lysosome organization	GO:0043169//cation binding;GO:0003940//L-iduronidase activity	GO:0005764//lysosome
CL1048.Contig1_C-W	2310	428	21.0715	225	10.5718	54	2.1788	109	4.7993	gi|383422341|gb|AFH34384.1|	1191.4	0	dnaJ homolog subfamily C member 14 [Macaca mulatta] >gi|383422343|gb|AFH34385.1| dnaJ homolog subfamily C member 14 [Macaca mulatta] >gi|383422345|gb|AFH34386.1| dnaJ homolog subfamily C member 14 [Macaca mulatta] >gi|383422347|gb|AFH34387.1| dnaJ homolog subfamily C member 14 [Macaca mulatta]	gi|301760455|ref|XM_002916052.1|	2771	0	PREDICTED: Ailuropoda melanoleuca dnaJ homolog subfamily C member 14-like (LOC100467308), mRNA	sp|Q6Y2X3|DJC14_HUMAN	1176	0	DnaJ homolog subfamily C member 14 OS=Homo sapiens GN=DNAJC14 PE=2 SV=2	YNL064c	67	1e-10	COG0484	DnaJ-class molecular chaperone with C-terminal Zn finger domain	K09534	0	1190	ecb:100051590	DnaJ homolog subfamily C member 14	GO:0006457//protein folding;GO:0044419//interspecies interaction between organisms;GO:0015031//protein transport	GO:0031072//heat shock protein binding;GO:0051082//unfolded protein binding	GO:0005789//endoplasmic reticulum membrane;GO:0016021//integral to membrane
CL1048.Contig2_C-W	230	0	0	6	2.8314	0	0	0	0	gi|297307129|ref|NP_001171995.1|	117.1	2e-25	dnaJ homolog subfamily C member 14 [Sus scrofa]	gi|359320542|ref|XM_003431449.2|	266	3e-68	PREDICTED: Canis lupus familiaris DnaJ (Hsp40) homolog, subfamily C, member 14 (DNAJC14), mRNA	sp|Q5XIX0|DJC14_RAT	116	1e-26	DnaJ homolog subfamily C member 14 OS=Rattus norvegicus GN=Dnajc14 PE=1 SV=1	--	--	--	--	--	K09534	3e-26	117	ecb:100051590	DnaJ homolog subfamily C member 14	GO:0006457//protein folding;GO:0015031//protein transport	GO:0050780//dopamine receptor binding;GO:0031072//heat shock protein binding;GO:0051082//unfolded protein binding	GO:0005789//endoplasmic reticulum membrane;GO:0016021//integral to membrane
CL1049.Contig1_C-W	1480	27	2.0747	6	0.44	21	1.3225	23	1.5806	gi|332840229|ref|XP_522571.3|	927.5	0	PREDICTED: WASH complex subunit 7-like [Pan troglodytes]	gi|332840228|ref|XM_522571.3|	2262	0	PREDICTED: Pan troglodytes WASH complex subunit 7-like (LOC467172), mRNA	sp|Q2M389|WASH7_HUMAN	927	0	WASH complex subunit 7 OS=Homo sapiens GN=KIAA1033 PE=1 SV=2	--	--	--	--	--	--	--	--	--	--	GO:0016197//endosomal transport	-	GO:0071203//WASH complex
CL1049.Contig2_C-W	2297	52	2.5746	27	1.2758	39	1.5825	58	2.5682	gi|5689403|dbj|BAA82985.1|	436.8	0	KIAA1033 protein [Homo sapiens]	gi|40018628|ref|NM_015275.1|	1277	0	Homo sapiens KIAA1033 (KIAA1033), mRNA	sp|Q2M389|WASH7_HUMAN	448	0	WASH complex subunit 7 OS=Homo sapiens GN=KIAA1033 PE=1 SV=2	--	--	--	--	--	--	--	--	--	--	GO:0016197//endosomal transport	-	GO:0071203//WASH complex
CL105.Contig1_C-W	3810	69	2.0596	151	4.3016	0	0	0	0	gi|291386805|ref|XP_002709920.1|	96.3	1e-17	PREDICTED: neurexin I-like isoform 3 [Oryctolagus cuniculus]	gi|297265987|ref|XM_002799220.1|	4653	0	PREDICTED: Macaca mulatta neurexin 1, transcript variant 3 (NRXN1), mRNA	sp|Q9ULB1|NRX1A_HUMAN	1887	0	Neurexin-1-alpha OS=Homo sapiens GN=NRXN1 PE=2 SV=1	--	--	--	--	--	K07377	0	1890	ecb:100052908	neurexin	GO:0007411//axon guidance;GO:0007416//synapse assembly;GO:0007612//learning;GO:0023041//neuronal signal transduction;GO:0007158//neuron cell-cell adhesion;GO:0050885//neuromuscular process controlling balance;GO:0060079//regulation of excitatory postsynaptic membrane potential;GO:0060134//prepulse inhibition;GO:0007625//grooming behavior;GO:0030534//adult behavior	GO:0005246//calcium channel regulator activity;GO:0046872//metal ion binding;GO:0004872//receptor activity;GO:0005102//receptor binding;GO:0050839//cell adhesion molecule binding	GO:0030139//endocytic vesicle;GO:0009986//cell surface;GO:0042734//presynaptic membrane;GO:0005887//integral to plasma membrane
CL105.Contig2_C-W	3906	60	1.747	17	0.4724	0	0	0	0	gi|226958327|ref|NP_796258.2|	96.7	9e-18	neurexin-1-alpha isoform 2 precursor [Mus musculus]	gi|297265985|ref|XM_002799219.1|	4807	0	PREDICTED: Macaca mulatta neurexin 1, transcript variant 2 (NRXN1), mRNA	sp|Q9CS84|NRX1A_MOUSE	1953	0	Neurexin-1-alpha OS=Mus musculus GN=Nrxn1 PE=1 SV=3	--	--	--	--	--	K07377	0	1953	mmu:18189	neurexin	GO:0007416//synapse assembly;GO:0090129//positive regulation of synapse maturation;GO:0051290//protein heterotetramerization;GO:0007155//cell adhesion;GO:0007269//neurotransmitter secretion	GO:0005246//calcium channel regulator activity;GO:0005509//calcium ion binding;GO:0033130//acetylcholine receptor binding	GO:0016021//integral to membrane;GO:0042734//presynaptic membrane;GO:0005886//plasma membrane
CL1050.Contig1_C-W	6309	7	0.1262	14	0.2408	1750	25.8534	3081	49.6704	gi|100172644|gb|ABF69055.1|	283.9	7e-74	ATP-binding cassette protein B11 [Macaca fascicularis]	gi|21536377|ref|NM_003742.2|	3947	0	Homo sapiens ATP-binding cassette, sub-family B (MDR/TAP), member 11 (ABCB11), mRNA	sp|O95342|ABCBB_HUMAN	1755	0	Bile salt export pump OS=Homo sapiens GN=ABCB11 PE=1 SV=2	SPCC663.03	523	0	COG1132	ABC-type multidrug transport system, ATPase and permease components	K05664	0	1758	mcc:709261	ATP-binding cassette, subfamily B (MDR/TAP), member 11	GO:0006699//bile acid biosynthetic process;GO:0015722//canalicular bile acid transport;GO:0055085//transmembrane transport;GO:0006200//ATP catabolic process	GO:0015432//bile acid-exporting ATPase activity;GO:0008554//sodium-exporting ATPase activity, phosphorylative mechanism;GO:0005524//ATP binding;GO:0015126//canalicular bile acid transmembrane transporter activity	GO:0000139//Golgi membrane;GO:0046581//intercellular canaliculus;GO:0005887//integral to plasma membrane;GO:0016324//apical plasma membrane
CL1050.Contig2_C-W	2400	0	0	1	0.0452	12	0.466	13	0.5509	gi|397490748|ref|XP_003816354.1|	749.2	0	PREDICTED: short/branched chain specific acyl-CoA dehydrogenase, mitochondrial [Pan paniscus]	gi|397490747|ref|XM_003816306.1|	1263	0	PREDICTED: Pan paniscus acyl-CoA dehydrogenase, short/branched chain (ACADSB), mRNA	sp|Q5RF40|ACDSB_PONAB	746	0	Short/branched chain specific acyl-CoA dehydrogenase, mitochondrial OS=Pongo abelii GN=ACADSB PE=2 SV=1	BH3799	316	1e-85	COG1960	Acyl-CoA dehydrogenases	K09478	0	746	pon:100171571	short/branched chain acyl-CoA dehydrogenase [EC:1.3.99.12]	GO:0009083//branched-chain amino acid catabolic process;GO:0006637//acyl-CoA metabolic process;GO:0006635//fatty acid beta-oxidation	GO:0016937//short-branched-chain-acyl-CoA dehydrogenase activity;GO:0009055//electron carrier activity;GO:0050660//flavin adenine dinucleotide binding	GO:0005759//mitochondrial matrix
CL1050.Contig3_C-W	787	0	0	0	0	2	0.2369	1	0.1292	gi|403258841|ref|XP_003921951.1|	205.3	2e-51	PREDICTED: bile salt export pump [Saimiri boliviensis boliviensis]	gi|100172643|gb|DQ520946.1|	609	1e-171	Macaca fascicularis ATP-binding cassette protein B11 (Abcb11) mRNA, complete cds	sp|O95342|ABCBB_HUMAN	406	3e-113	Bile salt export pump OS=Homo sapiens GN=ABCB11 PE=1 SV=2	SPCC663.03	204	1e-52	COG1132	ABC-type multidrug transport system, ATPase and permease components	K05664	2e-114	412	mcc:709261	ATP-binding cassette, subfamily B (MDR/TAP), member 11	GO:0055085//transmembrane transport;GO:0006699//bile acid biosynthetic process;GO:0015722//canalicular bile acid transport	GO:0015126//canalicular bile acid transmembrane transporter activity;GO:0008554//sodium-exporting ATPase activity, phosphorylative mechanism;GO:0005524//ATP binding;GO:0015432//bile acid-exporting ATPase activity	GO:0046581//intercellular canaliculus;GO:0000139//Golgi membrane;GO:0016324//apical plasma membrane;GO:0005887//integral to plasma membrane
CL1051.Contig1_C-W	1132	84	8.4391	147	14.0944	99	8.1513	26	2.3361	gi|403298590|ref|XP_003940097.1|	264.6	6e-69	PREDICTED: phytanoyl-CoA dioxygenase domain-containing protein 1 [Saimiri boliviensis boliviensis]	gi|397503573|ref|XM_003822349.1|	478	1e-131	PREDICTED: Pan paniscus phytanoyl-CoA dioxygenase domain containing 1 (PHYHD1), mRNA	sp|Q5SRE7|PHYD1_HUMAN	257	4e-68	Phytanoyl-CoA dioxygenase domain-containing protein 1 OS=Homo sapiens GN=PHYHD1 PE=1 SV=2	RSp0209	51.2	3e-06	COG5285	Protein involved in biosynthesis of mitomycin antibiotics/polyketide fumonisin	K00477	5e-06	52.8	nve:NEMVE_v1g236889	phytanoyl-CoA hydroxylase [EC:1.14.11.18]	GO:0055114//oxidation-reduction process	GO:0046872//metal ion binding;GO:0016702//oxidoreductase activity, acting on single donors with incorporation of molecular oxygen, incorporation of two atoms of oxygen	-
CL1051.Contig2_C-W	1127	107	10.7975	206	19.839	123	10.1724	39	3.5197	gi|403298590|ref|XP_003940097.1|	264.6	5e-69	PREDICTED: phytanoyl-CoA dioxygenase domain-containing protein 1 [Saimiri boliviensis boliviensis]	gi|397503573|ref|XM_003822349.1|	478	1e-131	PREDICTED: Pan paniscus phytanoyl-CoA dioxygenase domain containing 1 (PHYHD1), mRNA	sp|Q5SRE7|PHYD1_HUMAN	257	4e-68	Phytanoyl-CoA dioxygenase domain-containing protein 1 OS=Homo sapiens GN=PHYHD1 PE=1 SV=2	RSp0209	51.2	3e-06	COG5285	Protein involved in biosynthesis of mitomycin antibiotics/polyketide fumonisin	K00477	5e-06	52.8	nve:NEMVE_v1g236889	phytanoyl-CoA hydroxylase [EC:1.14.11.18]	GO:0055114//oxidation-reduction process	GO:0046872//metal ion binding;GO:0016702//oxidoreductase activity, acting on single donors with incorporation of molecular oxygen, incorporation of two atoms of oxygen	-
CL1052.Contig1_C-W	885	3	0.3855	1	0.1226	2	0.2106	3	0.3448	gi|395735291|ref|XP_002815134.2|	84.3	7e-15	PREDICTED: protein transport protein Sec24D [Pongo abelii]	gi|24418014|gb|AC022506.38|	327	5e-86	Homo sapiens 12 BAC RP11-181L23 (Roswell Park Cancer Institute Human BAC Library) complete sequence	sp|O94855|SC24D_HUMAN	75.1	2e-13	Protein transport protein Sec24D OS=Homo sapiens GN=SEC24D PE=1 SV=2	--	--	--	--	--	K14007	3e-17	89.4	ssc:100525592	protein transport protein SEC24	GO:0016044//cellular membrane organization;GO:0006886//intracellular protein transport;GO:0006888//ER to Golgi vesicle-mediated transport	GO:0008270//zinc ion binding	GO:0030127//COPII vesicle coat
CL1052.Contig2_C-W	1334	0	0	1	0.0814	71	4.9607	48	3.6598	gi|395735291|ref|XP_002815134.2|	84.3	1e-14	PREDICTED: protein transport protein Sec24D [Pongo abelii]	gi|24418014|gb|AC022506.38|	396	1e-107	Homo sapiens 12 BAC RP11-181L23 (Roswell Park Cancer Institute Human BAC Library) complete sequence	sp|O94855|SC24D_HUMAN	75.1	3e-13	Protein transport protein Sec24D OS=Homo sapiens GN=SEC24D PE=1 SV=2	--	--	--	--	--	K14007	6e-17	89.4	ssc:100525592	protein transport protein SEC24	GO:0016044//cellular membrane organization;GO:0006886//intracellular protein transport;GO:0006888//ER to Golgi vesicle-mediated transport	GO:0008270//zinc ion binding	GO:0030127//COPII vesicle coat
CL1053.Contig1_C-W	838	3	0.4071	7	0.9066	15	1.6684	7	0.8496	--	--	--	--	gi|395748003|ref|XM_002826558.2|	133	1e-27	PREDICTED: Pongo abelii protein serine kinase H1 (PSKH1), mRNA	--	--	--	--	--	--	--	--	--	--	--	--	--	--	-	-	-
CL1053.Contig2_C-W	1555	183	13.3839	242	16.8913	347	20.7989	271	17.7258	--	--	--	--	gi|402908802|ref|XM_003917075.1|	204	8e-49	PREDICTED: Papio anubis protein serine kinase H1 (PSKH1), mRNA	--	--	--	--	--	--	--	--	--	--	--	--	--	--	-	-	-
CL1054.Contig1_C-W	401	2	0.5672	3	0.812	0	0	0	0	--	--	--	--	gi|354799935|gb|JN964436.1|	109	9e-21	Mus musculus targeted non-conditional, lacZ-tagged mutant allele Bzrap1:tm1e(EUCOMM)Hmgu; transgenic	--	--	--	--	--	--	--	--	--	--	--	--	--	--	-	-	-
CL1054.Contig2_C-W	419	2	0.5428	4	1.0362	0	0	1	0.2427	--	--	--	--	gi|354799935|gb|JN964436.1|	218	1e-53	Mus musculus targeted non-conditional, lacZ-tagged mutant allele Bzrap1:tm1e(EUCOMM)Hmgu; transgenic	--	--	--	--	--	--	--	--	--	--	--	--	--	--	-	-	-
CL1054.Contig3_C-W	318	7	2.5034	15	5.1197	0	0	1	0.3198	--	--	--	--	--	--	--	--	--	--	--	--	--	--	--	--	--	--	--	--	--	--	-	-	-
CL1055.Contig1_C-W	1817	80	5.0072	100	5.9734	12	0.6156	7	0.3918	gi|335302334|ref|XP_003133258.2|	100.5	1e-52	PREDICTED: glia maturation factor gamma-like [Sus scrofa]	gi|288780888|dbj|AK343677.1|	486	1e-133	Sus scrofa mRNA, clone:AMP010014D04, expressed in alveolar macrophages	sp|Q56JZ9|GMFG_BOVIN	131	2e-53	Glia maturation factor gamma OS=Bos taurus GN=GMFG PE=2 SV=1	--	--	--	--	--	--	--	--	--	--	GO:0006468//protein phosphorylation	GO:0008083//growth factor activity;GO:0008047//enzyme activator activity;GO:0003779//actin binding;GO:0004860//protein kinase inhibitor activity	GO:0005622//intracellular
CL1055.Contig2_C-W	1900	650	38.9065	602	34.389	87	4.2678	35	1.8736	gi|149722112|ref|XP_001497939.1|	285	8e-75	PREDICTED: glia maturation factor gamma-like [Equus caballus]	gi|403305252|ref|XM_003943133.1|	706	0	PREDICTED: Saimiri boliviensis boliviensis glia maturation factor, gamma (GMFG), mRNA	sp|O60234|GMFG_HUMAN	281	4e-75	Glia maturation factor gamma OS=Homo sapiens GN=GMFG PE=1 SV=1	--	--	--	--	--	K08870	9e-07	56.2	dre:553677	PTK9 protein tyrosine kinase 9	GO:0006468//protein phosphorylation;GO:0042325//regulation of phosphorylation	GO:0008047//enzyme activator activity;GO:0008083//growth factor activity;GO:0004860//protein kinase inhibitor activity;GO:0003779//actin binding	GO:0005622//intracellular
CL1056.Contig1_C-W	304	6	2.2446	6	2.1422	2	0.6132	2	0.6691	gi|345783764|ref|XP_533266.3|	139.8	3e-32	PREDICTED: speckle targeted PIP5K1A-regulated poly(A) polymerase [Canis lupus familiaris]	gi|154240888|gb|AC196860.2|	293	2e-76	Pan troglodytes BAC clone CH251-459L9 from chromosome 11, complete sequence	sp|D2HS90|STPAP_AILME	135	3e-32	Speckle targeted PIP5K1A-regulated poly(A) polymerase OS=Ailuropoda melanoleuca GN=TUT1 PE=3 SV=1	--	--	--	--	--	--	--	--	--	--	GO:0006379//mRNA cleavage;GO:0016180//snRNA processing;GO:0006378//mRNA polyadenylation;GO:0071044//histone mRNA catabolic process	GO:0003730//mRNA 3'-UTR binding;GO:0008270//zinc ion binding;GO:0050265//RNA uridylyltransferase activity;GO:0019899//enzyme binding;GO:0005524//ATP binding;GO:0004652//polynucleotide adenylyltransferase activity	GO:0005730//nucleolus;GO:0016607//nuclear speck;GO:0005847//mRNA cleavage and polyadenylation specificity factor complex
CL1056.Contig2_C-W	2716	398	16.6654	290	11.589	119	4.0837	210	7.8642	gi|338712343|ref|XP_001502659.2|	1545.8	0	PREDICTED: LOW QUALITY PROTEIN: speckle targeted PIP5K1A-regulated poly(A) polymerase [Equus caballus]	gi|338712342|ref|XM_001502609.2|	2666	0	PREDICTED: Equus caballus terminal uridylyl transferase 1, U6 snRNA-specific (TUT1), mRNA	sp|Q9H6E5|STPAP_HUMAN	1512	0	Speckle targeted PIP5K1A-regulated poly(A) polymerase OS=Homo sapiens GN=TUT1 PE=1 SV=2	SPAC19D5.03	77.4	1e-13	COG5260	DNA polymerase sigma	K13291	1e-25	119	oaa:100077433	terminal uridylyltransferase [EC:2.7.7.52]	GO:0006379//mRNA cleavage;GO:0016180//snRNA processing;GO:0006378//mRNA polyadenylation;GO:0071044//histone mRNA catabolic process	GO:0003730//mRNA 3'-UTR binding;GO:0008270//zinc ion binding;GO:0050265//RNA uridylyltransferase activity;GO:0019899//enzyme binding;GO:0005524//ATP binding;GO:0004652//polynucleotide adenylyltransferase activity	GO:0005730//nucleolus;GO:0016607//nuclear speck;GO:0005847//mRNA cleavage and polyadenylation specificity factor complex
CL1056.Contig3_C-W	254	3	1.3432	7	2.9912	3	1.1008	0	0	gi|338712343|ref|XP_001502659.2|	129.4	4e-29	PREDICTED: LOW QUALITY PROTEIN: speckle targeted PIP5K1A-regulated poly(A) polymerase [Equus caballus]	gi|154240888|gb|AC196860.2|	258	9e-66	Pan troglodytes BAC clone CH251-459L9 from chromosome 11, complete sequence	sp|Q9H6E5|STPAP_HUMAN	128	2e-30	Speckle targeted PIP5K1A-regulated poly(A) polymerase OS=Homo sapiens GN=TUT1 PE=1 SV=2	--	--	--	--	--	--	--	--	--	--	GO:0006379//mRNA cleavage;GO:0016180//snRNA processing;GO:0006378//mRNA polyadenylation;GO:0071044//histone mRNA catabolic process	GO:0003730//mRNA 3'-UTR binding;GO:0008270//zinc ion binding;GO:0050265//RNA uridylyltransferase activity;GO:0019899//enzyme binding;GO:0005524//ATP binding;GO:0004652//polynucleotide adenylyltransferase activity	GO:0005730//nucleolus;GO:0016607//nuclear speck;GO:0005847//mRNA cleavage and polyadenylation specificity factor complex
CL1057.Contig1_C-W	1820	212	13.2473	693	41.3275	444	22.738	274	15.3125	gi|94721252|ref|NP_919415.2|	501.1	7e-140	vesicle-associated membrane protein-associated protein A isoform 2 [Homo sapiens] >gi|122066680|sp|Q9P0L0.3|VAPA_HUMAN RecName: Full=Vesicle-associated membrane protein-associated protein A; Short=VAMP-A; Short=VAMP-associated protein A; Short=VAP-A; AltName: Full=33 kDa VAMP-associated protein; Short=VAP-33 >gi|122066702|sp|Q5R601.2|VAPA_PONAB RecName: Full=Vesicle-associated membrane protein-as…	gi|332225908|ref|XM_003262079.1|	2157	0	PREDICTED: Nomascus leucogenys vesicle-associated membrane protein-associated protein A-like, transcript variant 1 (LOC100602380), mRNA	sp|Q5R601|VAPA_PONAB	501	3e-141	Vesicle-associated membrane protein-associated protein A OS=Pongo abelii GN=VAPA PE=2 SV=2	SPAC17C9.12	92	3e-18	COG5066	VAMP-associated protein involved in inositol metabolism	K06096	2e-137	490	pon:100173641	vesicle-associated membrane protein-associated protein A	GO:0043123//positive regulation of I-kappaB kinase/NF-kappaB cascade;GO:0006944//cellular membrane fusion;GO:0006665//sphingolipid metabolic process	GO:0004871//signal transducer activity;GO:0046982//protein heterodimerization activity;GO:0005198//structural molecule activity	GO:0005923//tight junction;GO:0016021//integral to membrane;GO:0005874//microtubule;GO:0031982//vesicle;GO:0048471//perinuclear region of cytoplasm;GO:0005789//endoplasmic reticulum membrane
CL1057.Contig2_C-W	632	1	0.1799	3	0.5152	2	0.295	5	0.8047	gi|397475958|ref|XP_003809380.1|	212.2	1e-53	PREDICTED: vesicle-associated membrane protein-associated protein A [Pan paniscus]	gi|332225912|ref|XM_003262081.1|	959	0	PREDICTED: Nomascus leucogenys vesicle-associated membrane protein-associated protein A-like, transcript variant 3 (LOC100602380), mRNA	sp|Q5R601|VAPA_PONAB	212	6e-55	Vesicle-associated membrane protein-associated protein A OS=Pongo abelii GN=VAPA PE=2 SV=2	--	--	--	--	--	K06096	2e-54	212	pon:100173641	vesicle-associated membrane protein-associated protein A	GO:0043123//positive regulation of I-kappaB kinase/NF-kappaB cascade;GO:0006944//cellular membrane fusion;GO:0006665//sphingolipid metabolic process	GO:0004871//signal transducer activity;GO:0046982//protein heterodimerization activity;GO:0005198//structural molecule activity	GO:0005923//tight junction;GO:0016021//integral to membrane;GO:0031982//vesicle;GO:0048471//perinuclear region of cytoplasm;GO:0005789//endoplasmic reticulum membrane
CL1058.Contig1_C-W	2169	658	34.5008	580	29.0232	532	22.8608	454	21.2894	gi|297304192|ref|XP_002806334.1|	113.6	4e-23	PREDICTED: hypothetical protein LOC100423362 [Macaca mulatta]	gi|402880599|ref|XM_003903838.1|	720	0	PREDICTED: Papio anubis SAR1 homolog A (S. cerevisiae), transcript variant 3 (SAR1A), mRNA	--	--	--	--	--	--	--	--	--	--	--	--	--	--	-	-	-
CL1058.Contig2_C-W	234	0	0	2	0.9277	0	0	2	0.8693	--	--	--	--	gi|217416368|ref|NM_001142648.1|	69.9	4e-09	Homo sapiens SAR1 homolog A (S. cerevisiae) (SAR1A), transcript variant 1, mRNA	--	--	--	--	--	--	--	--	--	--	--	--	--	--	-	-	-
CL1059.Contig1_C-W	448	34	8.631	103	24.9538	9	1.8724	2	0.4541	--	--	--	--	gi|72097927|gb|AC107743.14|	63.9	5e-07	Mus musculus chromosome 1, clone RP23-326A12, complete sequence	--	--	--	--	--	--	--	--	--	--	--	--	--	--	-	-	-
CL1059.Contig2_C-W	1272	487	43.5416	760	64.849	79	5.7887	114	9.1156	--	--	--	--	--	--	--	--	--	--	--	--	--	--	--	--	--	--	--	--	--	--	-	-	-
CL106.Contig1_C-W	816	5	0.6969	5	0.6651	4	0.4569	4	0.4986	gi|351705383|gb|EHB08302.1|	68.6	3e-10	Replication factor C subunit 2 [Heterocephalus glaber]	gi|301769426|ref|XM_002920085.1|	161	6e-36	PREDICTED: Ailuropoda melanoleuca replication factor C subunit 2-like, transcript variant 2 (LOC100473372), mRNA	sp|P35250|RFC2_HUMAN	83.6	5e-16	Replication factor C subunit 2 OS=Homo sapiens GN=RFC2 PE=1 SV=3	--	--	--	--	--	K10755	3e-20	99.4	nve:NEMVE_v1g209082	replication factor C subunit 2/4	GO:0000084//S phase of mitotic cell cycle;GO:0000075//cell cycle checkpoint;GO:0006283//transcription-coupled nucleotide-excision repair;GO:0006297//nucleotide-excision repair, DNA gap filling;GO:0006271//DNA strand elongation involved in DNA replication;GO:0032201//telomere maintenance via semi-conservative replication;GO:0000722//telomere maintenance via recombination	GO:0017111//nucleoside-triphosphatase activity;GO:0005515//protein binding;GO:0000166//nucleotide binding	GO:0005654//nucleoplasm;GO:0005663//DNA replication factor C complex
CL106.Contig2_C-W	1626	8	0.5595	4	0.267	11	0.6305	6	0.3753	gi|124249278|ref|NP_001074372.1|	70.5	2e-10	replication factor C subunit 2 [Bos taurus] >gi|122131746|sp|Q05B83.1|RFC2_BOVIN RecName: Full=Replication factor C subunit 2; AltName: Full=Activator 1 subunit 2 >gi|115545402|gb|AAI22636.1| Replication factor C (activator 1) 2, 40kDa [Bos taurus] >gi|296472929|gb|DAA15044.1| replication factor C subunit 2 [Bos taurus]	gi|348568401|ref|XM_003469939.1|	878	0	PREDICTED: Cavia porcellus replication factor C subunit 2-like (LOC100713099), mRNA	sp|Q05B83|RFC2_BOVIN	593	3e-169	Replication factor C subunit 2 OS=Bos taurus GN=RFC2 PE=2 SV=1	SPAC1687.03c	392	7e-109	COG0470	ATPase involved in DNA replication	K10755	1e-168	593	bta:508652	replication factor C subunit 2/4	GO:0000075//cell cycle checkpoint;GO:0006283//transcription-coupled nucleotide-excision repair;GO:0006297//nucleotide-excision repair, DNA gap filling;GO:0000722//telomere maintenance via recombination;GO:0000084//S phase of mitotic cell cycle;GO:0032201//telomere maintenance via semi-conservative replication;GO:0006200//ATP catabolic process;GO:0006271//DNA strand elongation involved in DNA repl…	GO:0005515//protein binding;GO:0003689//DNA clamp loader activity;GO:0005524//ATP binding	GO:0005654//nucleoplasm;GO:0005663//DNA replication factor C complex
CL106.Contig3_C-W	1439	32	2.529	29	2.1873	20	1.2954	22	1.555	gi|124249278|ref|NP_001074372.1|	659.1	0	replication factor C subunit 2 [Bos taurus] >gi|122131746|sp|Q05B83.1|RFC2_BOVIN RecName: Full=Replication factor C subunit 2; AltName: Full=Activator 1 subunit 2 >gi|115545402|gb|AAI22636.1| Replication factor C (activator 1) 2, 40kDa [Bos taurus] >gi|296472929|gb|DAA15044.1| replication factor C subunit 2 [Bos taurus]	gi|348568401|ref|XM_003469939.1|	954	0	PREDICTED: Cavia porcellus replication factor C subunit 2-like (LOC100713099), mRNA	sp|Q05B83|RFC2_BOVIN	659	0	Replication factor C subunit 2 OS=Bos taurus GN=RFC2 PE=2 SV=1	SPAC1687.03c	426	4e-119	COG0470	ATPase involved in DNA replication	K10755	0	659	bta:508652	replication factor C subunit 2/4	GO:0000075//cell cycle checkpoint;GO:0006283//transcription-coupled nucleotide-excision repair;GO:0006297//nucleotide-excision repair, DNA gap filling;GO:0000722//telomere maintenance via recombination;GO:0000084//S phase of mitotic cell cycle;GO:0032201//telomere maintenance via semi-conservative replication;GO:0006200//ATP catabolic process;GO:0006271//DNA strand elongation involved in DNA repl…	GO:0005515//protein binding;GO:0003689//DNA clamp loader activity;GO:0005524//ATP binding	GO:0005654//nucleoplasm;GO:0005663//DNA replication factor C complex
CL106.Contig4_C-W	559	1	0.2034	4	0.7766	1	0.1667	1	0.182	gi|395843019|ref|XP_003794301.1|	149.4	7e-35	PREDICTED: replication factor C subunit 2 [Otolemur garnettii]	gi|301769426|ref|XM_002920085.1|	293	4e-76	PREDICTED: Ailuropoda melanoleuca replication factor C subunit 2-like, transcript variant 2 (LOC100473372), mRNA	sp|P35250|RFC2_HUMAN	148	6e-36	Replication factor C subunit 2 OS=Homo sapiens GN=RFC2 PE=1 SV=3	SPAC1687.03c	70.1	2e-12	COG0470	ATPase involved in DNA replication	K10755	2e-35	148	ssc:100620242	replication factor C subunit 2/4	GO:0000084//S phase of mitotic cell cycle;GO:0000075//cell cycle checkpoint;GO:0006283//transcription-coupled nucleotide-excision repair;GO:0006297//nucleotide-excision repair, DNA gap filling;GO:0006271//DNA strand elongation involved in DNA replication;GO:0032201//telomere maintenance via semi-conservative replication;GO:0000722//telomere maintenance via recombination	GO:0003689//DNA clamp loader activity;GO:0005524//ATP binding;GO:0005515//protein binding	GO:0005654//nucleoplasm;GO:0005663//DNA replication factor C complex
CL106.Contig5_C-W	1474	1	0.0772	36	2.6508	18	1.1382	11	0.759	gi|124249278|ref|NP_001074372.1|	70.5	0	replication factor C subunit 2 [Bos taurus] >gi|122131746|sp|Q05B83.1|RFC2_BOVIN RecName: Full=Replication factor C subunit 2; AltName: Full=Activator 1 subunit 2 >gi|115545402|gb|AAI22636.1| Replication factor C (activator 1) 2, 40kDa [Bos taurus] >gi|296472929|gb|DAA15044.1| replication factor C subunit 2 [Bos taurus]	gi|348568401|ref|XM_003469939.1|	870	0	PREDICTED: Cavia porcellus replication factor C subunit 2-like (LOC100713099), mRNA	sp|Q05B83|RFC2_BOVIN	593	0	Replication factor C subunit 2 OS=Bos taurus GN=RFC2 PE=2 SV=1	SPAC1687.03c	392	9e-114	COG0470	ATPase involved in DNA replication	K10755	0	593	bta:508652	replication factor C subunit 2/4	GO:0000075//cell cycle checkpoint;GO:0006283//transcription-coupled nucleotide-excision repair;GO:0006297//nucleotide-excision repair, DNA gap filling;GO:0000722//telomere maintenance via recombination;GO:0000084//S phase of mitotic cell cycle;GO:0032201//telomere maintenance via semi-conservative replication;GO:0006200//ATP catabolic process;GO:0006271//DNA strand elongation involved in DNA repl…	GO:0005515//protein binding;GO:0003689//DNA clamp loader activity;GO:0005524//ATP binding	GO:0005654//nucleoplasm;GO:0005663//DNA replication factor C complex
CL106.Contig6_C-W	1173	4	0.3878	1	0.0925	2	0.1589	5	0.4335	gi|124249278|ref|NP_001074372.1|	593.6	5e-168	replication factor C subunit 2 [Bos taurus] >gi|122131746|sp|Q05B83.1|RFC2_BOVIN RecName: Full=Replication factor C subunit 2; AltName: Full=Activator 1 subunit 2 >gi|115545402|gb|AAI22636.1| Replication factor C (activator 1) 2, 40kDa [Bos taurus] >gi|296472929|gb|DAA15044.1| replication factor C subunit 2 [Bos taurus]	gi|348568401|ref|XM_003469939.1|	878	0	PREDICTED: Cavia porcellus replication factor C subunit 2-like (LOC100713099), mRNA	sp|Q05B83|RFC2_BOVIN	593	2e-169	Replication factor C subunit 2 OS=Bos taurus GN=RFC2 PE=2 SV=1	SPAC1687.03c	392	8e-109	COG0470	ATPase involved in DNA replication	K10755	8e-169	593	bta:508652	replication factor C subunit 2/4	GO:0000075//cell cycle checkpoint;GO:0006283//transcription-coupled nucleotide-excision repair;GO:0006297//nucleotide-excision repair, DNA gap filling;GO:0000722//telomere maintenance via recombination;GO:0000084//S phase of mitotic cell cycle;GO:0032201//telomere maintenance via semi-conservative replication;GO:0006200//ATP catabolic process;GO:0006271//DNA strand elongation involved in DNA repl…	GO:0005515//protein binding;GO:0003689//DNA clamp loader activity;GO:0005524//ATP binding	GO:0005654//nucleoplasm;GO:0005663//DNA replication factor C complex
CL106.Contig7_C-W	650	1	0.175	2	0.334	0	0	1	0.1565	gi|395843019|ref|XP_003794301.1|	70.9	7e-30	PREDICTED: replication factor C subunit 2 [Otolemur garnettii]	gi|301769426|ref|XM_002920085.1|	161	4e-36	PREDICTED: Ailuropoda melanoleuca replication factor C subunit 2-like, transcript variant 2 (LOC100473372), mRNA	sp|P35250|RFC2_HUMAN	83.2	6e-31	Replication factor C subunit 2 OS=Homo sapiens GN=RFC2 PE=1 SV=3	SPAC1687.03c	39.7	8e-08	COG0470	ATPase involved in DNA replication	K10755	2e-30	83.2	bta:508652	replication factor C subunit 2/4	GO:0000084//S phase of mitotic cell cycle;GO:0000075//cell cycle checkpoint;GO:0006283//transcription-coupled nucleotide-excision repair;GO:0006297//nucleotide-excision repair, DNA gap filling;GO:0006271//DNA strand elongation involved in DNA replication;GO:0032201//telomere maintenance via semi-conservative replication;GO:0000722//telomere maintenance via recombination	GO:0003689//DNA clamp loader activity;GO:0005524//ATP binding;GO:0005515//protein binding	GO:0005654//nucleoplasm;GO:0005663//DNA replication factor C complex
CL106.Contig8_C-W	644	3	0.5298	2	0.3371	2	0.2895	0	0	gi|395843019|ref|XP_003794301.1|	70.9	4e-11	PREDICTED: replication factor C subunit 2 [Otolemur garnettii]	gi|301769426|ref|XM_002920085.1|	161	4e-36	PREDICTED: Ailuropoda melanoleuca replication factor C subunit 2-like, transcript variant 2 (LOC100473372), mRNA	sp|Q641W4|RFC2_RAT	70.9	2e-12	Replication factor C subunit 2 OS=Rattus norvegicus GN=Rfc2 PE=2 SV=1	--	--	--	--	--	K10755	7e-12	70.9	rno:116468	replication factor C subunit 2/4	GO:0006260//DNA replication;GO:0006200//ATP catabolic process;GO:0006297//nucleotide-excision repair, DNA gap filling	GO:0003689//DNA clamp loader activity;GO:0005524//ATP binding	GO:0005654//nucleoplasm;GO:0005663//DNA replication factor C complex
CL106.Contig9_C-W	384	1	0.2962	0	0	0	0	1	0.2649	gi|395843019|ref|XP_003794301.1|	83.6	2e-15	PREDICTED: replication factor C subunit 2 [Otolemur garnettii]	gi|301769426|ref|XM_002920085.1|	139	9e-30	PREDICTED: Ailuropoda melanoleuca replication factor C subunit 2-like, transcript variant 2 (LOC100473372), mRNA	sp|P35250|RFC2_HUMAN	83.2	1e-16	Replication factor C subunit 2 OS=Homo sapiens GN=RFC2 PE=1 SV=3	--	--	--	--	--	K10755	4e-16	83.2	ssc:100620242	replication factor C subunit 2/4	GO:0006260//DNA replication	GO:0003689//DNA clamp loader activity;GO:0005524//ATP binding	GO:0005663//DNA replication factor C complex;GO:0005634//nucleus
CL1060.Contig1_C-W	1857	23	1.4086	1	0.0584	1	0.0502	0	0	gi|348554105|ref|XP_003462866.1|	862.4	0	PREDICTED: oxysterol-binding protein-related protein 2 isoform 1 [Cavia porcellus]	gi|348554104|ref|XM_003462818.1|	1433	0	PREDICTED: Cavia porcellus oxysterol binding protein-like 2, transcript variant 1 (Osbpl2), mRNA	sp|Q9H1P3|OSBL2_HUMAN	838	0	Oxysterol-binding protein-related protein 2 OS=Homo sapiens GN=OSBPL2 PE=1 SV=1	--	--	--	--	--	--	--	--	--	--	GO:0006869//lipid transport	GO:0008289//lipid binding	-
CL1060.Contig2_C-W	2514	267	12.0784	241	10.4047	148	5.487	136	5.5022	gi|348554105|ref|XP_003462866.1|	937.2	0	PREDICTED: oxysterol-binding protein-related protein 2 isoform 1 [Cavia porcellus]	gi|348554104|ref|XM_003462818.1|	1501	0	PREDICTED: Cavia porcellus oxysterol binding protein-like 2, transcript variant 1 (Osbpl2), mRNA	sp|Q9H1P3|OSBL2_HUMAN	911	0	Oxysterol-binding protein-related protein 2 OS=Homo sapiens GN=OSBPL2 PE=1 SV=1	--	--	--	--	--	K10955	9e-08	60.1	gga:423101	intestinal mucin-2	GO:0006869//lipid transport	GO:0008289//lipid binding	-
CL1060.Contig3_C-W	330	0	0	0	0	0	0	0	0	gi|126303092|ref|XP_001376914.1|	210.7	1e-53	PREDICTED: oxysterol-binding protein-related protein 2-like [Monodelphis domestica]	gi|291416159|ref|XM_002724269.1|	349	4e-93	PREDICTED: Oryctolagus cuniculus oxysterol-binding protein-like protein 2 (LOC100340986), partial mRNA	sp|Q9H1P3|OSBL2_HUMAN	206	9e-54	Oxysterol-binding protein-related protein 2 OS=Homo sapiens GN=OSBPL2 PE=1 SV=1	--	--	--	--	--	--	--	--	--	--	GO:0006869//lipid transport	-	-
CL1061.Contig1_C-W	439	7	1.8134	16	3.9558	30	6.3694	10	2.3169	--	--	--	--	gi|397507592|ref|XM_003824228.1|	97.6	4e-17	PREDICTED: Pan paniscus hook homolog 1 (Drosophila), transcript variant 2 (HOOK1), mRNA	--	--	--	--	--	--	--	--	--	--	--	--	--	--	-	-	-
CL1061.Contig2_C-W	255	0	0	3	1.2769	7	2.5586	2	0.7977	--	--	--	--	gi|332232027|ref|XM_003265153.1|	79.8	5e-12	PREDICTED: Nomascus leucogenys hook homolog 1 (Drosophila), transcript variant 3 (HOOK1), mRNA	--	--	--	--	--	--	--	--	--	--	--	--	--	--	-	-	-
CL1062.Contig1_C-W	332	16	5.4808	9	2.9423	4	1.123	14	4.289	gi|403276622|ref|XP_003929992.1|	229.2	4e-59	PREDICTED: actin-related protein 3B-like [Saimiri boliviensis boliviensis]	gi|403276621|ref|XM_003929943.1|	523	1e-145	PREDICTED: Saimiri boliviensis boliviensis actin-related protein 3B-like (LOC101050762), mRNA	sp|Q9P1U1|ARP3B_HUMAN	229	1e-60	Actin-related protein 3B OS=Homo sapiens GN=ACTR3B PE=1 SV=1	YJR065c	156	7e-39	COG5277	Actin and related proteins	K10354	3e-22	103	ptr:100609865	actin, alpha skeletal muscle	GO:0030833//regulation of actin filament polymerization	GO:0003779//actin binding;GO:0005524//ATP binding	GO:0005737//cytoplasm;GO:0005856//cytoskeleton;GO:0042995//cell projection
CL1062.Contig2_C-W	223	8	4.0799	3	1.4601	7	2.9257	17	7.7537	gi|403276622|ref|XP_003929992.1|	147.1	2e-34	PREDICTED: actin-related protein 3B-like [Saimiri boliviensis boliviensis]	gi|388454550|ref|NM_001266189.1|	339	3e-90	Macaca mulatta ARP3 actin-related protein 3 homolog B (yeast) (ACTR3B), mRNA	sp|Q9C0K3|ARP3C_HUMAN	147	7e-36	Actin-related protein 3C OS=Homo sapiens GN=ACTR3C PE=2 SV=1	SPAC630.03	97.8	4e-21	COG5277	Actin and related proteins	K12314	2e-09	61.2	bfo:BRAFLDRAFT_115565	actin, alpha cardiac muscle	-	-	-
CL1062.Contig3_C-W	2532	4702	211.194	2966	127.141	515	18.9576	523	21.0089	gi|5031573|ref|NP_005712.1|	858.6	0	actin-related protein 3 [Homo sapiens] >gi|27806335|ref|NP_776651.1| actin-related protein 3 [Bos taurus] >gi|197101811|ref|NP_001126071.1| actin-related protein 3 [Pongo abelii] >gi|47117646|sp|P61157.3|ARP3_BOVIN RecName: Full=Actin-related protein 3; AltName: Full=Actin-2; AltName: Full=Actin-like protein 3 >gi|47117647|sp|P61158.3|ARP3_HUMAN RecName: Full=Actin-related protein 3; AltName: Ful…	gi|390464564|ref|XM_002749510.2|	3606	0	PREDICTED: Callithrix jacchus ARP3 actin-related protein 3 homolog (yeast) (ACTR3), mRNA	sp|Q5R8R1|ARP3_PONAB	858	0	Actin-related protein 3 OS=Pongo abelii GN=ACTR3 PE=2 SV=3	SPAC630.03	494	3e-139	COG5277	Actin and related proteins	K05692	5e-66	253	xla:100036902	actin beta/gamma 1	GO:0050775//positive regulation of dendrite morphogenesis;GO:0043519//regulation of myosin II filament organization;GO:0060271//cilium morphogenesis;GO:0046677//response to antibiotic;GO:0006928//cellular component movement;GO:0045666//positive regulation of neuron differentiation;GO:0010592//positive regulation of lamellipodium assembly;GO:0030838//positive regulation of actin filament polymeriz…	GO:0003779//actin binding;GO:0005524//ATP binding	GO:0030056//hemidesmosome;GO:0030027//lamellipodium;GO:0000139//Golgi membrane;GO:0005884//actin filament;GO:0060076//excitatory synapse;GO:0005885//Arp2/3 protein complex;GO:0002102//podosome
CL1063.Contig1_C-W	1505	47	3.5516	28	2.0193	11	0.6812	10	0.6758	gi|114051403|ref|NP_001039639.1|	265.8	4e-69	solute carrier family 35 member C2 [Bos taurus] >gi|88954315|gb|AAI14117.1| Solute carrier family 35, member C2 [Bos taurus]	gi|397511372|ref|XM_003826003.1|	529	1e-146	PREDICTED: Pan paniscus solute carrier family 35, member C2 (SLC35C2), mRNA	sp|Q9NQQ7|S35C2_HUMAN	257	5e-68	Solute carrier family 35 member C2 OS=Homo sapiens GN=SLC35C2 PE=1 SV=2	--	--	--	--	--	K15280	6e-70	265	bta:514485	solute carrier family 35, member C2	GO:0055085//transmembrane transport	-	GO:0016021//integral to membrane
CL1063.Contig2_C-W	2429	35	1.6387	4	0.1787	5	0.1919	4	0.1675	gi|344280050|ref|XP_003411798.1|	221.1	2e-55	PREDICTED: solute carrier family 35 member C2 isoform 1 [Loxodonta africana]	gi|397511372|ref|XM_003826003.1|	1005	0	PREDICTED: Pan paniscus solute carrier family 35, member C2 (SLC35C2), mRNA	sp|Q9NQQ7|S35C2_HUMAN	458	3e-128	Solute carrier family 35 member C2 OS=Homo sapiens GN=SLC35C2 PE=1 SV=2	ECU06g1290	99.4	3e-20	COG0697	Permeases of the drug/metabolite transporter (DMT) superfamily	K15280	3e-128	460	pon:100457682	solute carrier family 35, member C2	GO:0006810//transport	-	GO:0016021//integral to membrane
CL1063.Contig3_C-W	2020	2	0.1126	3	0.1612	2	0.0923	3	0.1511	gi|397511373|ref|XP_003826051.1|	229.9	0	PREDICTED: solute carrier family 35 member C2 [Pan paniscus]	gi|397511372|ref|XM_003826003.1|	1005	0	PREDICTED: Pan paniscus solute carrier family 35, member C2 (SLC35C2), mRNA	sp|Q9NQQ7|S35C2_HUMAN	426	0	Solute carrier family 35 member C2 OS=Homo sapiens GN=SLC35C2 PE=1 SV=2	SPAC22E12.01	134	6e-31	COG0697	Permeases of the drug/metabolite transporter (DMT) superfamily	K15280	0	435	mcc:707438	solute carrier family 35, member C2	GO:0006810//transport	-	GO:0016021//integral to membrane
CL1063.Contig4_C-W	2299	10	0.4947	8	0.3777	11	0.446	13	0.5751	gi|397511373|ref|XP_003826051.1|	688.3	0	PREDICTED: solute carrier family 35 member C2 [Pan paniscus]	gi|397511372|ref|XM_003826003.1|	1528	0	PREDICTED: Pan paniscus solute carrier family 35, member C2 (SLC35C2), mRNA	sp|Q9NQQ7|S35C2_HUMAN	676	0	Solute carrier family 35 member C2 OS=Homo sapiens GN=SLC35C2 PE=1 SV=2	ECU06g1290	135	3e-31	COG0697	Permeases of the drug/metabolite transporter (DMT) superfamily	K15280	0	679	cfa:609863	solute carrier family 35, member C2	GO:0006810//transport	-	GO:0016021//integral to membrane
CL1063.Contig5_C-W	369	1	0.3082	0	0	0	0	2	0.5513	gi|390462657|ref|XP_002747658.2|	199.5	3e-50	PREDICTED: solute carrier family 35 member C2 [Callithrix jacchus]	gi|332209254|ref|XM_003253678.1|	444	1e-121	PREDICTED: Nomascus leucogenys solute carrier family 35, member C2, transcript variant 4 (SLC35C2), mRNA	sp|Q8VCX2|S35C2_MOUSE	187	6e-48	Solute carrier family 35 member C2 OS=Mus musculus GN=Slc35c2 PE=1 SV=1	--	--	--	--	--	K15280	6e-50	195	mcc:707438	solute carrier family 35, member C2	-	-	GO:0016021//integral to membrane
CL1064.Contig1_C-W	433	30	7.8795	34	8.5225	6	1.2915	2	0.4698	--	--	--	--	gi|397502004|ref|XM_003821615.1|	442	1e-121	PREDICTED: Pan paniscus synaptogyrin 1 (SYNGR1), mRNA	--	--	--	--	--	--	--	--	--	--	--	--	--	--	-	-	-
CL1064.Contig2_C-W	1556	93	6.7973	92	6.4173	11	0.6589	27	1.7649	--	--	--	--	gi|397502004|ref|XM_003821615.1|	391	1e-105	PREDICTED: Pan paniscus synaptogyrin 1 (SYNGR1), mRNA	--	--	--	--	--	--	--	--	--	--	--	--	--	--	-	-	-
CL1065.Contig1_C-W	1101	90	9.2965	190	18.7302	366	30.9838	191	17.6446	gi|395843006|ref|XP_003794295.1|	476.1	1e-132	PREDICTED: abhydrolase domain-containing protein 11 [Otolemur garnettii]	gi|403286043|ref|XM_003934268.1|	563	1e-157	PREDICTED: Saimiri boliviensis boliviensis abhydrolase domain containing 11 (ABHD11), mRNA	sp|Q8NFV4|ABHDB_HUMAN	473	4e-133	Abhydrolase domain-containing protein 11 OS=Homo sapiens GN=ABHD11 PE=1 SV=1	YPO2638	152	1e-36	COG0596	Predicted hydrolases or acyltransferases (alpha/beta hydrolase superfamily)	K13703	1e-132	473	hsa:83451	abhydrolase domain-containing protein 11	GO:0008152//metabolic process	GO:0016787//hydrolase activity	GO:0005739//mitochondrion
CL1065.Contig2_C-W	1045	1	0.1088	4	0.4155	1	0.0892	1	0.0973	gi|40226380|gb|AAH11712.1|	387.5	5e-106	ABHD11 protein, partial [Homo sapiens]	gi|403286043|ref|XM_003934268.1|	375	1e-100	PREDICTED: Saimiri boliviensis boliviensis abhydrolase domain containing 11 (ABHD11), mRNA	sp|Q8NFV4|ABHDB_HUMAN	387	2e-107	Abhydrolase domain-containing protein 11 OS=Homo sapiens GN=ABHD11 PE=1 SV=1	YGR031w	107	3e-23	COG0596	Predicted hydrolases or acyltransferases (alpha/beta hydrolase superfamily)	K13703	8e-107	387	hsa:83451	abhydrolase domain-containing protein 11	-	-	GO:0005739//mitochondrion
CL1065.Contig3_C-W	892	0	0	0	0	4	0.418	4	0.4561	gi|40226380|gb|AAH11712.1|	411.4	2e-113	ABHD11 protein, partial [Homo sapiens]	gi|403286043|ref|XM_003934268.1|	539	1e-150	PREDICTED: Saimiri boliviensis boliviensis abhydrolase domain containing 11 (ABHD11), mRNA	sp|Q8NFV4|ABHDB_HUMAN	411	1e-114	Abhydrolase domain-containing protein 11 OS=Homo sapiens GN=ABHD11 PE=1 SV=1	YGR031w	131	2e-30	COG0596	Predicted hydrolases or acyltransferases (alpha/beta hydrolase superfamily)	K13703	4e-114	411	hsa:83451	abhydrolase domain-containing protein 11	GO:0008152//metabolic process	GO:0016787//hydrolase activity	GO:0005739//mitochondrion
CL1065.Contig4_C-W	670	0	0	1	0.162	0	0	0	0	gi|194218926|ref|XP_001493743.2|	302.4	1e-80	PREDICTED: abhydrolase domain-containing protein 11-like [Equus caballus]	gi|194218925|ref|XM_001493693.2|	392	1e-106	PREDICTED: Equus caballus abhydrolase domain-containing protein 11-like (LOC100061925), mRNA	sp|Q8NFV4|ABHDB_HUMAN	285	4e-77	Abhydrolase domain-containing protein 11 OS=Homo sapiens GN=ABHD11 PE=1 SV=1	VC2097	102	4e-22	COG0596	Predicted hydrolases or acyltransferases (alpha/beta hydrolase superfamily)	K13703	2e-81	302	ecb:100061925	abhydrolase domain-containing protein 11	GO:0008152//metabolic process	GO:0016787//hydrolase activity	GO:0005739//mitochondrion
CL1065.Contig5_C-W	823	0	0	0	0	0	0	0	0	gi|194218926|ref|XP_001493743.2|	274.6	3e-72	PREDICTED: abhydrolase domain-containing protein 11-like [Equus caballus]	gi|194218925|ref|XM_001493693.2|	218	3e-53	PREDICTED: Equus caballus abhydrolase domain-containing protein 11-like (LOC100061925), mRNA	sp|Q8NFV4|ABHDB_HUMAN	258	1e-68	Abhydrolase domain-containing protein 11 OS=Homo sapiens GN=ABHD11 PE=1 SV=1	VC2097	79.3	7e-15	COG0596	Predicted hydrolases or acyltransferases (alpha/beta hydrolase superfamily)	K13703	5e-73	274	ecb:100061925	abhydrolase domain-containing protein 11	-	-	GO:0005739//mitochondrion
CL1066.Contig1_C-W	1208	357	33.6096	95	8.5356	88	6.7898	101	8.504	gi|397516777|ref|XP_003828599.1|	553.9	5e-156	PREDICTED: ubiquitin thioesterase OTUB1 isoform 3 [Pan paniscus]	gi|395852231|ref|XM_003798596.1|	1469	0	PREDICTED: Otolemur garnettii OTU domain, ubiquitin aldehyde binding 1 (OTUB1), mRNA	sp|B2RYG6|OTUB1_RAT	545	8e-155	Ubiquitin thioesterase OTUB1 OS=Rattus norvegicus GN=Otub1 PE=1 SV=1	ECU05g0570	55.8	1e-07	COG5539	Predicted cysteine protease (OTU family)	K09602	3e-154	545	rno:293705	ubiquitin thioesterase protein OTUB1 [EC:3.4.-.-]	GO:0071108//protein K48-linked deubiquitination	GO:0004843//ubiquitin-specific protease activity;GO:0019784//NEDD8-specific protease activity;GO:0008242//omega peptidase activity;GO:0043130//ubiquitin binding	GO:0005737//cytoplasm
CL1066.Contig2_C-W	1067	95	10.1256	257	26.1424	92	8.0364	59	5.6241	gi|351702023|gb|EHB04942.1|	508.8	1e-142	Ubiquitin thioesterase OTUB1 [Heterocephalus glaber]	gi|395852231|ref|XM_003798596.1|	1316	0	PREDICTED: Otolemur garnettii OTU domain, ubiquitin aldehyde binding 1 (OTUB1), mRNA	sp|B2RYG6|OTUB1_RAT	508	9e-144	Ubiquitin thioesterase OTUB1 OS=Rattus norvegicus GN=Otub1 PE=1 SV=1	ECU05g0570	55.8	1e-07	COG5539	Predicted cysteine protease (OTU family)	K09602	3e-143	508	rno:293705	ubiquitin thioesterase protein OTUB1 [EC:3.4.-.-]	GO:0071108//protein K48-linked deubiquitination	GO:0004843//ubiquitin-specific protease activity;GO:0019784//NEDD8-specific protease activity;GO:0008242//omega peptidase activity;GO:0043130//ubiquitin binding	GO:0005737//cytoplasm
CL1067.Contig1_C-W	279	3	1.2229	5	1.9451	3	1.0022	5	1.8228	--	--	--	--	--	--	--	--	--	--	--	--	--	--	--	--	--	--	--	--	--	--	-	-	-
CL1067.Contig2_C-W	235	2	0.9679	0	0	0	0	0	0	--	--	--	--	--	--	--	--	--	--	--	--	--	--	--	--	--	--	--	--	--	--	-	-	-
CL1068.Contig1_C-W	360	0	0	0	0	0	0	0	0	--	--	--	--	gi|388452789|ref|NM_001266008.1|	123	5e-25	Macaca mulatta 3'-phosphoadenosine 5'-phosphosulfate synthase 2 (PAPSS2), mRNA	--	--	--	--	--	--	--	--	--	--	--	--	--	--	-	-	-
CL1068.Contig2_C-W	1550	112	8.2177	46	3.2211	408	24.534	865	56.7611	--	--	--	--	gi|311271597|ref|XM_001925357.2|	139	4e-29	PREDICTED: Sus scrofa bifunctional 3'-phosphoadenosine 5'-phosphosulfate synthase 2-like (LOC100156262), mRNA	--	--	--	--	--	--	--	--	--	--	--	--	--	--	-	-	-
CL1069.Contig1_C-W	1381	7	0.5765	7	0.5502	50	3.3746	52	3.8298	gi|55665562|emb|CAH72980.1|	911.4	0	UDP-N-acteylglucosamine pyrophosphorylase 1 [Homo sapiens]	gi|402856943|ref|XM_003919605.1|	2105	0	PREDICTED: Papio anubis UDP-N-acteylglucosamine pyrophosphorylase 1 (UAP1), mRNA	sp|Q16222|UAP1_HUMAN	906	0	UDP-N-acetylhexosamine pyrophosphorylase OS=Homo sapiens GN=UAP1 PE=1 SV=3	YDL103c	317	3e-86	COG4284	UDP-glucose pyrophosphorylase	K00972	0	910	ssc:100156649	UDP-N-acetylglucosamine pyrophosphorylase [EC:2.7.7.23]	GO:0018279//protein N-linked glycosylation via asparagine;GO:0043687//post-translational protein modification;GO:0006048//UDP-N-acetylglucosamine biosynthetic process;GO:0006488//dolichol-linked oligosaccharide biosynthetic process	GO:0003977//UDP-N-acetylglucosamine diphosphorylase activity	GO:0005829//cytosol;GO:0005730//nucleolus;GO:0005886//plasma membrane
CL1069.Contig2_C-W	1822	62	3.87	58	3.4551	269	13.7608	194	10.8298	gi|338724780|ref|XP_003365016.1|	935.2	0	PREDICTED: UDP-N-acetylhexosamine pyrophosphorylase isoform 2 [Equus caballus]	gi|156627574|ref|NM_003115.4|	2250	0	Homo sapiens UDP-N-acteylglucosamine pyrophosphorylase 1 (UAP1), mRNA	sp|Q16222|UAP1_HUMAN	920	0	UDP-N-acetylhexosamine pyrophosphorylase OS=Homo sapiens GN=UAP1 PE=1 SV=3	YDL103c	321	2e-87	COG4284	UDP-glucose pyrophosphorylase	K00972	0	935	ecb:100058864	UDP-N-acetylglucosamine pyrophosphorylase [EC:2.7.7.23]	GO:0018279//protein N-linked glycosylation via asparagine;GO:0043687//post-translational protein modification;GO:0006048//UDP-N-acetylglucosamine biosynthetic process;GO:0006488//dolichol-linked oligosaccharide biosynthetic process	GO:0003977//UDP-N-acetylglucosamine diphosphorylase activity	GO:0005829//cytosol;GO:0005730//nucleolus;GO:0005886//plasma membrane
CL107.Contig10_C-W	1025	315	34.9502	553	58.5569	1390	126.395	220	21.8306	gi|343476154|emb|CCD12658.1|	105.5	4e-21	unnamed protein product [Trypanosoma congolense IL3000]	gi|18558853|gb|AY071823.1|	571	1e-159	Spermophilus tridecemlineatus unknown endogenous virus, complete sequence; and pancreatic triacylglycerol lipase (PTL) gene, partial cds, alternatively spliced	sp|P10404|ENV1_MOUSE	84.3	4e-16	MLV-related proviral Env polyprotein OS=Mus musculus PE=2 SV=3	--	--	--	--	--	K13962	7e-17	88.6	ssc:100626316	solute carrier family 26 (anion exchange transporter), member 7	-	-	-
CL107.Contig11_C-W	2219	911	46.69	838	40.9887	188	7.8966	122	5.592	gi|338173789|gb|AEI83440.1|	137.9	2e-30	env protein [Sus scrofa]	gi|113700390|gb|AC187522.3|	188	7e-44	Pan troglodytes BAC clone CH251-454H3 from chromosome 7, complete sequence	sp|P11370|ENV2_MOUSE	272	2e-72	Retrovirus-related Env polyprotein from Fv-4 locus OS=Mus musculus GN=Fv4 PE=1 SV=2	--	--	--	--	--	K13962	1e-79	298	ssc:100626316	solute carrier family 26 (anion exchange transporter), member 7	-	-	-
CL107.Contig12_C-W	251	8	3.6248	2	0.8648	0	0	0	0	--	--	--	--	--	--	--	--	--	--	--	--	--	--	--	--	--	--	--	--	--	--	-	-	-
CL107.Contig1_C-W	1317	34	2.936	190	15.6583	443	31.3515	32	2.4713	--	--	--	--	gi|34785427|gb|BC057480.1|	61.9	6e-06	Danio rerio protein arginine methyltransferase 1, mRNA (cDNA clone MGC:66201 IMAGE:5914106), complete cds	sp|Q8MIB6|EFC1_PANTR	54.7	5e-07	ERV-F(c)1 provirus ancestral Env polyprotein OS=Pan troglodytes PE=3 SV=1	--	--	--	--	--	--	--	--	--	--	-	-	-
CL107.Contig2_C-W	636	12	2.1458	30	5.1197	1	0.1465	4	0.6397	--	--	--	--	gi|18558853|gb|AY071823.1|	77.8	5e-11	Spermophilus tridecemlineatus unknown endogenous virus, complete sequence; and pancreatic triacylglycerol lipase (PTL) gene, partial cds, alternatively spliced	--	--	--	--	--	--	--	--	--	--	--	--	--	--	-	-	-
CL107.Contig3_C-W	764	74	11.0154	14	1.9889	4	0.488	3	0.3994	--	--	--	--	--	--	--	--	--	--	--	--	--	--	--	--	--	--	--	--	--	--	-	-	-
CL107.Contig4_C-W	1731	25	1.6425	27	1.6929	16	0.8615	8	0.4701	--	--	--	--	--	--	--	--	--	--	--	--	--	--	--	--	--	--	--	--	--	--	-	-	-
CL107.Contig5_C-W	1181	90	8.6667	76	6.9846	14	1.1049	5	0.4306	--	--	--	--	gi|388240412|dbj|AP012452.1|	61.9	6e-06	Rattus norvegicus DNA, BAC clone: RNB1-329P10, strain: F344/Stm, complete sequence	--	--	--	--	--	--	--	--	--	--	--	--	--	--	-	-	-
CL107.Contig6_C-W	440	9	2.3262	4	0.9867	28	5.9312	19	4.392	--	--	--	--	--	--	--	--	--	--	--	--	--	--	--	--	--	--	--	--	--	--	-	-	-
CL107.Contig7_C-W	589	25	4.8271	71	13.0834	32	5.0638	6	1.0361	--	--	--	--	--	--	--	--	--	--	--	--	--	--	--	--	--	--	--	--	--	--	-	-	-
CL107.Contig8_C-W	207	0	0	4	2.0973	0	0	0	0	--	--	--	--	--	--	--	--	--	--	--	--	--	--	--	--	--	--	--	--	--	--	-	-	-
CL107.Contig9_C-W	926	3	0.3684	4	0.4688	168	16.9098	94	10.3248	--	--	--	--	--	--	--	--	--	--	--	--	--	--	--	--	--	--	--	--	--	--	-	-	-
CL1070.Contig1_C-W	805	6	0.8477	26	3.5055	7	0.8105	4	0.5054	gi|395832116|ref|XP_003789122.1|	79.7	1e-13	PREDICTED: bromodomain-containing protein 2 isoform 2 [Otolemur garnettii]	gi|149732107|ref|XM_001496232.1|	737	0	PREDICTED: Equus caballus bromodomain-containing protein 2-like (LOC100052542), mRNA	sp|P25440|BRD2_HUMAN	78.6	1e-14	Bromodomain-containing protein 2 OS=Homo sapiens GN=BRD2 PE=1 SV=2	--	--	--	--	--	K08871	2e-14	79.7	ecb:100052542	bromodomain-containing protein 2	-	-	GO:0005634//nucleus;GO:0005737//cytoplasm
CL1070.Contig2_C-W	3764	49	1.4805	23	0.6632	6	0.1486	25	0.6755	gi|301757117|ref|XP_002914388.1|	1568.9	0	PREDICTED: bromodomain-containing protein 2-like [Ailuropoda melanoleuca]	gi|149732107|ref|XM_001496232.1|	4540	0	PREDICTED: Equus caballus bromodomain-containing protein 2-like (LOC100052542), mRNA	sp|Q5TJG6|BRD2_CANFA	1563	0	Bromodomain-containing protein 2 OS=Canis familiaris GN=BRD2 PE=3 SV=1	YDL070w	124	9e-28	COG5076	Transcription factor involved in chromatin remodeling, contains bromodomain	K08871	0	1568	aml:100477031	bromodomain-containing protein 2	GO:0007283//spermatogenesis	GO:0004674//protein serine/threonine kinase activity	GO:0005737//cytoplasm;GO:0005634//nucleus
CL1070.Contig3_C-W	3838	6	0.1778	28	0.7918	15	0.3643	27	0.7155	gi|60360108|dbj|BAD90273.1|	112.8	1e-22	mKIAA4005 protein [Mus musculus]	gi|297661248|ref|XM_002809129.1|	2577	0	PREDICTED: Pongo abelii bromodomain containing 2, transcript variant 2 (BRD2), mRNA	sp|Q6MGA9|BRD2_RAT	811	0	Bromodomain-containing protein 2 OS=Rattus norvegicus GN=Brd2 PE=2 SV=1	YDL070w	68.2	4e-23	COG5076	Transcription factor involved in chromatin remodeling, contains bromodomain	K08871	0	811	rno:294276	bromodomain-containing protein 2	GO:0007283//spermatogenesis	GO:0004674//protein serine/threonine kinase activity	GO:0005737//cytoplasm;GO:0005634//nucleus
CL1070.Contig4_C-W	3967	16	0.4587	39	1.067	26	0.6109	35	0.8974	gi|301757117|ref|XP_002914388.1|	39.7	4e-18	PREDICTED: bromodomain-containing protein 2-like [Ailuropoda melanoleuca]	gi|395728696|ref|XM_002809131.2|	2710	0	PREDICTED: Pongo abelii bromodomain containing 2, transcript variant 4 (BRD2), mRNA	sp|Q5TJG6|BRD2_CANFA	766	0	Bromodomain-containing protein 2 OS=Canis familiaris GN=BRD2 PE=3 SV=1	SPAC631.02	73.2	4e-22	COG5076	Transcription factor involved in chromatin remodeling, contains bromodomain	K08871	0	766	aml:100477031	bromodomain-containing protein 2	GO:0007283//spermatogenesis	GO:0004674//protein serine/threonine kinase activity	GO:0005737//cytoplasm;GO:0005634//nucleus
CL1070.Contig5_C-W	3856	10	0.2949	13	0.3659	4	0.0967	6	0.1583	gi|301757117|ref|XP_002914388.1|	114	5e-23	PREDICTED: bromodomain-containing protein 2-like [Ailuropoda melanoleuca]	gi|403261525|ref|XM_003923120.1|	4429	0	PREDICTED: Saimiri boliviensis boliviensis bromodomain containing 2, transcript variant 2 (BRD2), mRNA	sp|Q5TJG6|BRD2_CANFA	1342	0	Bromodomain-containing protein 2 OS=Canis familiaris GN=BRD2 PE=3 SV=1	YDL070w	124	1e-27	COG5076	Transcription factor involved in chromatin remodeling, contains bromodomain	K08871	0	1347	aml:100477031	bromodomain-containing protein 2	GO:0007283//spermatogenesis	GO:0004674//protein serine/threonine kinase activity	GO:0005737//cytoplasm;GO:0005634//nucleus
CL1071.Contig1_C-W	1705	296	19.7438	136	8.6575	282	15.4158	466	27.7989	gi|114609723|ref|XP_001173165.1|	579.7	1e-163	PREDICTED: uncharacterized protein C6orf72-like [Pan troglodytes]	gi|402867994|ref|XM_003898062.1|	1312	0	PREDICTED: Papio anubis glycoprotein integral membrane 1 (GINM1), mRNA	sp|Q9NU53|GINM1_HUMAN	576	6e-164	Glycoprotein integral membrane protein 1 OS=Homo sapiens GN=GINM1 PE=2 SV=1	--	--	--	--	--	--	--	--	--	--	-	-	GO:0016021//integral to membrane
CL1071.Contig2_C-W	498	0	0	0	0	2	0.3743	1	0.2042	gi|332212940|ref|XP_003255578.1|	231.1	1e-59	PREDICTED: uncharacterized protein C6orf72 homolog [Nomascus leucogenys]	gi|344264668|ref|XM_003404366.1|	511	1e-142	PREDICTED: Loxodonta africana uncharacterized protein C6orf72-like (LOC100674479), mRNA	sp|Q5RBQ2|GINM1_PONAB	231	7e-61	Glycoprotein integral membrane protein 1 OS=Pongo abelii GN=GINM1 PE=2 SV=1	--	--	--	--	--	--	--	--	--	--	-	-	GO:0016021//integral to membrane
CL1072.Contig1_C-W	1856	568	34.8043	243	14.2104	344	17.2751	513	28.1129	--	--	--	--	gi|397513826|ref|XM_003827161.1|	218	6e-53	PREDICTED: Pan paniscus EH-domain containing 3 (EHD3), mRNA	--	--	--	--	--	--	--	--	--	--	--	--	--	--	-	-	-
CL1072.Contig2_C-W	246	1	0.4623	1	0.4412	0	0	4	1.6538	--	--	--	--	gi|359062554|ref|XM_002684877.2|	151	2e-33	PREDICTED: Bos taurus dishevelled, dsh homolog 3 (Drosophila) (DVL3), mRNA	--	--	--	--	--	--	--	--	--	--	--	--	--	--	-	-	-
CL1073.Contig1_C-W	2125	66	3.5322	492	25.1295	967572	42438.9	793256	37968.3	gi|301786252|ref|XP_002928538.1|	860.1	0	PREDICTED: serum albumin-like isoform 1 [Ailuropoda melanoleuca] >gi|301786254|ref|XP_002928539.1| PREDICTED: serum albumin-like isoform 2 [Ailuropoda melanoleuca]	gi|333609290|ref|NM_001133634.2|	541	1e-150	Pongo abelii albumin (ALB), mRNA	sp|A2V9Z4|ALBU_MACFA	853	0	Serum albumin OS=Macaca fascicularis GN=ALB PE=2 SV=1	--	--	--	--	--	K01883	4e-121	436	xtr:448227	cysteinyl-tRNA synthetase [EC:6.1.1.16]	GO:0046689//response to mercury ion;GO:0030168//platelet activation;GO:0010033//response to organic substance;GO:0043252//sodium-independent organic anion transport;GO:0046010//positive regulation of circadian sleep/wake cycle, non-REM sleep;GO:0015721//bile acid and bile salt transport;GO:0042311//vasodilation;GO:0042157//lipoprotein metabolic process;GO:0051659//maintenance of mitochondrion loc…	GO:0051087//chaperone binding;GO:0008270//zinc ion binding;GO:0008144//drug binding;GO:0015643//toxin binding;GO:0019825//oxygen binding;GO:0030170//pyridoxal phosphate binding;GO:0003677//DNA binding;GO:0043498//cell surface binding;GO:0016209//antioxidant activity;GO:0005504//fatty acid binding;GO:0019899//enzyme binding;GO:0005507//copper ion binding	GO:0005604//basement membrane;GO:0031093//platelet alpha granule lumen;GO:0005615//extracellular space;GO:0043234//protein complex
CL1074.Contig1_C-W	1816	31	1.9414	15	0.8965	13	0.6672	27	1.5122	gi|119624170|gb|EAX03765.1|	216.9	2e-54	high mobility group AT-hook 1, isoform CRA_d [Homo sapiens]	gi|208431748|ref|NM_002131.3|	955	0	Homo sapiens high mobility group AT-hook 1 (HMGA1), transcript variant 2, mRNA	sp|P17096|HMGA1_HUMAN	185	3e-46	High mobility group protein HMG-I/HMG-Y OS=Homo sapiens GN=HMGA1 PE=1 SV=3	--	--	--	--	--	K09282	1e-48	195	ssc:100157848	high mobility group AT-hook protein 1	GO:0006461//protein complex assembly;GO:0006268//DNA unwinding involved in replication;GO:0006337//nucleosome disassembly;GO:0007283//spermatogenesis;GO:0044419//interspecies interaction between organisms	GO:0046965//retinoid X receptor binding;GO:0042975//peroxisome proliferator activated receptor binding;GO:0003700//sequence-specific DNA binding transcription factor activity;GO:0003680//AT DNA binding;GO:0019899//enzyme binding;GO:0030374//ligand-dependent nuclear receptor transcription coactivator activity	GO:0000785//chromatin;GO:0005829//cytosol;GO:0005667//transcription factor complex
CL1074.Contig2_C-W	1881	74	4.4741	19	1.0963	11	0.5451	22	1.1896	gi|395832596|ref|XP_003789346.1|	135.6	8e-30	PREDICTED: uncharacterized protein LOC100942602 [Otolemur garnettii]	gi|208431749|ref|NM_145899.2|	1021	0	Homo sapiens high mobility group AT-hook 1 (HMGA1), transcript variant 1, mRNA	sp|P17096|HMGA1_HUMAN	214	7e-55	High mobility group protein HMG-I/HMG-Y OS=Homo sapiens GN=HMGA1 PE=1 SV=3	--	--	--	--	--	K09282	9e-55	215	ptr:746594	high mobility group AT-hook protein 1	GO:0006461//protein complex assembly;GO:0006268//DNA unwinding involved in replication;GO:0006337//nucleosome disassembly;GO:0007283//spermatogenesis;GO:0044419//interspecies interaction between organisms	GO:0046965//retinoid X receptor binding;GO:0042975//peroxisome proliferator activated receptor binding;GO:0003700//sequence-specific DNA binding transcription factor activity;GO:0003680//AT DNA binding;GO:0019899//enzyme binding;GO:0030374//ligand-dependent nuclear receptor transcription coactivator activity	GO:0000785//chromatin;GO:0005829//cytosol;GO:0005667//transcription factor complex
CL1075.Contig1_C-W	1285	30	2.6551	21	1.7738	24	1.7408	7	0.5541	gi|395821900|ref|XP_003784268.1|	677.6	0	PREDICTED: geranylgeranyl transferase type-2 subunit beta [Otolemur garnettii]	gi|402854994|ref|XM_003892086.1|	1431	0	PREDICTED: Papio anubis Rab geranylgeranyltransferase, beta subunit (RABGGTB), mRNA	sp|Q5E9B3|PGTB2_BOVIN	677	0	Geranylgeranyl transferase type-2 subunit beta OS=Bos taurus GN=RABGGTB PE=2 SV=1	YPR176c	345	1e-94	COG5029	Prenyltransferase, beta subunit	K05956	0	677	bta:533276	geranylgeranyl transferase type-2 subunit beta [EC:2.5.1.60]	GO:0018344//protein geranylgeranylation;GO:0007601//visual perception	GO:0004663//Rab geranylgeranyltransferase activity;GO:0046872//metal ion binding;GO:0005515//protein binding	-
CL1075.Contig2_C-W	1375	33	2.7294	11	0.8683	4	0.2711	10	0.7397	gi|345802210|ref|XP_855504.2|	278.5	5e-73	PREDICTED: geranylgeranyl transferase type-2 subunit beta [Canis lupus familiaris]	gi|158259574|dbj|AK293057.1|	1629	0	Homo sapiens cDNA FLJ77804 complete cds	sp|Q5E9B3|PGTB2_BOVIN	404	3e-112	Geranylgeranyl transferase type-2 subunit beta OS=Bos taurus GN=RABGGTB PE=2 SV=1	YPR176c	244	3e-64	COG5029	Prenyltransferase, beta subunit	K05956	1e-111	404	bta:533276	geranylgeranyl transferase type-2 subunit beta [EC:2.5.1.60]	GO:0018344//protein geranylgeranylation	GO:0046872//metal ion binding;GO:0004663//Rab geranylgeranyltransferase activity	-
CL1075.Contig3_C-W	514	0	0	2	0.4223	1	0.1813	0	0	gi|345802210|ref|XP_855504.2|	203.4	3e-51	PREDICTED: geranylgeranyl transferase type-2 subunit beta [Canis lupus familiaris]	gi|345802209|ref|XM_850411.2|	446	1e-122	PREDICTED: Canis lupus familiaris Rab geranylgeranyltransferase, beta subunit (RABGGTB), mRNA	sp|Q5E9B3|PGTB2_BOVIN	203	2e-52	Geranylgeranyl transferase type-2 subunit beta OS=Bos taurus GN=RABGGTB PE=2 SV=1	YPR176c	129	3e-30	COG5029	Prenyltransferase, beta subunit	K05956	6e-52	203	bta:533276	geranylgeranyl transferase type-2 subunit beta [EC:2.5.1.60]	GO:0018344//protein geranylgeranylation	GO:0046872//metal ion binding;GO:0004663//Rab geranylgeranyltransferase activity	-
CL1076.Contig1_C-W	307	22	8.1498	27	9.5456	2	0.6072	0	0	--	--	--	--	gi|380420329|ref|NG_032156.1|	67.9	2e-08	Homo sapiens NADH dehydrogenase (ubiquinone) 1 beta subcomplex, 3, 12kDa (NDUFB3), RefSeqGene on chromosome 2	--	--	--	--	--	--	--	--	--	--	--	--	--	--	-	-	-
CL1077.Contig1_C-W	3091	78	2.8698	8	0.2809	0	0	2	0.0658	gi|4758300|ref|NP_004440.1|	946.4	0	transcriptional regulator ERG isoform 2 [Homo sapiens] >gi|182187|gb|AAA52398.1| erg 2 protein [Homo sapiens] >gi|119630085|gb|EAX09680.1| v-ets erythroblastosis virus E26 oncogene like (avian), isoform CRA_b [Homo sapiens]	gi|332229615|ref|XM_003263934.1|	2732	0	PREDICTED: Nomascus leucogenys v-ets erythroblastosis virus E26 oncogene homolog (avian), transcript variant 4 (ERG), mRNA	sp|P11308|ERG_HUMAN	932	0	Transcriptional regulator ERG OS=Homo sapiens GN=ERG PE=1 SV=2	--	--	--	--	--	K09435	0	946	ptr:473995	transcriptional regulator ERG	GO:0055085//transmembrane transport;GO:0006468//protein phosphorylation;GO:0008016//regulation of heart contraction;GO:0006355//regulation of transcription, DNA-dependent;GO:0006813//potassium ion transport;GO:0007165//signal transduction;GO:0007275//multicellular organismal development;GO:0008283//cell proliferation;GO:0006936//muscle contraction	GO:0005251//delayed rectifier potassium channel activity;GO:0043565//sequence-specific DNA binding;GO:0005515//protein binding;GO:0003700//sequence-specific DNA binding transcription factor activity;GO:0000155//two-component sensor activity	GO:0008076//voltage-gated potassium channel complex;GO:0030529//ribonucleoprotein complex;GO:0005737//cytoplasm;GO:0005634//nucleus
CL1077.Contig2_C-W	3163	108	3.8832	12	0.4118	2	0.0589	14	0.4502	gi|395856580|ref|XP_003800704.1|	1001.1	0	PREDICTED: transcriptional regulator ERG [Otolemur garnettii]	gi|297287514|ref|XM_001082509.2|	3075	0	PREDICTED: Macaca mulatta v-ets erythroblastosis virus E26 oncogene homolog (avian), transcript variant 5 (ERG), mRNA	sp|P11308|ERG_HUMAN	994	0	Transcriptional regulator ERG OS=Homo sapiens GN=ERG PE=1 SV=2	--	--	--	--	--	K09435	0	999	ecb:100051563	transcriptional regulator ERG	GO:0055085//transmembrane transport;GO:0006468//protein phosphorylation;GO:0008016//regulation of heart contraction;GO:0006355//regulation of transcription, DNA-dependent;GO:0006813//potassium ion transport;GO:0007165//signal transduction;GO:0007275//multicellular organismal development;GO:0008283//cell proliferation;GO:0006936//muscle contraction	GO:0005251//delayed rectifier potassium channel activity;GO:0043565//sequence-specific DNA binding;GO:0005515//protein binding;GO:0003700//sequence-specific DNA binding transcription factor activity;GO:0000155//two-component sensor activity	GO:0008076//voltage-gated potassium channel complex;GO:0030529//ribonucleoprotein complex;GO:0005737//cytoplasm;GO:0005634//nucleus
CL1078.Contig1_C-W	520	14	3.0619	6	1.2523	0	0	1	0.1956	--	--	--	--	--	--	--	--	--	--	--	--	--	--	--	--	--	--	--	--	--	--	-	-	-
CL1078.Contig2_C-W	375	0	0	2	0.5789	0	0	0	0	--	--	--	--	--	--	--	--	--	--	--	--	--	--	--	--	--	--	--	--	--	--	-	-	-
CL1079.Contig1_C-W	260	10	4.3741	1	0.4174	0	0	0	0	gi|348564645|ref|XP_003468115.1|	109.4	4e-23	PREDICTED: basic leucine zipper transcriptional factor ATF-like 2-like [Cavia porcellus]	gi|149725554|ref|XM_001490074.1|	194	1e-46	PREDICTED: Equus caballus basic leucine zipper transcriptional factor ATF-like 2-like (LOC100056246), mRNA	sp|Q8R1H8|BATF2_MOUSE	95.9	2e-20	Basic leucine zipper transcriptional factor ATF-like 2 OS=Mus musculus GN=Batf2 PE=2 SV=1	--	--	--	--	--	K09034	7e-22	102	ecb:100056246	ATF-like basic leucine zipper transcriptional factor	GO:0006355//regulation of transcription, DNA-dependent	GO:0003700//sequence-specific DNA binding transcription factor activity;GO:0043565//sequence-specific DNA binding;GO:0046983//protein dimerization activity	GO:0005634//nucleus
CL1079.Contig2_C-W	493	11	2.5375	27	5.9442	4	0.7562	0	0	gi|348564645|ref|XP_003468115.1|	82.8	5e-15	PREDICTED: basic leucine zipper transcriptional factor ATF-like 2-like [Cavia porcellus]	gi|345783150|ref|XM_540875.3|	131	3e-27	PREDICTED: Canis lupus familiaris basic leucine zipper transcription factor, ATF-like 2 (BATF2), mRNA	sp|Q8R1H8|BATF2_MOUSE	69.3	4e-12	Basic leucine zipper transcriptional factor ATF-like 2 OS=Mus musculus GN=Batf2 PE=2 SV=1	--	--	--	--	--	K09034	8e-13	73.2	rno:309178	ATF-like basic leucine zipper transcriptional factor	GO:0006355//regulation of transcription, DNA-dependent	GO:0003700//sequence-specific DNA binding transcription factor activity;GO:0043565//sequence-specific DNA binding;GO:0046983//protein dimerization activity	GO:0005634//nucleus
CL108.Contig1_C-W	2425	26	1.2193	6	0.2685	6	0.2306	22	0.9227	gi|344294721|ref|XP_003419064.1|	563.1	2e-158	PREDICTED: Down syndrome critical region protein 3-like [Loxodonta africana]	gi|390478191|ref|XM_002761419.2|	950	0	PREDICTED: Callithrix jacchus Down syndrome critical region gene 3, transcript variant 1 (DSCR3), mRNA	sp|O14972|DSCR3_HUMAN	555	2e-157	Down syndrome critical region protein 3 OS=Homo sapiens GN=DSCR3 PE=1 SV=1	--	--	--	--	--	--	--	--	--	--	GO:0007034//vacuolar transport	-	GO:0030904//retromer complex;GO:0005634//nucleus
CL108.Contig2_C-W	2395	65	3.0865	23	1.0423	12	0.467	38	1.6138	gi|344294721|ref|XP_003419064.1|	576.6	1e-162	PREDICTED: Down syndrome critical region protein 3-like [Loxodonta africana]	gi|84040248|gb|BC110655.1|	1045	0	Homo sapiens Down syndrome critical region gene 3, mRNA (cDNA clone MGC:117385 IMAGE:6157155), complete cds	sp|O14972|DSCR3_HUMAN	568	2e-161	Down syndrome critical region protein 3 OS=Homo sapiens GN=DSCR3 PE=1 SV=1	--	--	--	--	--	--	--	--	--	--	GO:0007034//vacuolar transport	-	GO:0030904//retromer complex;GO:0005634//nucleus
CL108.Contig3_C-W	488	0	0	0	0	2	0.382	1	0.2084	gi|348556343|ref|XP_003463982.1|	246.5	2e-64	PREDICTED: Down syndrome critical region protein 3-like [Cavia porcellus]	gi|194226238|ref|XM_001492982.2|	480	1e-132	PREDICTED: Equus caballus Down syndrome critical region protein 3-like (LOC100060848), mRNA	sp|O35075|DSCR3_MOUSE	240	9e-64	Down syndrome critical region protein 3 homolog OS=Mus musculus GN=Dscr3 PE=2 SV=1	--	--	--	--	--	--	--	--	--	--	GO:0007034//vacuolar transport	-	GO:0030904//retromer complex;GO:0005634//nucleus
CL1080.Contig1_C-W	1417	132	10.5942	306	23.4384	170	11.182	24	1.7227	--	--	--	--	gi|116517350|gb|AC186278.3|	1396	0	Ictidomys tridecemlineatus clone VMRC20-243P12, complete sequence	--	--	--	--	--	--	--	--	--	--	--	--	--	--	-	-	-
CL1080.Contig2_C-W	1155	46	4.5294	169	15.8811	106	8.5539	6	0.5284	--	--	--	--	gi|116517350|gb|AC186278.3|	1039	0	Ictidomys tridecemlineatus clone VMRC20-243P12, complete sequence	--	--	--	--	--	--	--	--	--	--	--	--	--	--	-	-	-
CL1081.Contig1_C-W	3301	33	1.1369	46	1.5125	2	0.0565	1	0.0308	gi|149067030|gb|EDM16763.1|	1805	0	protein phosphatase 1, regulatory (inhibitor) subunit 12A, isoform CRA_e [Rattus norvegicus]	gi|28839798|gb|BC047898.1|	3473	0	Homo sapiens protein phosphatase 1, regulatory (inhibitor) subunit 12A, mRNA (cDNA clone IMAGE:5755588), partial cds	sp|O14974|MYPT1_HUMAN	1798	0	Protein phosphatase 1 regulatory subunit 12A OS=Homo sapiens GN=PPP1R12A PE=1 SV=1	all2748	108	8e-23	COG0666	FOG: Ankyrin repeat	K06270	0	1798	hsa:4659	protein phosphatase 1 regulatory subunit 12A	GO:0046822//regulation of nucleocytoplasmic transport;GO:0007165//signal transduction;GO:0006470//protein dephosphorylation	GO:0004871//signal transducer activity;GO:0004721//phosphoprotein phosphatase activity;GO:0005515//protein binding	GO:0005737//cytoplasm
CL1081.Contig2_C-W	3133	9	0.3267	8	0.2771	0	0	1	0.0325	gi|350529370|ref|NP_001231921.1|	1695.6	0	protein phosphatase 1 regulatory subunit 12A isoform d [Homo sapiens] >gi|119617762|gb|EAW97356.1| protein phosphatase 1, regulatory (inhibitor) subunit 12A, isoform CRA_e [Homo sapiens]	gi|402886937|ref|XM_003906819.1|	2918	0	PREDICTED: Papio anubis protein phosphatase 1, regulatory subunit 12A (PPP1R12A), mRNA	sp|Q9DBR7|MYPT1_MOUSE	1441	0	Protein phosphatase 1 regulatory subunit 12A OS=Mus musculus GN=Ppp1r12a PE=1 SV=2	all2748	108	7e-23	COG0666	FOG: Ankyrin repeat	K06270	0	1640	rno:116670	protein phosphatase 1 regulatory subunit 12A	GO:0046822//regulation of nucleocytoplasmic transport;GO:0007165//signal transduction;GO:0006470//protein dephosphorylation	GO:0004871//signal transducer activity;GO:0004721//phosphoprotein phosphatase activity;GO:0005515//protein binding	GO:0005737//cytoplasm
CL1081.Contig3_C-W	3310	23	0.7902	34	1.1149	18	0.5069	7	0.2151	gi|350529370|ref|NP_001231921.1|	1857.4	0	protein phosphatase 1 regulatory subunit 12A isoform d [Homo sapiens] >gi|119617762|gb|EAW97356.1| protein phosphatase 1, regulatory (inhibitor) subunit 12A, isoform CRA_e [Homo sapiens]	gi|403271996|ref|XM_003927830.1|	4944	0	PREDICTED: Saimiri boliviensis boliviensis protein phosphatase 1, regulatory subunit 12A, transcript variant 2 (PPP1R12A), mRNA	sp|O14974|MYPT1_HUMAN	1795	0	Protein phosphatase 1 regulatory subunit 12A OS=Homo sapiens GN=PPP1R12A PE=1 SV=1	all2748	108	8e-23	COG0666	FOG: Ankyrin repeat	K06270	0	1808	rno:116670	protein phosphatase 1 regulatory subunit 12A	GO:0046822//regulation of nucleocytoplasmic transport;GO:0007165//signal transduction;GO:0006470//protein dephosphorylation	GO:0004871//signal transducer activity;GO:0004721//phosphoprotein phosphatase activity;GO:0005515//protein binding	GO:0005737//cytoplasm
CL1081.Contig4_C-W	3478	29	0.9483	11	0.3433	15	0.402	9	0.2632	gi|397525973|ref|XP_003832918.1|	1961	0	PREDICTED: protein phosphatase 1 regulatory subunit 12A isoform 1 [Pan paniscus] >gi|397525975|ref|XP_003832919.1| PREDICTED: protein phosphatase 1 regulatory subunit 12A isoform 2 [Pan paniscus]	gi|219842210|ref|NM_002480.2|	5370	0	Homo sapiens protein phosphatase 1, regulatory subunit 12A (PPP1R12A), transcript variant 1, mRNA	sp|O14974|MYPT1_HUMAN	1960	0	Protein phosphatase 1 regulatory subunit 12A OS=Homo sapiens GN=PPP1R12A PE=1 SV=1	all2748	108	8e-23	COG0666	FOG: Ankyrin repeat	K06270	0	1960	hsa:4659	protein phosphatase 1 regulatory subunit 12A	GO:0046822//regulation of nucleocytoplasmic transport;GO:0007165//signal transduction;GO:0006470//protein dephosphorylation	GO:0004871//signal transducer activity;GO:0004721//phosphoprotein phosphatase activity;GO:0005515//protein binding	GO:0005737//cytoplasm
CL1082.Contig1_C-W	1680	95	6.431	17	1.0983	0	0	3	0.1816	gi|330864817|ref|NP_001193515.1|	873.6	0	nesprin-2 [Bos taurus] >gi|296483072|gb|DAA25187.1| spectrin repeat containing, nuclear envelope 2 [Bos taurus]	gi|332237309|ref|XM_003267798.1|	1439	0	PREDICTED: Nomascus leucogenys nesprin-2-like (LOC100596530), mRNA	sp|Q8WXH0|SYNE2_HUMAN	870	0	Nesprin-2 OS=Homo sapiens GN=SYNE2 PE=1 SV=3	--	--	--	--	--	--	--	--	--	--	GO:0090286//cytoskeletal anchoring at nuclear membrane;GO:0031022//nuclear migration along microfilament;GO:0051642//centrosome localization;GO:0030335//positive regulation of cell migration	GO:0003779//actin binding	GO:0030018//Z disc;GO:0031527//filopodium membrane;GO:0005640//nuclear outer membrane;GO:0005856//cytoskeleton;GO:0034993//SUN-KASH complex;GO:0016021//integral to membrane;GO:0005925//focal adhesion;GO:0044429//mitochondrial part;GO:0031258//lamellipodium membrane;GO:0033017//sarcoplasmic reticulum membrane;GO:0005654//nucleoplasm
CL1082.Contig2_C-W	226	0	0	3	1.4408	0	0	0	0	gi|307344768|gb|ADN43902.1|	101.7	1e-20	synaptic nuclear envelope 2 [Microtus ochrogaster]	gi|297298032|ref|XM_002805088.1|	216	3e-53	PREDICTED: Macaca mulatta spectrin repeat containing, nuclear envelope 2 (SYNE2), mRNA	sp|Q6ZWQ0|SYNE2_MOUSE	95.5	2e-20	Nesprin-2 OS=Mus musculus GN=Syne2 PE=1 SV=2	--	--	--	--	--	--	--	--	--	--	-	-	-
CL1084.Contig1_C-W	328	5	1.7336	51	16.8761	26	7.3882	0	0	--	--	--	--	gi|116517350|gb|AC186278.3|	101	2e-18	Ictidomys tridecemlineatus clone VMRC20-243P12, complete sequence	--	--	--	--	--	--	--	--	--	--	--	--	--	--	-	-	-
CL1085.Contig1_C-W	2292	297	14.7368	179	8.4765	86	3.4972	104	4.6151	gi|297747263|ref|NP_001172104.1|	855.9	0	pygopus homolog 2 [Sus scrofa]	gi|402766681|ref|NM_001102242.2|	1812	0	Bos taurus pygopus homolog 2 (Drosophila) (PYGO2), mRNA	sp|Q9BRQ0|PYGO2_HUMAN	847	0	Pygopus homolog 2 OS=Homo sapiens GN=PYGO2 PE=1 SV=2	ML1556	64.3	9e-10	COG0532	Translation initiation factor 2 (IF-2; GTPase)	K13911	2e-26	122	pon:100444154	basic salivary proline-rich protein 1/2	GO:0002088//lens development in camera-type eye;GO:0016055//Wnt receptor signaling pathway;GO:0001701//in utero embryonic development;GO:0001822//kidney development;GO:0048589//developmental growth;GO:0009791//post-embryonic development;GO:0007420//brain development;GO:0060021//palate development	GO:0005515//protein binding;GO:0008270//zinc ion binding	GO:0005634//nucleus
CL1086.Contig1_C-W	484	0	0	0	0	0	0	0	0	--	--	--	--	--	--	--	--	--	--	--	--	--	--	--	--	--	--	--	--	--	--	-	-	-
CL1086.Contig2_C-W	446	1	0.255	1	0.2434	0	0	0	0	--	--	--	--	--	--	--	--	--	--	--	--	--	--	--	--	--	--	--	--	--	--	-	-	-
CL1086.Contig3_C-W	366	0	0	0	0	0	0	0	0	--	--	--	--	--	--	--	--	--	--	--	--	--	--	--	--	--	--	--	--	--	--	-	-	-
CL1086.Contig4_C-W	472	1	0.2409	0	0	0	0	0	0	--	--	--	--	--	--	--	--	--	--	--	--	--	--	--	--	--	--	--	--	--	--	-	-	-
CL1086.Contig5_C-W	522	5	1.0893	5	1.0396	4	0.7142	1	0.1948	--	--	--	--	gi|354793728|gb|JN958229.1|	65.9	2e-07	Mus musculus targeted KO-first, conditional ready, lacZ-tagged mutant allele Anks1b:tm1a(KOMP)Wtsi; transgenic	--	--	--	--	--	--	--	--	--	--	--	--	--	--	-	-	-
CL1086.Contig6_C-W	395	0	0	0	0	0	0	0	0	--	--	--	--	--	--	--	--	--	--	--	--	--	--	--	--	--	--	--	--	--	--	-	-	-
CL1086.Contig7_C-W	328	0	0	0	0	0	0	0	0	--	--	--	--	--	--	--	--	--	--	--	--	--	--	--	--	--	--	--	--	--	--	-	-	-
CL1086.Contig8_C-W	241	1	0.4719	3	1.3511	1	0.3867	0	0	--	--	--	--	--	--	--	--	--	--	--	--	--	--	--	--	--	--	--	--	--	--	-	-	-
CL1087.Contig1_C-W	1686	0	0	1	0.0644	306	16.9163	253	15.2626	gi|70906439|ref|NP_068656.2|	165.6	0	fibrinogen gamma chain isoform gamma-B precursor [Homo sapiens] >gi|20178280|sp|P02679.3|FIBG_HUMAN RecName: Full=Fibrinogen gamma chain; Flags: Precursor >gi|14488402|gb|AAK19752.2|AF350254_2 fibrinogen gamma chain, isoform gamma-B precursor [Homo sapiens] >gi|119625322|gb|EAX04917.1| fibrinogen gamma chain, isoform CRA_l [Homo sapiens]	gi|395735429|ref|XM_002815235.2|	1499	0	PREDICTED: Pongo abelii fibrinogen gamma chain, transcript variant 2 (FGG), mRNA	sp|P02679|FIBG_HUMAN	682	0	Fibrinogen gamma chain OS=Homo sapiens GN=FGG PE=1 SV=3	--	--	--	--	--	K03905	0	672	pon:100461832	fibrinogen gamma chain	GO:0030168//platelet activation;GO:0006954//inflammatory response;GO:0051258//protein polymerization;GO:0007165//signal transduction;GO:0002576//platelet degranulation;GO:0051592//response to calcium ion	GO:0030674//protein binding, bridging;GO:0043499//eukaryotic cell surface binding;GO:0005102//receptor binding	GO:0009897//external side of plasma membrane;GO:0031093//platelet alpha granule lumen;GO:0005938//cell cortex;GO:0005577//fibrinogen complex
CL1087.Contig2_C-W	2797	0	0	7	0.2716	7959	265.22	8229	299.241	gi|70906437|ref|NP_000500.2|	165.6	0	fibrinogen gamma chain isoform gamma-A precursor [Homo sapiens] >gi|6650830|gb|AAF22036.1|AF118094_31 PRO2061 [Homo sapiens] >gi|14488401|gb|AAK19751.2|AF350254_1 fibrinogen gamma chain, isoform gamma-A precursor [Homo sapiens] >gi|13937874|gb|AAH07044.1| Fibrinogen gamma chain [Homo sapiens] >gi|18203820|gb|AAH21674.1| Fibrinogen gamma chain [Homo sapiens] >gi|30583001|gb|AAP35744.1| fibrinogen,…	gi|395735429|ref|XM_002815235.2|	1766	0	PREDICTED: Pongo abelii fibrinogen gamma chain, transcript variant 2 (FGG), mRNA	sp|P02679|FIBG_HUMAN	668	0	Fibrinogen gamma chain OS=Homo sapiens GN=FGG PE=1 SV=3	--	--	--	--	--	K03905	0	676	hsa:2266	fibrinogen gamma chain	GO:0030168//platelet activation;GO:0006954//inflammatory response;GO:0051258//protein polymerization;GO:0007165//signal transduction;GO:0002576//platelet degranulation;GO:0051592//response to calcium ion	GO:0030674//protein binding, bridging;GO:0043499//eukaryotic cell surface binding;GO:0005102//receptor binding	GO:0009897//external side of plasma membrane;GO:0031093//platelet alpha granule lumen;GO:0005938//cell cortex;GO:0005577//fibrinogen complex
CL1087.Contig3_C-W	2046	0	0	2	0.1061	564	25.6929	507	25.204	gi|70906439|ref|NP_068656.2|	165.6	0	fibrinogen gamma chain isoform gamma-B precursor [Homo sapiens] >gi|20178280|sp|P02679.3|FIBG_HUMAN RecName: Full=Fibrinogen gamma chain; Flags: Precursor >gi|14488402|gb|AAK19752.2|AF350254_2 fibrinogen gamma chain, isoform gamma-B precursor [Homo sapiens] >gi|119625322|gb|EAX04917.1| fibrinogen gamma chain, isoform CRA_l [Homo sapiens]	gi|395735429|ref|XM_002815235.2|	1499	0	PREDICTED: Pongo abelii fibrinogen gamma chain, transcript variant 2 (FGG), mRNA	sp|P02679|FIBG_HUMAN	682	0	Fibrinogen gamma chain OS=Homo sapiens GN=FGG PE=1 SV=3	--	--	--	--	--	K03905	0	672	pon:100461832	fibrinogen gamma chain	GO:0030168//platelet activation;GO:0006954//inflammatory response;GO:0051258//protein polymerization;GO:0007165//signal transduction;GO:0002576//platelet degranulation;GO:0051592//response to calcium ion	GO:0030674//protein binding, bridging;GO:0043499//eukaryotic cell surface binding;GO:0005102//receptor binding	GO:0009897//external side of plasma membrane;GO:0031093//platelet alpha granule lumen;GO:0005938//cell cortex;GO:0005577//fibrinogen complex
CL1088.Contig1_C-W	1288	59	5.2095	27	2.2752	3	0.2171	5	0.3948	gi|335282908|ref|XP_003123543.2|	430.6	7e-119	PREDICTED: niban-like protein 2-like [Sus scrofa]	gi|194390187|dbj|AK300046.1|	420	1e-114	Homo sapiens cDNA FLJ57001 complete cds, highly similar to Homo sapiens B-cell novel protein 1 (BCNP1), mRNA	sp|Q86XR2|NIBL2_HUMAN	423	5e-118	Niban-like protein 2 OS=Homo sapiens GN=FAM129C PE=1 SV=2	Rv2839c	58.2	3e-08	COG0532	Translation initiation factor 2 (IF-2; GTPase)	K06236	6e-12	72.8	xla:398983	collagen, type I/II/III/V/XI, alpha	-	-	-
CL1088.Contig2_C-W	763	5	0.7453	3	0.4268	0	0	0	0	gi|29568414|gb|AAO83574.1|	144.4	4e-33	B-cell novel protein isoform 1 [Homo sapiens]	gi|390478735|ref|XM_002761906.2|	139	2e-29	PREDICTED: Callithrix jacchus family with sequence similarity 129, member C (FAM129C), mRNA	sp|Q86XR2|NIBL2_HUMAN	139	5e-33	Niban-like protein 2 OS=Homo sapiens GN=FAM129C PE=1 SV=2	--	--	--	--	--	--	--	--	--	--	-	-	-
CL1088.Contig3_C-W	535	4	0.8503	5	1.0144	0	0	0	0	--	--	--	--	gi|190610202|gb|AC221026.2|	60	1e-05	Homo sapiens FOSMID clone ABC11-49300400L20 from chromosome 15, complete sequence	--	--	--	--	--	--	--	--	--	--	--	--	--	--	-	-	-
CL1089.Contig1_C-W	519	23	5.0399	15	3.1369	1	0.1796	13	2.5477	gi|148686164|gb|EDL18111.1|	219.2	6e-56	tetraspanin 4, isoform CRA_d [Mus musculus]	gi|392344759|ref|XM_003749019.1|	452	1e-124	PREDICTED: Rattus norvegicus tetraspanin-4-like, transcript variant 2 (LOC100911766), mRNA	sp|Q9DCK3|TSN4_MOUSE	204	1e-52	Tetraspanin-4 OS=Mus musculus GN=Tspan4 PE=2 SV=1	--	--	--	--	--	K06489	4e-24	110	pon:100440148	CD53 antigen	-	GO:0005515//protein binding	GO:0016021//integral to membrane
CL1089.Contig2_C-W	445	19	4.8557	1	0.2439	2	0.4189	13	2.9713	gi|148686164|gb|EDL18111.1|	189.9	2e-47	tetraspanin 4, isoform CRA_d [Mus musculus]	gi|395861066|ref|XM_003802767.1|	385	1e-103	PREDICTED: Otolemur garnettii tetraspanin 4 (TSPAN4), mRNA	sp|Q9DCK3|TSN4_MOUSE	174	5e-44	Tetraspanin-4 OS=Mus musculus GN=Tspan4 PE=2 SV=1	--	--	--	--	--	K06537	3e-18	90.9	nve:NEMVE_v1g233307	CD151 antigen	-	GO:0005515//protein binding	GO:0016021//integral to membrane
CL109.Contig1_C-W	4282	758	20.1319	282	7.1479	242	5.2676	272	6.4608	gi|291382871|ref|XP_002708189.1|	1868.2	0	PREDICTED: ring finger protein 20-like [Oryctolagus cuniculus]	gi|387849261|ref|NM_001261573.1|	4341	0	Macaca mulatta ring finger protein 20, E3 ubiquitin protein ligase (RNF20), mRNA	sp|A2VDP1|BRE1A_BOVIN	1855	0	E3 ubiquitin-protein ligase BRE1A OS=Bos taurus GN=RNF20 PE=2 SV=1	aq_1006	105	5e-22	COG0419	ATPase involved in DNA repair	K10696	0	1864	cfa:474788	E3 ubiquitin-protein ligase BRE1 [EC:6.3.2.19]	GO:0006511//ubiquitin-dependent protein catabolic process;GO:0030336//negative regulation of cell migration;GO:0033523//histone H2B ubiquitination;GO:0000209//protein polyubiquitination;GO:0010390//histone monoubiquitination	GO:0002039//p53 binding;GO:0042393//histone binding;GO:0008270//zinc ion binding;GO:0031625//ubiquitin protein ligase binding;GO:0004842//ubiquitin-protein ligase activity;GO:0003713//transcription coactivator activity	GO:0005730//nucleolus;GO:0000151//ubiquitin ligase complex
CL109.Contig2_C-W	442	0	0	0	0	0	0	0	0	gi|355716865|gb|AES05750.1|	264.2	1e-69	ring finger protein 20 [Mustela putorius furo]	gi|402896809|ref|XM_003911429.1|	618	1e-174	PREDICTED: Papio anubis ring finger protein 20, E3 ubiquitin protein ligase (RNF20), mRNA	sp|Q5VTR2|BRE1A_HUMAN	263	8e-71	E3 ubiquitin-protein ligase BRE1A OS=Homo sapiens GN=RNF20 PE=1 SV=2	PH0283	50.1	1e-06	COG1318	Predicted transcriptional regulators	K10696	2e-70	264	aml:100475002	E3 ubiquitin-protein ligase BRE1 [EC:6.3.2.19]	GO:0006511//ubiquitin-dependent protein catabolic process;GO:0030336//negative regulation of cell migration;GO:0033523//histone H2B ubiquitination;GO:0000209//protein polyubiquitination;GO:0010390//histone monoubiquitination	GO:0002039//p53 binding;GO:0042393//histone binding;GO:0008270//zinc ion binding;GO:0031625//ubiquitin protein ligase binding;GO:0004842//ubiquitin-protein ligase activity;GO:0003713//transcription coactivator activity	GO:0005730//nucleolus;GO:0000151//ubiquitin ligase complex
CL1090.Contig1_C-W	328	3	1.0402	0	0	1	0.2842	0	0	--	--	--	--	gi|22002106|gb|AC084198.31|	73.8	4e-10	Homo sapiens 3 BAC RP11-454H13 (Roswell Park Cancer Institute Human BAC Library) complete sequence	--	--	--	--	--	--	--	--	--	--	--	--	--	--	-	-	-
CL1090.Contig2_C-W	541	17	3.5737	7	1.4044	2	0.3446	1	0.188	--	--	--	--	gi|113531079|emb|CU104659.1|	95.6	2e-16	Gorilla DNA sequence from clone CH255-289P22, complete sequence	--	--	--	--	--	--	--	--	--	--	--	--	--	--	-	-	-
CL1090.Contig3_C-W	1019	60	6.6964	84	8.9471	32	2.927	5	0.4991	--	--	--	--	gi|4914350|gb|AC006581.16|	91.7	5e-15	Homo sapiens 12 BAC RP11-259O18 (Roswell Park Cancer Institute Human BAC Library) complete sequence	--	--	--	--	--	--	--	--	--	--	--	--	--	--	-	-	-
CL1091.Contig1_C-W	347	0	0	0	0	1	0.2686	0	0	gi|403288628|ref|XP_003935497.1|	61.2	1e-08	PREDICTED: V-type proton ATPase catalytic subunit A isoform 1 [Saimiri boliviensis boliviensis]	gi|345796268|ref|XM_545103.3|	163	6e-37	PREDICTED: Canis lupus familiaris ATPase, H+ transporting, lysosomal 70kDa, V1 subunit A, transcript variant 1 (ATP6V1A), mRNA	sp|Q5R5H2|VATA_PONAB	59.3	2e-09	V-type proton ATPase catalytic subunit A OS=Pongo abelii GN=ATP6V1A PE=2 SV=1	--	--	--	--	--	K02145	2e-09	61.2	ssc:445531	V-type H+-transporting ATPase subunit A [EC:3.6.3.14]	-	-	-
CL1091.Contig2_C-W	313	0	0	0	0	0	0	0	0	gi|403288628|ref|XP_003935497.1|	61.2	1e-08	PREDICTED: V-type proton ATPase catalytic subunit A isoform 1 [Saimiri boliviensis boliviensis]	gi|345796268|ref|XM_545103.3|	161	2e-36	PREDICTED: Canis lupus familiaris ATPase, H+ transporting, lysosomal 70kDa, V1 subunit A, transcript variant 1 (ATP6V1A), mRNA	sp|Q5R5H2|VATA_PONAB	59.3	2e-09	V-type proton ATPase catalytic subunit A OS=Pongo abelii GN=ATP6V1A PE=2 SV=1	--	--	--	--	--	K02145	2e-09	61.2	ssc:445531	V-type H+-transporting ATPase subunit A [EC:3.6.3.14]	-	-	-
CL1091.Contig3_C-W	1348	2	0.1687	2	0.161	7	0.484	3	0.2264	gi|301776240|ref|XP_002923539.1|	758.4	0	PREDICTED: v-type proton ATPase catalytic subunit A-like [Ailuropoda melanoleuca]	gi|55732587|emb|CR860887.1|	1764	0	Pongo abelii mRNA; cDNA DKFZp469D0420 (from clone DKFZp469D0420)	sp|P31404|VATA_BOVIN	754	0	V-type proton ATPase catalytic subunit A OS=Bos taurus GN=ATP6V1A PE=2 SV=2	SPAC343.05	553	3e-157	COG1155	Archaeal/vacuolar-type H+-ATPase subunit A	K02145	0	758	aml:100472276	V-type H+-transporting ATPase subunit A [EC:3.6.3.14]	GO:0033572//transferrin transport;GO:0046034//ATP metabolic process;GO:0008286//insulin receptor signaling pathway;GO:0006879//cellular iron ion homeostasis;GO:0015991//ATP hydrolysis coupled proton transport	GO:0046961//proton-transporting ATPase activity, rotational mechanism;GO:0046933//hydrogen ion transporting ATP synthase activity, rotational mechanism;GO:0005524//ATP binding	GO:0033180//proton-transporting V-type ATPase, V1 domain;GO:0005829//cytosol;GO:0005887//integral to plasma membrane;GO:0005739//mitochondrion
CL1091.Contig4_C-W	1314	15	1.2983	3	0.2478	5	0.3547	6	0.4644	gi|301776240|ref|XP_002923539.1|	758.4	0	PREDICTED: v-type proton ATPase catalytic subunit A-like [Ailuropoda melanoleuca]	gi|55732587|emb|CR860887.1|	1762	0	Pongo abelii mRNA; cDNA DKFZp469D0420 (from clone DKFZp469D0420)	sp|P31404|VATA_BOVIN	754	0	V-type proton ATPase catalytic subunit A OS=Bos taurus GN=ATP6V1A PE=2 SV=2	SPAC343.05	553	2e-157	COG1155	Archaeal/vacuolar-type H+-ATPase subunit A	K02145	0	758	aml:100472276	V-type H+-transporting ATPase subunit A [EC:3.6.3.14]	GO:0033572//transferrin transport;GO:0046034//ATP metabolic process;GO:0008286//insulin receptor signaling pathway;GO:0006879//cellular iron ion homeostasis;GO:0015991//ATP hydrolysis coupled proton transport	GO:0046961//proton-transporting ATPase activity, rotational mechanism;GO:0046933//hydrogen ion transporting ATP synthase activity, rotational mechanism;GO:0005524//ATP binding	GO:0033180//proton-transporting V-type ATPase, V1 domain;GO:0005829//cytosol;GO:0005887//integral to plasma membrane;GO:0005739//mitochondrion
CL1092.Contig1_C-W	1150	0	0	0	0	543	44.0091	331	29.275	gi|344274178|ref|XP_003408895.1|	419.9	1e-115	PREDICTED: corticosteroid-binding globulin-like [Loxodonta africana]	gi|291413822|ref|XM_002723117.1|	232	3e-57	PREDICTED: Oryctolagus cuniculus Corticosteroid-binding globulin-like (LOC100356417), mRNA	sp|P23775|CBG_RABIT	412	9e-115	Corticosteroid-binding globulin OS=Oryctolagus cuniculus GN=SERPINA6 PE=1 SV=1	all0778	110	4e-24	COG4826	Serine protease inhibitor	K03984	2e-69	263	ecb:100065158	alpha-1-antitrypsin	GO:0010951//negative regulation of endopeptidase activity;GO:0030162//regulation of proteolysis	GO:0004867//serine-type endopeptidase inhibitor activity;GO:0008289//lipid binding	GO:0005615//extracellular space
CL1092.Contig2_C-W	366	0	0	0	0	0	0	0	0	gi|344274178|ref|XP_003408895.1|	153.7	2e-36	PREDICTED: corticosteroid-binding globulin-like [Loxodonta africana]	gi|344274177|ref|XM_003408847.1|	125	1e-25	PREDICTED: Loxodonta africana corticosteroid-binding globulin-like (LOC100671365), mRNA	sp|E1BF81|CBG_BOVIN	154	3e-38	Corticosteroid-binding globulin OS=Bos taurus GN=SERPINA6 PE=3 SV=1	--	--	--	--	--	K04525	4e-26	116	mcc:574106	serpin peptidase inhibitor, clade A, member 3	GO:0010951//negative regulation of endopeptidase activity;GO:0030162//regulation of proteolysis	GO:0004867//serine-type endopeptidase inhibitor activity;GO:0008289//lipid binding	GO:0005615//extracellular space
CL1093.Contig1_C-W	703	63	10.1917	19	2.9334	118	15.6447	209	30.2383	gi|403302368|ref|XP_003941832.1|	347.1	4e-94	PREDICTED: transmembrane protein 205 isoform 1 [Saimiri boliviensis boliviensis] >gi|403302370|ref|XP_003941833.1| PREDICTED: transmembrane protein 205 isoform 2 [Saimiri boliviensis boliviensis]	gi|403302369|ref|XM_003941784.1|	706	0	PREDICTED: Saimiri boliviensis boliviensis transmembrane protein 205, transcript variant 2 (TMEM205), mRNA	sp|Q6UW68|TM205_HUMAN	345	4e-95	Transmembrane protein 205 OS=Homo sapiens GN=TMEM205 PE=1 SV=1	--	--	--	--	--	K07884	1e-63	243	mdo:100011001	Ras-related protein Rab-3D	-	-	GO:0016021//integral to membrane
CL1093.Contig2_C-W	539	32	6.7519	12	2.4164	46	7.9544	38	7.1707	gi|351710033|gb|EHB12952.1|	67.4	3e-10	Transmembrane protein 205 [Heterocephalus glaber]	gi|390478558|ref|XM_002761754.2|	333	4e-88	PREDICTED: Callithrix jacchus transmembrane protein 205, transcript variant 1 (TMEM205), mRNA	sp|Q5REM8|TM205_PONAB	179	4e-45	Transmembrane protein 205 OS=Pongo abelii GN=TMEM205 PE=2 SV=1	--	--	--	--	--	K07884	5e-33	140	mdo:100011001	Ras-related protein Rab-3D	-	-	GO:0016021//integral to membrane
CL1093.Contig3_C-W	405	5	1.404	12	3.2159	32	7.3644	31	7.7853	gi|351710033|gb|EHB12952.1|	184.1	1e-45	Transmembrane protein 205 [Heterocephalus glaber]	gi|390478558|ref|XM_002761754.2|	333	3e-88	PREDICTED: Callithrix jacchus transmembrane protein 205, transcript variant 1 (TMEM205), mRNA	sp|Q5REM8|TM205_PONAB	177	4e-45	Transmembrane protein 205 OS=Pongo abelii GN=TMEM205 PE=2 SV=1	--	--	--	--	--	K07884	5e-33	139	mdo:100011001	Ras-related protein Rab-3D	-	-	GO:0016021//integral to membrane
CL1093.Contig4_C-W	774	0	0	3	0.4207	77	9.2724	108	14.1922	gi|403302368|ref|XP_003941832.1|	347.1	4e-94	PREDICTED: transmembrane protein 205 isoform 1 [Saimiri boliviensis boliviensis] >gi|403302370|ref|XP_003941833.1| PREDICTED: transmembrane protein 205 isoform 2 [Saimiri boliviensis boliviensis]	gi|403302369|ref|XM_003941784.1|	706	0	PREDICTED: Saimiri boliviensis boliviensis transmembrane protein 205, transcript variant 2 (TMEM205), mRNA	sp|Q6UW68|TM205_HUMAN	345	5e-95	Transmembrane protein 205 OS=Homo sapiens GN=TMEM205 PE=1 SV=1	--	--	--	--	--	K07884	1e-63	243	mdo:100011001	Ras-related protein Rab-3D	-	-	GO:0016021//integral to membrane
CL1093.Contig5_C-W	610	0	0	3	0.5338	3	0.4584	7	1.1672	gi|351710033|gb|EHB12952.1|	67.4	4e-10	Transmembrane protein 205 [Heterocephalus glaber]	gi|390478558|ref|XM_002761754.2|	333	5e-88	PREDICTED: Callithrix jacchus transmembrane protein 205, transcript variant 1 (TMEM205), mRNA	sp|Q5REM8|TM205_PONAB	179	5e-45	Transmembrane protein 205 OS=Pongo abelii GN=TMEM205 PE=2 SV=1	--	--	--	--	--	K07884	7e-33	140	mdo:100011001	Ras-related protein Rab-3D	-	-	GO:0016021//integral to membrane
CL1093.Contig6_C-W	653	2	0.3483	4	0.6649	32	4.5675	69	10.7474	gi|403302368|ref|XP_003941832.1|	347.1	3e-94	PREDICTED: transmembrane protein 205 isoform 1 [Saimiri boliviensis boliviensis] >gi|403302370|ref|XP_003941833.1| PREDICTED: transmembrane protein 205 isoform 2 [Saimiri boliviensis boliviensis]	gi|403302369|ref|XM_003941784.1|	708	0	PREDICTED: Saimiri boliviensis boliviensis transmembrane protein 205, transcript variant 2 (TMEM205), mRNA	sp|Q6UW68|TM205_HUMAN	345	3e-95	Transmembrane protein 205 OS=Homo sapiens GN=TMEM205 PE=1 SV=1	--	--	--	--	--	K07884	1e-63	243	mdo:100011001	Ras-related protein Rab-3D	-	-	GO:0016021//integral to membrane
CL1093.Contig7_C-W	489	0	0	3	0.6659	9	1.7154	4	0.832	gi|351710033|gb|EHB12952.1|	67.4	2e-10	Transmembrane protein 205 [Heterocephalus glaber]	gi|390478558|ref|XM_002761754.2|	335	1e-88	PREDICTED: Callithrix jacchus transmembrane protein 205, transcript variant 1 (TMEM205), mRNA	sp|Q5REM8|TM205_PONAB	179	3e-45	Transmembrane protein 205 OS=Pongo abelii GN=TMEM205 PE=2 SV=1	--	--	--	--	--	K07884	4e-33	140	mdo:100011001	Ras-related protein Rab-3D	-	-	GO:0016021//integral to membrane
CL1094.Contig1_C-W	1158	0	0	1	0.0937	2492	200.576	15044	1321.36	gi|1352193|sp|P05182.4|CP2E1_RAT	451.4	3e-125	RecName: Full=Cytochrome P450 2E1; AltName: Full=4-nitrophenol 2-hydroxylase; AltName: Full=CYPIIE1; AltName: Full=Cytochrome P450-J; AltName: Full=Cytochrome P450RLM6 >gi|203774|gb|AAA41033.1| cytochrome P450IIE1 [Rattus norvegicus] >gi|3126851|gb|AAC15991.1| cytochrome P450 2E1 [Rattus norvegicus] >gi|51980637|gb|AAH81774.1| Cytochrome P450, family 2, subfamily e, polypeptide 1 [Rattus norvegic…	gi|291404952|ref|XM_002718772.1|	557	1e-155	PREDICTED: Oryctolagus cuniculus Cytochrome P450 2E1-like (LOC100342572), mRNA	sp|P05182|CP2E1_RAT	451	1e-126	Cytochrome P450 2E1 OS=Rattus norvegicus GN=Cyp2e1 PE=1 SV=4	--	--	--	--	--	K07415	1e-125	449	rno:25086	cytochrome P450, family 2, subfamily E [EC:1.14.14.1]	GO:0010193//response to ozone;GO:0055114//oxidation-reduction process;GO:0010243//response to organic nitrogen;GO:0045471//response to ethanol;GO:0006805//xenobiotic metabolic process;GO:0046483//heterocycle metabolic process;GO:0006641//triglyceride metabolic process;GO:0042493//response to drug;GO:0008202//steroid metabolic process;GO:0017144//drug metabolic process;GO:0016098//monoterpenoid me…	GO:0016709//oxidoreductase activity, acting on paired donors, with incorporation or reduction of molecular oxygen, NADH or NADPH as one donor, and incorporation of one atom of oxygen;GO:0070330//aromatase activity;GO:0009055//electron carrier activity;GO:0019899//enzyme binding;GO:0019825//oxygen binding;GO:0020037//heme binding;GO:0010181//FMN binding	GO:0005739//mitochondrion;GO:0000139//Golgi membrane;GO:0031227//intrinsic to endoplasmic reticulum membrane
CL1094.Contig2_C-W	618	0	0	0	0	71	10.708	350	57.6031	gi|117251|sp|P08682.2|CP2E1_RABIT	74.3	3e-12	RecName: Full=Cytochrome P450 2E1; AltName: Full=4-nitrophenol 2-hydroxylase; AltName: Full=CYPIIE1; AltName: Full=Cytochrome P450 isozyme 3A; Short=Cytochrome P450 LM3A; AltName: Full=Cytochrome P450-ALC >gi|164955|gb|AAA31222.1| cytochrome P450 [Oryctolagus cuniculus]	gi|291404952|ref|XM_002718772.1|	305	1e-79	PREDICTED: Oryctolagus cuniculus Cytochrome P450 2E1-like (LOC100342572), mRNA	sp|P08682|CP2E1_RABIT	218	8e-57	Cytochrome P450 2E1 OS=Oryctolagus cuniculus GN=CYP2E1 PE=2 SV=2	--	--	--	--	--	K07415	1e-54	213	ssc:403216	cytochrome P450, family 2, subfamily E [EC:1.14.14.1]	GO:0010193//response to ozone;GO:0055114//oxidation-reduction process;GO:0010243//response to organic nitrogen;GO:0045471//response to ethanol;GO:0006805//xenobiotic metabolic process;GO:0046483//heterocycle metabolic process;GO:0006641//triglyceride metabolic process;GO:0042493//response to drug;GO:0008202//steroid metabolic process;GO:0017144//drug metabolic process;GO:0016098//monoterpenoid me…	GO:0016709//oxidoreductase activity, acting on paired donors, with incorporation or reduction of molecular oxygen, NADH or NADPH as one donor, and incorporation of one atom of oxygen;GO:0070330//aromatase activity;GO:0009055//electron carrier activity;GO:0019899//enzyme binding;GO:0019825//oxygen binding;GO:0020037//heme binding;GO:0010181//FMN binding	GO:0005739//mitochondrion;GO:0000139//Golgi membrane;GO:0031227//intrinsic to endoplasmic reticulum membrane
CL1095.Contig1_C-W	263	0	0	0	0	12	4.2527	2	0.7735	--	--	--	--	--	--	--	--	--	--	--	--	--	--	--	--	--	--	--	--	--	--	-	-	-
CL1096.Contig1_C-W	1000	6	0.6824	2	0.2171	1	0.0932	3	0.3051	gi|354467128|ref|XP_003496023.1|	492.3	1e-137	PREDICTED: transcription factor Sp3 [Cricetulus griseus]	gi|395837306|ref|XM_003791531.1|	1499	0	PREDICTED: Otolemur garnettii Sp3 transcription factor (SP3), mRNA	sp|O70494|SP3_MOUSE	490	2e-138	Transcription factor Sp3 OS=Mus musculus GN=Sp3 PE=1 SV=2	SPAC144.09c	81.3	2e-15	COG5048	FOG: Zn-finger	K09193	8e-138	490	mmu:20687	transcription factor Sp3	GO:0030324//lung development;GO:0001503//ossification;GO:0060216//definitive hemopoiesis;GO:0043353//enucleate erythrocyte differentiation;GO:0030224//monocyte differentiation;GO:0001889//liver development;GO:0006355//regulation of transcription, DNA-dependent;GO:0060136//embryonic process involved in female pregnancy;GO:0048706//embryonic skeletal system development;GO:0001779//natural killer ce…	GO:0003690//double-stranded DNA binding;GO:0008270//zinc ion binding;GO:0003700//sequence-specific DNA binding transcription factor activity;GO:0003682//chromatin binding	GO:0005634//nucleus
CL1096.Contig2_C-W	2610	425	18.5187	55	2.2872	48	1.7141	137	5.3388	gi|402888662|ref|XP_003907675.1|	1452.2	0	PREDICTED: transcription factor Sp3-like [Papio anubis]	gi|402888661|ref|XM_003907626.1|	4672	0	PREDICTED: Papio anubis transcription factor Sp3-like (LOC101001112), mRNA	sp|O70494|SP3_MOUSE	1444	0	Transcription factor Sp3 OS=Mus musculus GN=Sp3 PE=1 SV=2	SPAC144.09c	81.3	8e-15	COG5048	FOG: Zn-finger	K09193	0	1444	mmu:20687	transcription factor Sp3	GO:0001829//trophectodermal cell differentiation;GO:0030324//lung development;GO:0030217//T cell differentiation;GO:0060136//embryonic process involved in female pregnancy;GO:0048596//embryonic camera-type eye morphogenesis;GO:0030219//megakaryocyte differentiation;GO:0001892//embryonic placenta development;GO:0006355//regulation of transcription, DNA-dependent;GO:0030183//B cell differentiation;…	GO:0005515//protein binding;GO:0008270//zinc ion binding;GO:0003700//sequence-specific DNA binding transcription factor activity;GO:0003690//double-stranded DNA binding;GO:0003682//chromatin binding	GO:0016605//PML body
CL1097.Contig1_C-W	571	12	2.3901	3	0.5702	0	0	0	0	gi|380811378|gb|AFE77564.1|	397.9	1e-109	gamma-aminobutyric acid type B receptor subunit 1 isoform b precursor [Macaca mulatta]	gi|197097883|ref|NM_001132517.1|	878	0	Pongo abelii gamma-aminobutyric acid (GABA) B receptor, 1 (GABBR1), mRNA >gi|55729926|emb|CR859522.1| Pongo abelii mRNA; cDNA DKFZp459L2125 (from clone DKFZp459L2125)	sp|Q9Z0U4|GABR1_RAT	349	2e-96	Gamma-aminobutyric acid type B receptor subunit 1 OS=Rattus norvegicus GN=Gabbr1 PE=1 SV=1	PAE3353	55.1	8e-08	COG0683	ABC-type branched-chain amino acid transport systems, periplasmic component	K04615	2e-110	397	mcc:708987	gamma-aminobutyric acid type B receptor	GO:0035094//response to nicotine;GO:0007194//negative regulation of adenylate cyclase activity;GO:0001649//osteoblast differentiation;GO:0033602//negative regulation of dopamine secretion;GO:0045471//response to ethanol;GO:0032811//negative regulation of epinephrine secretion;GO:0008285//negative regulation of cell proliferation;GO:0007214//gamma-aminobutyric acid signaling pathway;GO:0014053//ne…	GO:0004965//G-protein coupled GABA receptor activity;GO:0004930//G-protein coupled receptor activity;GO:0008134//transcription factor binding	GO:0045121//membrane raft;GO:0043198//dendritic shaft;GO:0043197//dendritic spine;GO:0005789//endoplasmic reticulum membrane;GO:0031966//mitochondrial membrane;GO:0005576//extracellular region;GO:0045211//postsynaptic membrane;GO:0043025//neuronal cell body;GO:0008021//synaptic vesicle;GO:0030054//cell junction;GO:0005887//integral to plasma membrane;GO:0030673//axolemma
CL1097.Contig2_C-W	1104	24	2.4723	6	0.5899	0	0	0	0	gi|402866294|ref|XP_003897323.1|	681.4	0	PREDICTED: gamma-aminobutyric acid type B receptor subunit 1 [Papio anubis]	gi|397519227|ref|XM_003829721.1|	1816	0	PREDICTED: Pan paniscus gamma-aminobutyric acid (GABA) B receptor, 1, transcript variant 1 (GABBR1), mRNA	sp|Q9UBS5|GABR1_HUMAN	681	0	Gamma-aminobutyric acid type B receptor subunit 1 OS=Homo sapiens GN=GABBR1 PE=1 SV=1	alr1834	52	2e-06	COG0683	ABC-type branched-chain amino acid transport systems, periplasmic component	K04615	0	681	hsa:2550	gamma-aminobutyric acid type B receptor	GO:0035094//response to nicotine;GO:0007194//negative regulation of adenylate cyclase activity;GO:0001649//osteoblast differentiation;GO:0033602//negative regulation of dopamine secretion;GO:0045471//response to ethanol;GO:0032811//negative regulation of epinephrine secretion;GO:0008285//negative regulation of cell proliferation;GO:0007214//gamma-aminobutyric acid signaling pathway;GO:0014053//ne…	GO:0004965//G-protein coupled GABA receptor activity;GO:0004930//G-protein coupled receptor activity;GO:0008134//transcription factor binding	GO:0045121//membrane raft;GO:0043198//dendritic shaft;GO:0043197//dendritic spine;GO:0005789//endoplasmic reticulum membrane;GO:0031966//mitochondrial membrane;GO:0005576//extracellular region;GO:0045211//postsynaptic membrane;GO:0043025//neuronal cell body;GO:0008021//synaptic vesicle;GO:0030054//cell junction;GO:0005887//integral to plasma membrane;GO:0030673//axolemma
CL1098.Contig1_C-W	573	88	17.4659	142	26.8974	111	18.0555	66	11.7154	--	--	--	--	--	--	--	--	--	--	--	--	--	--	--	--	--	--	--	--	--	--	-	-	-
CL1098.Contig2_C-W	1579	2	0.144	1	0.0687	202	11.9237	181	11.659	--	--	--	--	gi|93102440|gb|AC182805.3|	121	1e-23	Ictidomys tridecemlineatus clone VMRC20-147N6, complete sequence	--	--	--	--	--	--	--	--	--	--	--	--	--	--	-	-	-
CL1099.Contig1_C-W	2716	575	24.0769	280	11.1894	82	2.814	41	1.5354	--	--	--	--	gi|402892856|ref|XR_162382.1|	1800	0	PREDICTED: Papio anubis uncharacterized LOC101021553 (LOC101021553), misc_RNA	--	--	--	--	--	--	--	--	--	--	--	--	--	--	-	-	-
CL1099.Contig2_C-W	374	7	2.1286	26	7.5453	40	9.9685	3	0.8159	--	--	--	--	gi|403293494|ref|XR_167197.1|	303	3e-79	PREDICTED: Saimiri boliviensis boliviensis uncharacterized LOC101039002 (LOC101039002), misc_RNA	--	--	--	--	--	--	--	--	--	--	--	--	--	--	-	-	-
CL11.Contig1_C-W	1745	50653	3301.2	30273	1882.94	740	39.5254	1272	74.1409	gi|194381820|dbj|BAG64279.1|	686.8	0	unnamed protein product [Homo sapiens]	gi|49256426|gb|BC073766.1|	494	1e-136	Homo sapiens immunoglobulin heavy locus, mRNA (cDNA clone MGC:88774 IMAGE:4855124), complete cds	sp|P01857|IGHG1_HUMAN	501	2e-141	Ig gamma-1 chain C region OS=Homo sapiens GN=IGHG1 PE=1 SV=1	--	--	--	--	--	K06856	3e-159	562	ssc:396781	immunoglobulin heavy chain	-	-	-
CL11.Contig2_C-W	294	511	197.668	165	60.9135	9	2.8532	29	10.0327	gi|217337550|gb|ACK43134.1|	138.7	7e-32	immunoglobulin heavy chain variable region [Mus musculus]	gi|347825923|gb|HQ403633.1|	131	2e-27	Equus caballus clone VDJ8 dev-stage foal immunoglobulin heavy chain variable region mRNA, partial cds	sp|P18533|HVM62_MOUSE	116	1e-26	Ig heavy chain V region 733 OS=Mus musculus PE=4 SV=1	--	--	--	--	--	K06856	2e-26	117	ecb:100060306	immunoglobulin heavy chain	-	-	-
CL11.Contig3_C-W	280	51	20.7145	20	7.7526	4	1.3315	15	5.4488	gi|13123478|gb|AAK12842.1|	136.3	3e-31	immunoglobulin heavy chain variable region 194-103, partial [Homo sapiens]	gi|347825923|gb|HQ403633.1|	131	2e-27	Equus caballus clone VDJ8 dev-stage foal immunoglobulin heavy chain variable region mRNA, partial cds	sp|P18532|HVM61_MOUSE	119	2e-27	Ig heavy chain V region 1B43 OS=Mus musculus PE=1 SV=1	--	--	--	--	--	K06856	9e-27	118	ecb:100060306	immunoglobulin heavy chain	GO:0006955//immune response	GO:0005515//protein binding;GO:0003823//antigen binding	-
CL11.Contig4_C-W	237	0	0	9	4.1216	0	0	1	0.4292	gi|270265682|dbj|BAI51474.1|	129.4	4e-29	immunoglobulin heavy chain variable region [Homo sapiens]	gi|194360520|emb|AM773548.1|	131	1e-27	Lama pacos germline IgHV region, Vh3-S1, Vh2-S1 and vhh3-S1 genes	sp|P18531|HVM60_MOUSE	118	3e-27	Ig heavy chain V region 3-6 OS=Mus musculus GN=Ighv3-6 PE=1 SV=1	--	--	--	--	--	K06856	6e-28	122	ecb:100060306	immunoglobulin heavy chain	-	-	-
CL11.Contig5_C-W	223	32	16.3195	0	0	0	0	0	0	gi|54779873|gb|AAV40105.1|	113.6	2e-24	immunoglobulin mu heavy chain [Homo sapiens]	gi|327553640|gb|HM152512.1|	103	3e-19	Homo sapiens isolate CLL948 immunoglobulin mu heavy chain mRNA, partial cds	sp|P18532|HVM61_MOUSE	111	4e-25	Ig heavy chain V region 1B43 OS=Mus musculus PE=1 SV=1	--	--	--	--	--	K06856	9e-25	112	ecb:100060306	immunoglobulin heavy chain	-	-	-
CL110.Contig1_C-W	277	6	2.4634	3	1.1755	1	0.3365	0	0	--	--	--	--	gi|109715875|gb|AC184040.3|	99.6	6e-18	Ictidomys tridecemlineatus clone VMRC20-719B8, complete sequence	--	--	--	--	--	--	--	--	--	--	--	--	--	--	-	-	-
CL110.Contig2_C-W	223	4	2.0399	0	0	0	0	0	0	--	--	--	--	--	--	--	--	--	--	--	--	--	--	--	--	--	--	--	--	--	--	-	-	-
CL1100.Contig10_C-W	486	96	22.4645	56	12.5063	31	5.9452	28	5.8599	gi|149052486|gb|EDM04303.1|	338.2	7e-92	CDC like kinase 4, isoform CRA_a [Rattus norvegicus]	gi|402873606|ref|XM_003900613.1|	789	0	PREDICTED: Papio anubis CDC-like kinase 4 (CLK4), mRNA	sp|O35493|CLK4_MOUSE	335	3e-92	Dual specificity protein kinase CLK4 OS=Mus musculus GN=Clk4 PE=1 SV=1	YBL016w	72	4e-13	COG0515	Serine/threonine protein kinase	K08823	1e-92	338	rno:287269	CDC-like kinase [EC:2.7.12.1]	GO:0046777//protein autophosphorylation;GO:0018108//peptidyl-tyrosine phosphorylation	GO:0004713//protein tyrosine kinase activity;GO:0005524//ATP binding;GO:0004674//protein serine/threonine kinase activity	GO:0005634//nucleus
CL1100.Contig11_C-W	986	15	1.7301	22	2.4217	11	1.0398	1	0.1032	gi|178056669|ref|NP_001116571.1|	620.9	2e-176	dual specificity protein kinase CLK1 [Sus scrofa] >gi|168199337|gb|ACA21281.1| CDC-like kinase 1 [Sus scrofa] >gi|168199339|gb|ACA21282.1| CDC-like kinase 1 [Sus scrofa]	gi|13358931|dbj|AB056421.1|	1425	0	Macaca fascicularis brain cDNA, clone:QflA-14773, similar to human CDC-like kinase 1(CLK1), mRNA, NM_004071.1	sp|P49759|CLK1_HUMAN	612	4e-175	Dual specificity protein kinase CLK1 OS=Homo sapiens GN=CLK1 PE=1 SV=2	YBL016w	115	2e-25	COG0515	Serine/threonine protein kinase	K08823	4e-177	620	ssc:100141471	CDC-like kinase [EC:2.7.12.1]	GO:0018107//peptidyl-threonine phosphorylation;GO:0046777//protein autophosphorylation;GO:0018108//peptidyl-tyrosine phosphorylation;GO:0018105//peptidyl-serine phosphorylation	GO:0004713//protein tyrosine kinase activity;GO:0005524//ATP binding;GO:0004674//protein serine/threonine kinase activity	GO:0005634//nucleus
CL1100.Contig12_C-W	1313	16	1.3859	42	3.4719	26	1.8456	1	0.0775	gi|301760166|ref|XP_002915888.1|	193.4	0	PREDICTED: dual specificity protein kinase CLK1-like [Ailuropoda melanoleuca]	gi|168199341|gb|EU435141.1|	1665	0	Sus scrofa CDC-like kinase 1 (CLK1) mRNA, complete cds, alternatively spliced	sp|P49759|CLK1_HUMAN	579	0	Dual specificity protein kinase CLK1 OS=Homo sapiens GN=CLK1 PE=1 SV=2	YBL016w	105	1e-22	COG0515	Serine/threonine protein kinase	K08823	0	578	aml:100471587	CDC-like kinase [EC:2.7.12.1]	GO:0018107//peptidyl-threonine phosphorylation;GO:0008283//cell proliferation;GO:0046777//protein autophosphorylation;GO:0018108//peptidyl-tyrosine phosphorylation;GO:0018105//peptidyl-serine phosphorylation	GO:0004715//non-membrane spanning protein tyrosine kinase activity;GO:0005524//ATP binding;GO:0004674//protein serine/threonine kinase activity	GO:0005634//nucleus
CL1100.Contig1_C-W	1133	25	2.5094	29	2.7781	17	1.3985	4	0.3591	gi|156121187|ref|NP_001095741.1|	688	0	dual specificity protein kinase CLK1 [Bos taurus] >gi|151556155|gb|AAI49370.1| CLK1 protein [Bos taurus] >gi|157279322|gb|AAI49004.1| CDC-like kinase 1 [Bos taurus] >gi|296490446|gb|DAA32559.1| CDC-like kinase 1 [Bos taurus]	gi|55733626|emb|CR861434.1|	1600	0	Pongo abelii mRNA; cDNA DKFZp459K182 (from clone DKFZp459K182)	sp|P49759|CLK1_HUMAN	656	0	Dual specificity protein kinase CLK1 OS=Homo sapiens GN=CLK1 PE=1 SV=2	YBL016w	128	2e-29	COG0515	Serine/threonine protein kinase	K08823	0	687	bta:613808	CDC-like kinase [EC:2.7.12.1]	GO:0018107//peptidyl-threonine phosphorylation;GO:0008283//cell proliferation;GO:0046777//protein autophosphorylation;GO:0018108//peptidyl-tyrosine phosphorylation;GO:0018105//peptidyl-serine phosphorylation	GO:0004715//non-membrane spanning protein tyrosine kinase activity;GO:0005524//ATP binding;GO:0004674//protein serine/threonine kinase activity	GO:0005634//nucleus
CL1100.Contig2_C-W	984	5	0.5779	1	0.1103	1	0.0947	0	0	gi|156121187|ref|NP_001095741.1|	632.1	1e-179	dual specificity protein kinase CLK1 [Bos taurus] >gi|151556155|gb|AAI49370.1| CLK1 protein [Bos taurus] >gi|157279322|gb|AAI49004.1| CDC-like kinase 1 [Bos taurus] >gi|296490446|gb|DAA32559.1| CDC-like kinase 1 [Bos taurus]	gi|13358931|dbj|AB056421.1|	1415	0	Macaca fascicularis brain cDNA, clone:QflA-14773, similar to human CDC-like kinase 1(CLK1), mRNA, NM_004071.1	sp|P49759|CLK1_HUMAN	603	2e-172	Dual specificity protein kinase CLK1 OS=Homo sapiens GN=CLK1 PE=1 SV=2	YBL016w	105	9e-23	COG0515	Serine/threonine protein kinase	K08823	2e-180	632	bta:613808	CDC-like kinase [EC:2.7.12.1]	GO:0018107//peptidyl-threonine phosphorylation;GO:0008283//cell proliferation;GO:0046777//protein autophosphorylation;GO:0018108//peptidyl-tyrosine phosphorylation;GO:0018105//peptidyl-serine phosphorylation	GO:0004715//non-membrane spanning protein tyrosine kinase activity;GO:0005524//ATP binding;GO:0004674//protein serine/threonine kinase activity	GO:0005634//nucleus
CL1100.Contig3_C-W	519	5	1.0956	0	0	1	0.1796	0	0	gi|301760166|ref|XP_002915888.1|	325.1	8e-88	PREDICTED: dual specificity protein kinase CLK1-like [Ailuropoda melanoleuca]	gi|13358931|dbj|AB056421.1|	729	0	Macaca fascicularis brain cDNA, clone:QflA-14773, similar to human CDC-like kinase 1(CLK1), mRNA, NM_004071.1	sp|P49759|CLK1_HUMAN	321	6e-88	Dual specificity protein kinase CLK1 OS=Homo sapiens GN=CLK1 PE=1 SV=2	SPAC1687.15	67.4	1e-11	COG0515	Serine/threonine protein kinase	K08823	1e-88	325	aml:100471587	CDC-like kinase [EC:2.7.12.1]	GO:0018107//peptidyl-threonine phosphorylation;GO:0046777//protein autophosphorylation;GO:0018108//peptidyl-tyrosine phosphorylation;GO:0018105//peptidyl-serine phosphorylation	GO:0004713//protein tyrosine kinase activity;GO:0005524//ATP binding;GO:0004674//protein serine/threonine kinase activity	GO:0005634//nucleus
CL1100.Contig4_C-W	519	5	1.0956	0	0	1	0.1796	0	0	gi|301760166|ref|XP_002915888.1|	303.9	1e-81	PREDICTED: dual specificity protein kinase CLK1-like [Ailuropoda melanoleuca]	gi|338715891|ref|XM_001503606.2|	692	0	PREDICTED: Equus caballus CDC-like kinase 1 (CLK1), mRNA	sp|P22518|CLK1_MOUSE	300	1e-81	Dual specificity protein kinase CLK1 OS=Mus musculus GN=Clk1 PE=1 SV=2	SPAC1687.15	60.8	1e-09	COG0515	Serine/threonine protein kinase	K08823	3e-82	303	ecb:100067832	CDC-like kinase [EC:2.7.12.1]	GO:0018107//peptidyl-threonine phosphorylation;GO:0046777//protein autophosphorylation;GO:0018108//peptidyl-tyrosine phosphorylation;GO:0018105//peptidyl-serine phosphorylation	GO:0004713//protein tyrosine kinase activity;GO:0005524//ATP binding;GO:0004674//protein serine/threonine kinase activity	GO:0005737//cytoplasm;GO:0005634//nucleus
CL1100.Contig5_C-W	1379	5	0.4124	0	0	1	0.0676	0	0	gi|301760166|ref|XP_002915888.1|	269.6	0	PREDICTED: dual specificity protein kinase CLK1-like [Ailuropoda melanoleuca]	gi|332815105|ref|XM_001170617.2|	1824	0	PREDICTED: Pan troglodytes CDC-like kinase 1, transcript variant 1 (CLK1), mRNA	sp|P49759|CLK1_HUMAN	603	0	Dual specificity protein kinase CLK1 OS=Homo sapiens GN=CLK1 PE=1 SV=2	YBL016w	105	1e-22	COG0515	Serine/threonine protein kinase	K08823	0	607	aml:100471587	CDC-like kinase [EC:2.7.12.1]	GO:0018107//peptidyl-threonine phosphorylation;GO:0008283//cell proliferation;GO:0046777//protein autophosphorylation;GO:0018108//peptidyl-tyrosine phosphorylation;GO:0018105//peptidyl-serine phosphorylation	GO:0004715//non-membrane spanning protein tyrosine kinase activity;GO:0005524//ATP binding;GO:0004674//protein serine/threonine kinase activity	GO:0005634//nucleus
CL1100.Contig6_C-W	1379	5	0.4124	0	0	1	0.0676	0	0	gi|301760166|ref|XP_002915888.1|	269.6	0	PREDICTED: dual specificity protein kinase CLK1-like [Ailuropoda melanoleuca]	gi|332815105|ref|XM_001170617.2|	1879	0	PREDICTED: Pan troglodytes CDC-like kinase 1, transcript variant 1 (CLK1), mRNA	sp|P49759|CLK1_HUMAN	624	0	Dual specificity protein kinase CLK1 OS=Homo sapiens GN=CLK1 PE=1 SV=2	YBL016w	107	6e-23	COG0515	Serine/threonine protein kinase	K08823	0	628	aml:100471587	CDC-like kinase [EC:2.7.12.1]	GO:0018107//peptidyl-threonine phosphorylation;GO:0008283//cell proliferation;GO:0046777//protein autophosphorylation;GO:0018108//peptidyl-tyrosine phosphorylation;GO:0018105//peptidyl-serine phosphorylation	GO:0004715//non-membrane spanning protein tyrosine kinase activity;GO:0005524//ATP binding;GO:0004674//protein serine/threonine kinase activity	GO:0005634//nucleus
CL1100.Contig7_C-W	1470	5	0.3868	0	0	1	0.0634	0	0	gi|301760166|ref|XP_002915888.1|	934.5	0	PREDICTED: dual specificity protein kinase CLK1-like [Ailuropoda melanoleuca]	gi|301760165|ref|XM_002915842.1|	2068	0	PREDICTED: Ailuropoda melanoleuca CDC-like kinase 1 (CLK1), mRNA	sp|P49759|CLK1_HUMAN	915	0	Dual specificity protein kinase CLK1 OS=Homo sapiens GN=CLK1 PE=1 SV=2	YBL016w	108	2e-23	COG0515	Serine/threonine protein kinase	K08823	0	934	aml:100471587	CDC-like kinase [EC:2.7.12.1]	GO:0018107//peptidyl-threonine phosphorylation;GO:0008283//cell proliferation;GO:0046777//protein autophosphorylation;GO:0018108//peptidyl-tyrosine phosphorylation;GO:0018105//peptidyl-serine phosphorylation	GO:0004715//non-membrane spanning protein tyrosine kinase activity;GO:0005524//ATP binding;GO:0004674//protein serine/threonine kinase activity	GO:0005634//nucleus
CL1100.Contig8_C-W	1569	14	1.0148	25	1.7294	13	0.7723	8	0.5186	gi|301760166|ref|XP_002915888.1|	991.9	0	PREDICTED: dual specificity protein kinase CLK1-like [Ailuropoda melanoleuca]	gi|13358931|dbj|AB056421.1|	2179	0	Macaca fascicularis brain cDNA, clone:QflA-14773, similar to human CDC-like kinase 1(CLK1), mRNA, NM_004071.1	sp|P49759|CLK1_HUMAN	969	0	Dual specificity protein kinase CLK1 OS=Homo sapiens GN=CLK1 PE=1 SV=2	YBL016w	131	4e-30	COG0515	Serine/threonine protein kinase	K08823	0	991	aml:100471587	CDC-like kinase [EC:2.7.12.1]	GO:0018107//peptidyl-threonine phosphorylation;GO:0008283//cell proliferation;GO:0046777//protein autophosphorylation;GO:0018108//peptidyl-tyrosine phosphorylation;GO:0018105//peptidyl-serine phosphorylation	GO:0004715//non-membrane spanning protein tyrosine kinase activity;GO:0005524//ATP binding;GO:0004674//protein serine/threonine kinase activity	GO:0005634//nucleus
CL1100.Contig9_C-W	1357	59	4.9446	47	3.7592	18	1.2363	5	0.3748	gi|178056669|ref|NP_001116571.1|	727.6	0	dual specificity protein kinase CLK1 [Sus scrofa] >gi|168199337|gb|ACA21281.1| CDC-like kinase 1 [Sus scrofa] >gi|168199339|gb|ACA21282.1| CDC-like kinase 1 [Sus scrofa]	gi|13358931|dbj|AB056421.1|	1709	0	Macaca fascicularis brain cDNA, clone:QflA-14773, similar to human CDC-like kinase 1(CLK1), mRNA, NM_004071.1	sp|P49759|CLK1_HUMAN	719	0	Dual specificity protein kinase CLK1 OS=Homo sapiens GN=CLK1 PE=1 SV=2	YBL016w	131	3e-30	COG0515	Serine/threonine protein kinase	K08823	0	727	ssc:100141471	CDC-like kinase [EC:2.7.12.1]	GO:0018107//peptidyl-threonine phosphorylation;GO:0008283//cell proliferation;GO:0046777//protein autophosphorylation;GO:0018108//peptidyl-tyrosine phosphorylation;GO:0018105//peptidyl-serine phosphorylation	GO:0004715//non-membrane spanning protein tyrosine kinase activity;GO:0005524//ATP binding;GO:0004674//protein serine/threonine kinase activity	GO:0005634//nucleus
CL1101.Contig1_C-W	610	3	0.5593	0	0	0	0	0	0	gi|344286724|ref|XP_003415107.1|	79.7	9e-14	PREDICTED: nucleoside diphosphate kinase 7-like [Loxodonta africana]	gi|338724520|ref|XM_001491236.3|	700	0	PREDICTED: Equus caballus nucleoside diphosphate kinase 7-like (LOC100058157), mRNA	sp|Q9Y5B8|NDK7_HUMAN	317	1e-86	Nucleoside diphosphate kinase 7 OS=Homo sapiens GN=NME7 PE=1 SV=1	CT500	108	5e-24	COG0105	Nucleoside diphosphate kinase	K00940	2e-87	322	mcc:704372	nucleoside-diphosphate kinase [EC:2.7.4.6]	-	-	-
CL1101.Contig2_C-W	886	3	0.3851	1	0.1225	0	0	2	0.2296	gi|344286724|ref|XP_003415107.1|	79.3	2e-13	PREDICTED: nucleoside diphosphate kinase 7-like [Loxodonta africana]	gi|332219489|ref|XM_003258839.1|	1070	0	PREDICTED: Nomascus leucogenys non-metastatic cells 7, protein expressed in (nucleoside-diphosphate kinase), transcript variant 2 (NME7), mRNA	sp|Q9Y5B8|NDK7_HUMAN	321	7e-138	Nucleoside diphosphate kinase 7 OS=Homo sapiens GN=NME7 PE=1 SV=1	CT500	109	5e-24	COG0105	Nucleoside diphosphate kinase	K00940	5e-138	326	mcc:704372	nucleoside-diphosphate kinase [EC:2.7.4.6]	GO:0006228//UTP biosynthetic process;GO:0006183//GTP biosynthetic process;GO:0006241//CTP biosynthetic process	GO:0004550//nucleoside diphosphate kinase activity;GO:0046872//metal ion binding;GO:0005524//ATP binding	-
CL1101.Contig3_C-W	774	5	0.7347	3	0.4207	1	0.1204	0	0	gi|344286724|ref|XP_003415107.1|	60.1	1e-07	PREDICTED: nucleoside diphosphate kinase 7-like [Loxodonta africana]	gi|338724520|ref|XM_001491236.3|	535	1e-149	PREDICTED: Equus caballus nucleoside diphosphate kinase 7-like (LOC100058157), mRNA	sp|Q9Y5B8|NDK7_HUMAN	417	2e-116	Nucleoside diphosphate kinase 7 OS=Homo sapiens GN=NME7 PE=1 SV=1	aq_1590	80.9	2e-15	COG0105	Nucleoside diphosphate kinase	K00940	1e-116	419	mcc:704372	nucleoside-diphosphate kinase [EC:2.7.4.6]	GO:0006228//UTP biosynthetic process;GO:0006183//GTP biosynthetic process;GO:0006241//CTP biosynthetic process	GO:0004550//nucleoside diphosphate kinase activity;GO:0046872//metal ion binding;GO:0005524//ATP binding	-
CL1102.Contig1_C-W	1691	319	21.4541	202	12.9654	144	7.9371	99	5.9547	gi|332256040|ref|XP_003277127.1|	772.3	0	PREDICTED: coiled-coil domain-containing protein 55 [Nomascus leucogenys]	gi|332256039|ref|XM_003277079.1|	1344	0	PREDICTED: Nomascus leucogenys coiled-coil domain containing 55 (CCDC55), mRNA	sp|Q9H0G5|NSRP1_HUMAN	760	0	Nuclear speckle splicing regulatory protein 1 OS=Homo sapiens GN=NSRP1 PE=1 SV=1	PA2976	56.6	1e-07	COG1530	Ribonucleases G and E	K13206	0	766	pon:100457893	coiled-coil domain-containing protein 55	-	-	GO:0016607//nuclear speck
CL1102.Contig2_C-W	780	0	0	0	0	2	0.239	0	0	gi|344290204|ref|XP_003416828.1|	418.7	1e-115	PREDICTED: nuclear speckle splicing regulatory protein 1 [Loxodonta africana]	gi|395849257|ref|XM_003797200.1|	684	0	PREDICTED: Otolemur garnettii nuclear speckle splicing regulatory protein 1 (NSRP1), mRNA	sp|Q9H0G5|NSRP1_HUMAN	404	1e-112	Nuclear speckle splicing regulatory protein 1 OS=Homo sapiens GN=NSRP1 PE=1 SV=1	SPAC140.02	50.4	3e-06	COG0724	RNA-binding proteins (RRM domain)	K13206	8e-113	406	pon:100457893	coiled-coil domain-containing protein 55	-	-	GO:0016607//nuclear speck
CL1103.Contig1_C-W	324	3	1.053	3	1.005	0	0	1	0.3139	gi|403288656|ref|XP_003935511.1|	52.8	5e-06	PREDICTED: ubiquitin-like-conjugating enzyme ATG3 [Saimiri boliviensis boliviensis]	gi|27695864|gb|BC043267.1|	406	1e-110	Homo sapiens ATG3 autophagy related 3 homolog (S. cerevisiae), mRNA (cDNA clone IMAGE:5296971)	sp|Q5I0S6|ATG3_XENTR	52.8	2e-07	Ubiquitin-like-conjugating enzyme ATG3 OS=Xenopus tropicalis GN=atg3 PE=2 SV=1	--	--	--	--	--	K08343	6e-07	52.8	acs:100558469	autophagy-related protein 3	-	-	-
CL1103.Contig2_C-W	1517	1348	101.057	549	39.2793	207	12.7182	274	18.3709	gi|395733306|ref|XP_002813334.2|	733	0	PREDICTED: ubiquitin-like-conjugating enzyme ATG3, partial [Pongo abelii]	gi|332817494|ref|XM_001155234.2|	1848	0	PREDICTED: Pan troglodytes ATG3 autophagy related 3 homolog (S. cerevisiae), transcript variant 1 (ATG3), mRNA	sp|Q0VCL3|ATG3_BOVIN	647	0	Ubiquitin-like-conjugating enzyme ATG3 OS=Bos taurus GN=ATG3 PE=2 SV=1	--	--	--	--	--	K08343	0	649	ecb:100061410	autophagy-related protein 3	GO:0043653//mitochondrial fragmentation involved in apoptotic process;GO:0000045//autophagic vacuole assembly;GO:0016567//protein ubiquitination;GO:0006612//protein targeting to membrane	GO:0019776//Atg8 ligase activity;GO:0019899//enzyme binding;GO:0019777//Atg12 ligase activity	GO:0005829//cytosol;GO:0000153//cytoplasmic ubiquitin ligase complex
CL1104.Contig1_C-W	650	27	4.724	10	1.6698	3	0.4302	11	1.7213	gi|355733834|gb|AES11157.1|	240.3	4e-62	hypothetical protein [Mustela putorius furo]	gi|395842954|ref|XM_003794224.1|	482	1e-133	PREDICTED: Otolemur garnettii mitochondrial ribosomal protein S17 (MRPS17), mRNA	sp|Q9Y2R5|RT17_HUMAN	223	3e-58	28S ribosomal protein S17, mitochondrial OS=Homo sapiens GN=MRPS17 PE=1 SV=1	aq_020	51.2	1e-06	COG0186	Ribosomal protein S17	K09228	2e-60	232	ssc:100521127	KRAB domain-containing zinc finger protein	-	-	-
CL1104.Contig2_C-W	897	10	1.2679	30	3.63	13	1.3508	12	1.3607	gi|355733834|gb|AES11157.1|	240.3	8e-62	hypothetical protein [Mustela putorius furo]	gi|395842954|ref|XM_003794224.1|	482	1e-132	PREDICTED: Otolemur garnettii mitochondrial ribosomal protein S17 (MRPS17), mRNA	sp|Q9Y2R5|RT17_HUMAN	223	6e-58	28S ribosomal protein S17, mitochondrial OS=Homo sapiens GN=MRPS17 PE=1 SV=1	aq_020	51.2	2e-06	COG0186	Ribosomal protein S17	K09228	1e-60	233	ssc:100521127	KRAB domain-containing zinc finger protein	-	-	-
CL1104.Contig3_C-W	328	4	1.3869	0	0	0	0	0	0	--	--	--	--	--	--	--	--	--	--	--	--	--	--	--	--	--	--	--	--	--	--	-	-	-
CL1105.Contig1_C-W	646	88	15.4922	37	6.2165	43	6.2041	33	5.1957	--	--	--	--	gi|6742111|emb|AL035089.21|	101	4e-18	Human DNA sequence from clone RP5-1030M6 on chromosome 20q12-13.2 Contains the 5' end of the C20orf100 gene for a novel HMG (high mobility group) box protein similar to KIAA0808, two novel genes and two CpG islands, complete sequence	--	--	--	--	--	--	--	--	--	--	--	--	--	--	-	-	-
CL1106.Contig1_C-W	266	7	2.9928	9	3.6723	10	3.504	5	1.9119	--	--	--	--	--	--	--	--	--	--	--	--	--	--	--	--	--	--	--	--	--	--	-	-	-
CL1106.Contig2_C-W	207	1	0.5494	0	0	1	0.4503	3	1.4741	--	--	--	--	gi|238909080|gb|AC234899.3|	67.9	1e-08	Oryctolagus cuniculus, clone 0805D11, complete sequence	--	--	--	--	--	--	--	--	--	--	--	--	--	--	-	-	-
CL1107.Contig1_C-W	293	0	0	0	0	2	0.6362	4	1.3885	--	--	--	--	gi|13876493|gb|AC026444.5|AC026444	65.9	8e-08	Homo sapiens chromosome 5 clone CTD-2299E8, complete sequence	--	--	--	--	--	--	--	--	--	--	--	--	--	--	-	-	-
CL1107.Contig2_C-W	553	0	0	0	0	68	11.461	49	9.0123	--	--	--	--	gi|163955246|gb|AC214816.3|	71.9	3e-09	Macaca mulatta BAC CH250-210N8 (Children's Hospital Oakland Research Institute Rhesus macaque Adult Male BAC Library) complete sequence	--	--	--	--	--	--	--	--	--	--	--	--	--	--	-	-	-
CL1107.Contig3_C-W	363	0	0	0	0	13	3.3379	3	0.8406	--	--	--	--	gi|163955246|gb|AC214816.3|	71.9	2e-09	Macaca mulatta BAC CH250-210N8 (Children's Hospital Oakland Research Institute Rhesus macaque Adult Male BAC Library) complete sequence	--	--	--	--	--	--	--	--	--	--	--	--	--	--	-	-	-
CL1108.Contig1_C-W	514	24	5.3102	53	11.1915	1	0.1813	1	0.1979	--	--	--	--	gi|89994756|gb|AC182359.3|	157	5e-35	Ictidomys tridecemlineatus clone VMRC20-329J14, complete sequence	--	--	--	--	--	--	--	--	--	--	--	--	--	--	-	-	-
CL1109.Contig1_C-W	200	3	1.7059	0	0	0	0	2	1.0171	gi|354481995|ref|XP_003503186.1|	122.5	5e-27	PREDICTED: zinc finger and BTB domain-containing protein 46 [Cricetulus griseus]	gi|397477211|ref|XM_003809924.1|	234	1e-58	PREDICTED: Pan paniscus zinc finger and BTB domain containing 46 (ZBTB46), mRNA	sp|Q8BID6|ZBT46_MOUSE	120	5e-28	Zinc finger and BTB domain-containing protein 46 OS=Mus musculus GN=Zbtb46 PE=1 SV=2	--	--	--	--	--	K10517	2e-27	120	rno:311718	zinc finger and BTB domain-containing protein 46	GO:0006355//regulation of transcription, DNA-dependent	GO:0003676//nucleic acid binding;GO:0008270//zinc ion binding	GO:0005634//nucleus
CL1109.Contig2_C-W	201	2	1.1316	2	1.08	0	0	4	2.0241	gi|21312398|ref|NP_082401.1|	95.9	5e-19	zinc finger and BTB domain-containing protein 46 isoform 2 [Mus musculus] >gi|34849563|gb|AAH58179.1| Zinc finger and BTB domain containing 46 [Mus musculus] >gi|123234564|emb|CAM21496.1| zinc finger and BTB domain containing 46 [Mus musculus]	gi|8246778|emb|AL121845.20|	172	3e-40	Human DNA sequence from clone RP4-583P15 on chromosome 20 Contains the 3' end of the TNFRSF6B gene for member 6 (decoy) of tumor necrosis factor receptor, the ARFRP1 gene for ADP-ribosylation factor related protein 1, the gene for a novel protein (KIAA1847, FLJ14972), the gene for a novel protein (FLJ20406), the SLC2A4RG gene for SLC2A4 regulator (GEF), the 3' end of the BTBD4 gene for BTB (POZ) …	sp|Q8BID6|ZBT46_MOUSE	87.8	5e-18	Zinc finger and BTB domain-containing protein 46 OS=Mus musculus GN=Zbtb46 PE=1 SV=2	--	--	--	--	--	K10517	8e-18	89	cfa:485980	zinc finger and BTB domain-containing protein 46	GO:0006355//regulation of transcription, DNA-dependent	GO:0003676//nucleic acid binding;GO:0008270//zinc ion binding	GO:0005634//nucleus
CL111.Contig1_C-W	673	0	0	0	0	0	0	0	0	gi|5729802|ref|NP_006692.1|	123.6	5e-76	thioredoxin-like protein 4A [Homo sapiens] >gi|13384656|ref|NP_079575.1| thioredoxin-like protein 4A isoform a [Mus musculus] >gi|386780898|ref|NP_001247795.1| thioredoxin-like protein 4A [Macaca mulatta] >gi|46577662|sp|P83876.1|TXN4A_HUMAN RecName: Full=Thioredoxin-like protein 4A; AltName: Full=DIM1 protein homolog; AltName: Full=Spliceosomal U5 snRNP-specific 15 kDa protein; AltName: Full=Thi…	gi|395830654|ref|XM_003788387.1|	406	1e-110	PREDICTED: Otolemur garnettii thioredoxin-like 4A (TXNL4A), mRNA	sp|P83877|TXN4A_MOUSE	185	2e-77	Thioredoxin-like protein 4A OS=Mus musculus GN=Txnl4a PE=2 SV=1	ECU02g1270	47.4	9e-13	COG0526	Thiol-disulfide isomerase and thioredoxins	K12859	8e-77	185	mcc:698969	U5 snRNP protein, DIM1 family	GO:0000245//spliceosomal complex assembly;GO:0051301//cell division;GO:0007067//mitosis	GO:0005515//protein binding	GO:0005681//spliceosomal complex;GO:0005682//U5 snRNP;GO:0005654//nucleoplasm;GO:0005737//cytoplasm
CL111.Contig2_C-W	629	0	0	0	0	0	0	0	0	gi|5729802|ref|NP_006692.1|	300.1	4e-80	thioredoxin-like protein 4A [Homo sapiens] >gi|13384656|ref|NP_079575.1| thioredoxin-like protein 4A isoform a [Mus musculus] >gi|386780898|ref|NP_001247795.1| thioredoxin-like protein 4A [Macaca mulatta] >gi|46577662|sp|P83876.1|TXN4A_HUMAN RecName: Full=Thioredoxin-like protein 4A; AltName: Full=DIM1 protein homolog; AltName: Full=Spliceosomal U5 snRNP-specific 15 kDa protein; AltName: Full=Thi…	gi|395830654|ref|XM_003788387.1|	630	1e-177	PREDICTED: Otolemur garnettii thioredoxin-like 4A (TXNL4A), mRNA	sp|P83877|TXN4A_MOUSE	300	2e-81	Thioredoxin-like protein 4A OS=Mus musculus GN=Txnl4a PE=2 SV=1	ECU02g1270	83.2	3e-16	COG0526	Thiol-disulfide isomerase and thioredoxins	K12859	7e-81	300	mcc:698969	U5 snRNP protein, DIM1 family	GO:0000245//spliceosomal complex assembly;GO:0051301//cell division;GO:0007067//mitosis	GO:0005515//protein binding	GO:0005681//spliceosomal complex;GO:0005682//U5 snRNP;GO:0005654//nucleoplasm;GO:0005737//cytoplasm
CL111.Contig3_C-W	674	0	0	0	0	1	0.1383	0	0	gi|5729802|ref|NP_006692.1|	300.1	5e-80	thioredoxin-like protein 4A [Homo sapiens] >gi|13384656|ref|NP_079575.1| thioredoxin-like protein 4A isoform a [Mus musculus] >gi|386780898|ref|NP_001247795.1| thioredoxin-like protein 4A [Macaca mulatta] >gi|46577662|sp|P83876.1|TXN4A_HUMAN RecName: Full=Thioredoxin-like protein 4A; AltName: Full=DIM1 protein homolog; AltName: Full=Spliceosomal U5 snRNP-specific 15 kDa protein; AltName: Full=Thi…	gi|395830654|ref|XM_003788387.1|	630	1e-177	PREDICTED: Otolemur garnettii thioredoxin-like 4A (TXNL4A), mRNA	sp|P83877|TXN4A_MOUSE	300	2e-81	Thioredoxin-like protein 4A OS=Mus musculus GN=Txnl4a PE=2 SV=1	ECU02g1270	83.2	4e-16	COG0526	Thiol-disulfide isomerase and thioredoxins	K12859	8e-81	300	mcc:698969	U5 snRNP protein, DIM1 family	GO:0000245//spliceosomal complex assembly;GO:0051301//cell division;GO:0007067//mitosis	GO:0005515//protein binding	GO:0005681//spliceosomal complex;GO:0005682//U5 snRNP;GO:0005654//nucleoplasm;GO:0005737//cytoplasm
CL111.Contig4_C-W	718	1	0.1584	8	1.2093	2	0.2596	1	0.1417	gi|5729802|ref|NP_006692.1|	123.6	6e-76	thioredoxin-like protein 4A [Homo sapiens] >gi|13384656|ref|NP_079575.1| thioredoxin-like protein 4A isoform a [Mus musculus] >gi|386780898|ref|NP_001247795.1| thioredoxin-like protein 4A [Macaca mulatta] >gi|46577662|sp|P83876.1|TXN4A_HUMAN RecName: Full=Thioredoxin-like protein 4A; AltName: Full=DIM1 protein homolog; AltName: Full=Spliceosomal U5 snRNP-specific 15 kDa protein; AltName: Full=Thi…	gi|395830654|ref|XM_003788387.1|	406	1e-110	PREDICTED: Otolemur garnettii thioredoxin-like 4A (TXNL4A), mRNA	sp|P83877|TXN4A_MOUSE	185	3e-77	Thioredoxin-like protein 4A OS=Mus musculus GN=Txnl4a PE=2 SV=1	ECU02g1270	47.4	1e-12	COG0526	Thiol-disulfide isomerase and thioredoxins	K12859	1e-76	185	mcc:698969	U5 snRNP protein, DIM1 family	GO:0000245//spliceosomal complex assembly;GO:0051301//cell division;GO:0007067//mitosis	GO:0005515//protein binding	GO:0005681//spliceosomal complex;GO:0005682//U5 snRNP;GO:0005654//nucleoplasm;GO:0005737//cytoplasm
CL111.Contig5_C-W	554	7	1.437	10	1.9591	6	1.0094	4	0.7344	gi|351698256|gb|EHB01175.1|	114	3e-54	Thioredoxin-like protein 4A [Heterocephalus glaber]	gi|395750023|ref|XM_002828345.2|	438	1e-119	PREDICTED: Pongo abelii thioredoxin-like 4A, transcript variant 1 (TXNL4A), mRNA	sp|P83877|TXN4A_MOUSE	121	5e-55	Thioredoxin-like protein 4A OS=Mus musculus GN=Txnl4a PE=2 SV=1	ECU02g1270	45.1	1e-07	COG0526	Thiol-disulfide isomerase and thioredoxins	K12859	2e-54	121	mcc:698969	U5 snRNP protein, DIM1 family	GO:0000245//spliceosomal complex assembly;GO:0051301//cell division;GO:0007067//mitosis	GO:0005515//protein binding	GO:0005681//spliceosomal complex;GO:0005682//U5 snRNP;GO:0005654//nucleoplasm;GO:0005737//cytoplasm
CL1110.Contig1_C-W	799	20	2.8467	29	3.9394	31	3.6162	28	3.5643	gi|159164708|pdb|2JNJ|A	142.9	1e-32	Chain A, Solution Structure Of The P8 Tfiih Subunit >gi|159164709|pdb|2JNJ|B Chain B, Solution Structure Of The P8 Tfiih Subunit	gi|402867837|ref|XM_003897989.1|	400	1e-108	PREDICTED: Papio anubis general transcription factor IIH, polypeptide 5 (GTF2H5), mRNA	sp|Q6ZYL4|TF2H5_HUMAN	140	2e-33	General transcription factor IIH subunit 5 OS=Homo sapiens GN=GTF2H5 PE=1 SV=1	--	--	--	--	--	K10845	8e-33	140	ssc:100739493	TFIIH basal transcription factor complex TTD-A subunit	GO:0006289//nucleotide-excision repair;GO:0006355//regulation of transcription, DNA-dependent	GO:0003677//DNA binding	GO:0005634//nucleus
CL1110.Contig2_C-W	407	1	0.2794	9	2.4001	5	1.145	6	1.4994	gi|159164708|pdb|2JNJ|A	142.9	3e-33	Chain A, Solution Structure Of The P8 Tfiih Subunit >gi|159164709|pdb|2JNJ|B Chain B, Solution Structure Of The P8 Tfiih Subunit	gi|402867839|ref|XM_003897990.1|	373	1e-100	PREDICTED: Papio anubis general transcription factor IIH, polypeptide 5 (GTF2H5), mRNA	sp|Q6ZYL4|TF2H5_HUMAN	140	6e-34	General transcription factor IIH subunit 5 OS=Homo sapiens GN=GTF2H5 PE=1 SV=1	--	--	--	--	--	K10845	2e-33	140	ssc:100739493	TFIIH basal transcription factor complex TTD-A subunit	GO:0006289//nucleotide-excision repair;GO:0006355//regulation of transcription, DNA-dependent	GO:0003677//DNA binding	GO:0005634//nucleus
CL1111.Contig1_C-W	218	1	0.5217	6	2.9873	2	0.8551	0	0	--	--	--	--	--	--	--	--	--	--	--	--	--	--	--	--	--	--	--	--	--	--	-	-	-
CL1111.Contig2_C-W	952	0	0	0	0	0	0	0	0	gi|297698958|ref|XP_002826571.1|	382.9	1e-104	PREDICTED: nucleolar protein 3 isoform 1 [Pongo abelii]	gi|395747968|ref|XM_002826525.2|	521	1e-144	PREDICTED: Pongo abelii nucleolar protein 3 (apoptosis repressor with CARD domain), transcript variant 1 (NOL3), mRNA	sp|Q9D1X0|NOL3_MOUSE	354	1e-97	Nucleolar protein 3 OS=Mus musculus GN=Nol3 PE=1 SV=1	BH0971	57	5e-08	COG1511	Predicted membrane protein	K12797	3e-15	83.2	cfa:100688481	caspase recruitment domain-containing protein 6	GO:0008380//RNA splicing;GO:0006397//mRNA processing;GO:0001666//response to hypoxia	GO:0042802//identical protein binding;GO:0003723//RNA binding	GO:0005730//nucleolus;GO:0016528//sarcoplasm;GO:0005829//cytosol;GO:0005739//mitochondrion
CL1111.Contig3_C-W	646	0	0	0	0	0	0	0	0	gi|395854008|ref|XP_003799490.1|	191.8	1e-47	PREDICTED: nucleolar protein 3 [Otolemur garnettii]	gi|395854007|ref|XM_003799442.1|	343	6e-91	PREDICTED: Otolemur garnettii nucleolar protein 3 (apoptosis repressor with CARD domain) (NOL3), mRNA	sp|Q9D1X0|NOL3_MOUSE	191	8e-49	Nucleolar protein 3 OS=Mus musculus GN=Nol3 PE=1 SV=1	--	--	--	--	--	K12797	1e-15	83.2	cfa:100688481	caspase recruitment domain-containing protein 6	GO:0008380//RNA splicing;GO:0006397//mRNA processing;GO:0001666//response to hypoxia	GO:0042802//identical protein binding;GO:0003723//RNA binding	GO:0005730//nucleolus;GO:0016528//sarcoplasm;GO:0005829//cytosol;GO:0005739//mitochondrion
CL1111.Contig4_C-W	1260	1	0.0903	3	0.2584	0	0	1	0.0807	gi|297698958|ref|XP_002826571.1|	380.9	6e-104	PREDICTED: nucleolar protein 3 isoform 1 [Pongo abelii]	gi|395747968|ref|XM_002826525.2|	521	1e-144	PREDICTED: Pongo abelii nucleolar protein 3 (apoptosis repressor with CARD domain), transcript variant 1 (NOL3), mRNA	sp|Q9D1X0|NOL3_MOUSE	354	2e-97	Nucleolar protein 3 OS=Mus musculus GN=Nol3 PE=1 SV=1	BH0971	57	7e-08	COG1511	Predicted membrane protein	K12797	4e-15	83.2	cfa:100688481	caspase recruitment domain-containing protein 6	GO:0008380//RNA splicing;GO:0006397//mRNA processing;GO:0001666//response to hypoxia	GO:0042802//identical protein binding;GO:0003723//RNA binding	GO:0005730//nucleolus;GO:0016528//sarcoplasm;GO:0005829//cytosol;GO:0005739//mitochondrion
CL1111.Contig5_C-W	954	0	0	2	0.2275	0	0	0	0	gi|395854008|ref|XP_003799490.1|	191.8	3e-47	PREDICTED: nucleolar protein 3 [Otolemur garnettii]	gi|395854007|ref|XM_003799442.1|	343	8e-91	PREDICTED: Otolemur garnettii nucleolar protein 3 (apoptosis repressor with CARD domain) (NOL3), mRNA	sp|Q9D1X0|NOL3_MOUSE	191	2e-48	Nucleolar protein 3 OS=Mus musculus GN=Nol3 PE=1 SV=1	--	--	--	--	--	K12797	3e-15	83.2	cfa:100688481	caspase recruitment domain-containing protein 6	GO:0008380//RNA splicing;GO:0006397//mRNA processing;GO:0001666//response to hypoxia	GO:0042802//identical protein binding;GO:0003723//RNA binding	GO:0005730//nucleolus;GO:0016528//sarcoplasm;GO:0005829//cytosol;GO:0005739//mitochondrion
CL1111.Contig6_C-W	938	18	2.1824	2	0.2314	0	0	4	0.4337	gi|297698958|ref|XP_002826571.1|	385.6	1e-105	PREDICTED: nucleolar protein 3 isoform 1 [Pongo abelii]	gi|395747968|ref|XM_002826525.2|	521	1e-144	PREDICTED: Pongo abelii nucleolar protein 3 (apoptosis repressor with CARD domain), transcript variant 1 (NOL3), mRNA	sp|Q9D1X0|NOL3_MOUSE	354	1e-97	Nucleolar protein 3 OS=Mus musculus GN=Nol3 PE=1 SV=1	BH0971	57	5e-08	COG1511	Predicted membrane protein	K12797	3e-15	83.2	cfa:100688481	caspase recruitment domain-containing protein 6	GO:0008380//RNA splicing;GO:0006397//mRNA processing;GO:0001666//response to hypoxia	GO:0042802//identical protein binding;GO:0003723//RNA binding	GO:0005730//nucleolus;GO:0016528//sarcoplasm;GO:0005829//cytosol;GO:0005739//mitochondrion
CL1111.Contig7_C-W	848	0	0	1	0.128	0	0	1	0.1199	gi|395854008|ref|XP_003799490.1|	191.8	3e-47	PREDICTED: nucleolar protein 3 [Otolemur garnettii]	gi|395854007|ref|XM_003799442.1|	343	7e-91	PREDICTED: Otolemur garnettii nucleolar protein 3 (apoptosis repressor with CARD domain) (NOL3), mRNA	sp|Q9D1X0|NOL3_MOUSE	191	1e-48	Nucleolar protein 3 OS=Mus musculus GN=Nol3 PE=1 SV=1	--	--	--	--	--	K12797	2e-15	83.2	cfa:100688481	caspase recruitment domain-containing protein 6	GO:0008380//RNA splicing;GO:0006397//mRNA processing;GO:0001666//response to hypoxia	GO:0042802//identical protein binding;GO:0003723//RNA binding	GO:0005730//nucleolus;GO:0016528//sarcoplasm;GO:0005829//cytosol;GO:0005739//mitochondrion
CL1111.Contig8_C-W	1154	2	0.1971	2	0.1881	2	0.1615	0	0	gi|297698958|ref|XP_002826571.1|	380.9	5e-104	PREDICTED: nucleolar protein 3 isoform 1 [Pongo abelii]	gi|395747968|ref|XM_002826525.2|	521	1e-144	PREDICTED: Pongo abelii nucleolar protein 3 (apoptosis repressor with CARD domain), transcript variant 1 (NOL3), mRNA	sp|Q9D1X0|NOL3_MOUSE	354	2e-97	Nucleolar protein 3 OS=Mus musculus GN=Nol3 PE=1 SV=1	BH0971	57	6e-08	COG1511	Predicted membrane protein	K12797	4e-15	83.2	cfa:100688481	caspase recruitment domain-containing protein 6	GO:0008380//RNA splicing;GO:0006397//mRNA processing;GO:0001666//response to hypoxia	GO:0042802//identical protein binding;GO:0003723//RNA binding	GO:0005730//nucleolus;GO:0016528//sarcoplasm;GO:0005829//cytosol;GO:0005739//mitochondrion
CL1112.Contig1_C-W	683	44	7.3265	4	0.6356	4	0.5459	31	4.6164	gi|222051480|dbj|BAH15193.1|	448.7	9e-125	spinster2 [Mus musculus]	gi|395853179|ref|XM_003799046.1|	981	0	PREDICTED: Otolemur garnettii spinster homolog 2 (Drosophila) (SPNS2), mRNA	sp|Q91VM4|SPNS2_MOUSE	448	4e-126	Protein spinster homolog 2 OS=Mus musculus GN=Spns2 PE=2 SV=2	CC0336	69.3	5e-12	COG0477	Permeases of the major facilitator superfamily	K08204	3e-06	52.4	mdo:100011322	MFS transporter, OCT family, solute carrier family 22 (organic anion transporter), member 7	GO:0006869//lipid transport;GO:0055085//transmembrane transport	-	GO:0016021//integral to membrane
CL1112.Contig2_C-W	1579	28	2.0167	33	2.2683	14	0.8264	15	0.9662	gi|359319850|ref|XP_003639185.1|	731.9	0	PREDICTED: protein spinster homolog 1-like isoform 1 [Canis lupus familiaris]	gi|403277227|ref|XM_003930227.1|	1516	0	PREDICTED: Saimiri boliviensis boliviensis spinster homolog 1 (Drosophila) (SPNS1), mRNA	sp|Q9H2V7|SPNS1_HUMAN	722	0	Protein spinster homolog 1 OS=Homo sapiens GN=SPNS1 PE=1 SV=1	CC0336	107	6e-23	COG0477	Permeases of the major facilitator superfamily	K13911	4e-09	63.5	ptr:739882	basic salivary proline-rich protein 1/2	GO:0055085//transmembrane transport;GO:0006869//lipid transport	GO:0005515//protein binding	GO:0005743//mitochondrial inner membrane;GO:0016021//integral to membrane
CL1112.Contig3_C-W	1652	63	4.337	43	2.8251	23	1.2977	29	1.7855	gi|359319850|ref|XP_003639185.1|	899.4	0	PREDICTED: protein spinster homolog 1-like isoform 1 [Canis lupus familiaris]	gi|403277227|ref|XM_003930227.1|	1953	0	PREDICTED: Saimiri boliviensis boliviensis spinster homolog 1 (Drosophila) (SPNS1), mRNA	sp|Q08DX7|SPNS1_BOVIN	887	0	Protein spinster homolog 1 OS=Bos taurus GN=SPNS1 PE=2 SV=1	CC0336	125	2e-28	COG0477	Permeases of the major facilitator superfamily	K13911	8e-09	62.8	ptr:739882	basic salivary proline-rich protein 1/2	GO:0055085//transmembrane transport;GO:0006869//lipid transport	GO:0005515//protein binding	GO:0005743//mitochondrial inner membrane;GO:0016021//integral to membrane
CL1113.Contig1_C-W	485	1	0.2345	4	0.8951	3	0.5765	1	0.2097	--	--	--	--	gi|238231452|ref|NM_001947.3|	103	7e-19	Homo sapiens dual specificity phosphatase 7 (DUSP7), mRNA	--	--	--	--	--	--	--	--	--	--	--	--	--	--	-	-	-
CL1113.Contig2_C-W	3269	1099	38.2336	492	16.3353	202	5.7594	317	9.863	gi|148689185|gb|EDL21132.1|	807.7	0	dual specificity phosphatase 7 [Mus musculus]	gi|238231452|ref|NM_001947.3|	1709	0	Homo sapiens dual specificity phosphatase 7 (DUSP7), mRNA	sp|Q91Z46|DUS7_MOUSE	807	0	Dual specificity protein phosphatase 7 OS=Mus musculus GN=Dusp7 PE=2 SV=4	SPBC17A3.06	85.1	7e-16	COG2453	Predicted protein-tyrosine phosphatase	K04459	0	807	mmu:235584	dual specificity phosphatase [EC:3.1.3.16 3.1.3.48]	GO:0035335//peptidyl-tyrosine dephosphorylation;GO:0002756//MyD88-independent toll-like receptor signaling pathway;GO:0051403//stress-activated MAPK cascade;GO:0034130//toll-like receptor 1 signaling pathway;GO:0000188//inactivation of MAPK activity;GO:0002755//MyD88-dependent toll-like receptor signaling pathway;GO:0034142//toll-like receptor 4 signaling pathway;GO:0048011//nerve growth factor r…	GO:0017017//MAP kinase tyrosine/serine/threonine phosphatase activity;GO:0004725//protein tyrosine phosphatase activity;GO:0005515//protein binding	GO:0005829//cytosol;GO:0005654//nucleoplasm
CL1114.Contig1_C-W	452	2	0.5032	0	0	0	0	0	0	gi|403275342|ref|XP_003929409.1|	53.1	4e-06	PREDICTED: integrator complex subunit 2 [Saimiri boliviensis boliviensis]	gi|338710987|ref|XM_001503757.3|	577	1e-161	PREDICTED: Equus caballus integrator complex subunit 2 (INTS2), mRNA	sp|Q9H0H0|INT2_HUMAN	244	5e-65	Integrator complex subunit 2 OS=Homo sapiens GN=INTS2 PE=1 SV=2	--	--	--	--	--	K13139	3e-65	246	cfa:610121	integrator complex subunit 2	-	-	-
CL1114.Contig2_C-W	483	7	1.6482	5	1.1236	0	0	3	0.6317	gi|403275342|ref|XP_003929409.1|	316.2	2e-85	PREDICTED: integrator complex subunit 2 [Saimiri boliviensis boliviensis]	gi|295851360|ref|XR_085334.2|	733	0	PREDICTED: Oryctolagus cuniculus integrator complex subunit 2 (LOC100350777), miscRNA	sp|Q9H0H0|INT2_HUMAN	309	1e-84	Integrator complex subunit 2 OS=Homo sapiens GN=INTS2 PE=1 SV=2	--	--	--	--	--	K13139	1e-84	311	cfa:610121	integrator complex subunit 2	GO:0016180//snRNA processing	GO:0005515//protein binding	GO:0031965//nuclear membrane;GO:0016021//integral to membrane;GO:0032039//integrator complex
CL1115.Contig1_C-W	399	18	5.1305	8	2.1762	8	1.8688	7	1.7844	gi|402866550|ref|XP_003897442.1|	102.1	7e-21	PREDICTED: FK506-binding protein-like [Papio anubis]	gi|193506888|gb|EU153401.1|	186	5e-44	Felis catus FLA extended class II, class II, class III, proximal and central class I region genomic sequence	sp|Q9UIM3|FKBPL_HUMAN	92.4	2e-19	FK506-binding protein-like OS=Homo sapiens GN=FKBPL PE=1 SV=1	--	--	--	--	--	--	--	--	--	--	GO:0009314//response to radiation;GO:0018208//peptidyl-proline modification	GO:0005528//FK506 binding;GO:0003755//peptidyl-prolyl cis-trans isomerase activity	GO:0016020//membrane;GO:0005634//nucleus
CL1115.Contig2_C-W	436	19	4.956	6	1.4936	7	1.4964	9	2.0995	gi|402866550|ref|XP_003897442.1|	102.1	7e-21	PREDICTED: FK506-binding protein-like [Papio anubis]	gi|193506888|gb|EU153401.1|	186	5e-44	Felis catus FLA extended class II, class II, class III, proximal and central class I region genomic sequence	sp|Q9UIM3|FKBPL_HUMAN	92.4	3e-19	FK506-binding protein-like OS=Homo sapiens GN=FKBPL PE=1 SV=1	--	--	--	--	--	--	--	--	--	--	GO:0009314//response to radiation;GO:0018208//peptidyl-proline modification	GO:0005528//FK506 binding;GO:0003755//peptidyl-prolyl cis-trans isomerase activity	GO:0016020//membrane;GO:0005634//nucleus
CL1116.Contig1_C-W	217	7	3.6686	7	3.5012	0	0	0	0	--	--	--	--	--	--	--	--	--	--	--	--	--	--	--	--	--	--	--	--	--	--	-	-	-
CL1116.Contig2_C-W	987	35	4.0329	42	4.6186	54	5.0994	5	0.5153	--	--	--	--	--	--	--	--	--	--	--	--	--	--	--	--	--	--	--	--	--	--	-	-	-
CL1117.Contig1_C-W	1817	22	1.377	4	0.2389	3	0.1539	10	0.5598	gi|291414390|ref|XP_002723440.1|	910.6	0	PREDICTED: BTG3 associated nuclear protein isoform 2 [Oryctolagus cuniculus]	gi|109698607|ref|NM_017869.3|	1594	0	Homo sapiens BTG3 associated nuclear protein (BANP), transcript variant 1, mRNA	sp|Q8VBU8|BANP_MOUSE	876	0	Protein BANP OS=Mus musculus GN=Banp PE=1 SV=1	--	--	--	--	--	K03283	1e-06	55.5	ptr:450139	heat shock 70kDa protein 1/8	GO:0007049//cell cycle;GO:0016568//chromatin modification;GO:0007275//multicellular organismal development	GO:0003677//DNA binding	GO:0005634//nucleus
CL1117.Contig2_C-W	1977	14	0.8053	5	0.2745	1	0.0471	5	0.2572	gi|390478018|ref|XP_002761296.2|	979.9	0	PREDICTED: protein BANP [Callithrix jacchus]	gi|348550251|ref|XM_003460898.1|	1802	0	PREDICTED: Cavia porcellus protein BANP-like, transcript variant 1 (LOC100729400), mRNA	sp|Q8VBU8|BANP_MOUSE	969	0	Protein BANP OS=Mus musculus GN=Banp PE=1 SV=1	--	--	--	--	--	--	--	--	--	--	GO:0016568//chromatin modification;GO:0007275//multicellular organismal development;GO:0007049//cell cycle;GO:0006355//regulation of transcription, DNA-dependent	GO:0003677//DNA binding;GO:0005515//protein binding	GO:0005634//nucleus
CL1118.Contig1_C-W	786	0	0	2	0.2762	13	1.5416	16	2.0704	gi|149039179|gb|EDL93399.1|	331.3	2e-89	Rsb-66 protein, isoform CRA_a [Rattus norvegicus]	gi|332255440|ref|XM_003276792.1|	694	0	PREDICTED: Nomascus leucogenys uncharacterized protein C9orf9-like (LOC100588012), mRNA	sp|Q7TPM5|CI009_MOUSE	321	1e-87	Uncharacterized protein C9orf9 homolog OS=Mus musculus PE=2 SV=1	--	--	--	--	--	--	--	--	--	--	-	-	-
CL1118.Contig2_C-W	911	29	3.6203	14	1.668	8	0.8185	16	1.7864	gi|296191076|ref|XP_002743467.1|	404.8	2e-111	PREDICTED: uncharacterized protein C9orf9 [Callithrix jacchus]	gi|15277898|gb|BC012940.1|	583	1e-163	Homo sapiens chromosome 9 open reading frame 9, mRNA (cDNA clone MGC:21178 IMAGE:4478288), complete cds	sp|Q96E40|CI009_HUMAN	386	4e-107	Uncharacterized protein C9orf9 OS=Homo sapiens GN=C9orf9 PE=2 SV=1	--	--	--	--	--	--	--	--	--	--	-	-	-
CL1119.Contig1_C-W	1078	19	2.0045	23	2.3157	11	0.9511	0	0	gi|339717650|pdb|3RIP|A	103.2	2e-20	Chain A, Crystal Structure Of Human Gamma-Tubulin Complex Protein 4 (Gcp4)	gi|297296270|ref|XM_002808446.1|	287	5e-74	PREDICTED: Macaca mulatta gamma-tubulin complex component 4-like (76P), mRNA	sp|Q9D4F8|GCP4_MOUSE	102	1e-21	Gamma-tubulin complex component 4 OS=Mus musculus GN=Tubgcp4 PE=2 SV=2	--	--	--	--	--	--	--	--	--	--	GO:0006461//protein complex assembly;GO:0000086//G2/M transition of mitotic cell cycle;GO:0007020//microtubule nucleation	GO:0005200//structural constituent of cytoskeleton	GO:0005813//centrosome;GO:0000922//spindle pole;GO:0005829//cytosol;GO:0008274//gamma-tubulin ring complex;GO:0005874//microtubule
CL1119.Contig2_C-W	1483	10	0.7669	6	0.4391	2	0.1257	3	0.2058	gi|339717650|pdb|3RIP|A	463.4	1e-128	Chain A, Crystal Structure Of Human Gamma-Tubulin Complex Protein 4 (Gcp4)	gi|397467879|ref|XM_003805580.1|	1100	0	PREDICTED: Pan paniscus tubulin, gamma complex associated protein 4 (TUBGCP4), mRNA	sp|Q9UGJ1|GCP4_HUMAN	462	8e-130	Gamma-tubulin complex component 4 OS=Homo sapiens GN=TUBGCP4 PE=1 SV=1	--	--	--	--	--	--	--	--	--	--	GO:0006461//protein complex assembly;GO:0000086//G2/M transition of mitotic cell cycle;GO:0007020//microtubule nucleation	GO:0005200//structural constituent of cytoskeleton	GO:0005813//centrosome;GO:0000922//spindle pole;GO:0005829//cytosol;GO:0008274//gamma-tubulin ring complex;GO:0005874//microtubule
CL1119.Contig3_C-W	1677	14	0.9494	132	8.5431	36	2.0008	5	0.3033	gi|339717650|pdb|3RIP|A	180.6	1e-43	Chain A, Crystal Structure Of Human Gamma-Tubulin Complex Protein 4 (Gcp4)	gi|34534163|dbj|AK127306.1|	490	1e-134	Homo sapiens cDNA FLJ45374 fis, clone BRHIP3019643	sp|Q9D4F8|GCP4_MOUSE	179	1e-44	Gamma-tubulin complex component 4 OS=Mus musculus GN=Tubgcp4 PE=2 SV=2	--	--	--	--	--	--	--	--	--	--	GO:0006461//protein complex assembly;GO:0000086//G2/M transition of mitotic cell cycle;GO:0007020//microtubule nucleation	GO:0005200//structural constituent of cytoskeleton	GO:0005813//centrosome;GO:0000922//spindle pole;GO:0005829//cytosol;GO:0008274//gamma-tubulin ring complex;GO:0005874//microtubule
CL112.Contig1_C-W	224	0	0	0	0	4	1.6644	10	4.5407	--	--	--	--	gi|402864260|ref|XM_003896342.1|	125	8e-26	PREDICTED: Papio anubis lanosterol 14-alpha demethylase-like (LOC101018881), mRNA	--	--	--	--	--	--	--	--	--	--	--	--	--	--	-	-	-
CL112.Contig2_C-W	2624	112	4.8542	89	3.6813	704	25.0063	837	32.4435	gi|355732169|gb|AES10612.1|	961.4	0	Cytochrome P450 51A1 [Mustela putorius furo]	gi|397476825|ref|XM_003809744.1|	2109	0	PREDICTED: Pan paniscus lanosterol 14-alpha demethylase-like (LOC100985833), mRNA	sp|Q4R8S6|CP51A_MACFA	957	0	Lanosterol 14-alpha demethylase OS=Macaca fascicularis GN=CYP51A1 PE=2 SV=2	SPAC13A11.02c	336	1e-91	COG2124	Cytochrome P450	K05917	0	961	cfa:475225	cytochrome P450, family 51 (sterol 14-demethylase) [EC:1.14.13.70]	GO:0032259//methylation;GO:0006695//cholesterol biosynthetic process;GO:0055114//oxidation-reduction process	GO:0008398//sterol 14-demethylase activity;GO:0009055//electron carrier activity;GO:0020037//heme binding;GO:0008168//methyltransferase activity	GO:0005789//endoplasmic reticulum membrane;GO:0016021//integral to membrane
CL1120.Contig1_C-W	1285	0	0	0	0	18	1.3056	12	0.9498	gi|344281359|ref|XP_003412447.1|	40.8	7e-76	PREDICTED: indoleamine 2,3-dioxygenase 2 [Loxodonta africana]	gi|344281358|ref|XM_003412399.1|	369	2e-98	PREDICTED: Loxodonta africana indoleamine 2,3-dioxygenase 2 (IDO2), mRNA	sp|Q8R0V5|I23O2_MOUSE	263	4e-75	Indoleamine 2,3-dioxygenase 2 OS=Mus musculus GN=Ido2 PE=1 SV=2	--	--	--	--	--	K00463	2e-74	261	pon:100435160	indoleamine 2,3-dioxygenase [EC:1.13.11.52]	GO:0019441//tryptophan catabolic process to kynurenine;GO:0055114//oxidation-reduction process	GO:0004833//tryptophan 2,3-dioxygenase activity;GO:0020037//heme binding;GO:0033754//indoleamine 2,3-dioxygenase activity	GO:0005829//cytosol
CL1120.Contig2_C-W	234	0	0	0	0	1	0.3983	0	0	--	--	--	--	gi|344281358|ref|XM_003412399.1|	61.9	1e-06	PREDICTED: Loxodonta africana indoleamine 2,3-dioxygenase 2 (IDO2), mRNA	--	--	--	--	--	--	--	--	--	--	--	--	--	--	-	-	-
CL1120.Contig3_C-W	1757	0	0	0	0	12	0.6366	3	0.1737	gi|297682756|ref|XP_002819076.1|	261.9	1e-159	PREDICTED: indoleamine 2,3-dioxygenase 2 [Pongo abelii]	gi|297682755|ref|XM_002819030.1|	549	1e-152	PREDICTED: Pongo abelii indoleamine 2,3-dioxygenase 2 (IDO2), mRNA	sp|Q6ZQW0|I23O2_HUMAN	322	2e-158	Indoleamine 2,3-dioxygenase 2 OS=Homo sapiens GN=IDO2 PE=1 SV=3	--	--	--	--	--	K00463	2e-160	328	pon:100435160	indoleamine 2,3-dioxygenase [EC:1.13.11.52]	GO:0019441//tryptophan catabolic process to kynurenine;GO:0055114//oxidation-reduction process	GO:0004833//tryptophan 2,3-dioxygenase activity;GO:0020037//heme binding;GO:0033754//indoleamine 2,3-dioxygenase activity	GO:0005829//cytosol
CL1120.Contig4_C-W	719	0	0	0	0	9	1.1667	2	0.2829	gi|297682756|ref|XP_002819076.1|	206.1	1e-51	PREDICTED: indoleamine 2,3-dioxygenase 2 [Pongo abelii]	gi|225380668|gb|AC234137.4|	325	1e-85	Homo sapiens FOSMID clone ABC12-49048300N24 from chromosome 8, complete sequence	sp|Q6ZQW0|I23O2_HUMAN	202	7e-52	Indoleamine 2,3-dioxygenase 2 OS=Homo sapiens GN=IDO2 PE=1 SV=3	--	--	--	--	--	K00463	2e-52	206	pon:100435160	indoleamine 2,3-dioxygenase [EC:1.13.11.52]	GO:0019441//tryptophan catabolic process to kynurenine;GO:0055114//oxidation-reduction process	GO:0004833//tryptophan 2,3-dioxygenase activity;GO:0020037//heme binding;GO:0033754//indoleamine 2,3-dioxygenase activity	GO:0005829//cytosol
CL1120.Contig5_C-W	2060	0	0	1	0.0527	16	0.7239	17	0.8394	gi|344281359|ref|XP_003412447.1|	682.6	0	PREDICTED: indoleamine 2,3-dioxygenase 2 [Loxodonta africana]	gi|297682755|ref|XM_002819030.1|	1041	0	PREDICTED: Pongo abelii indoleamine 2,3-dioxygenase 2 (IDO2), mRNA	sp|Q6ZQW0|I23O2_HUMAN	673	0	Indoleamine 2,3-dioxygenase 2 OS=Homo sapiens GN=IDO2 PE=1 SV=3	--	--	--	--	--	K00463	0	681	pon:100435160	indoleamine 2,3-dioxygenase [EC:1.13.11.52]	GO:0019441//tryptophan catabolic process to kynurenine;GO:0055114//oxidation-reduction process	GO:0004833//tryptophan 2,3-dioxygenase activity;GO:0020037//heme binding;GO:0033754//indoleamine 2,3-dioxygenase activity	GO:0005829//cytosol
CL1120.Contig6_C-W	1890	0	0	0	0	4	0.1973	3	0.1614	gi|224080904|ref|XP_002194614.1|	166.8	2e-93	PREDICTED: similar to indoleamine-pyrrole 2,3 dioxygenase [Taeniopygia guttata]	gi|344281358|ref|XM_003412399.1|	507	1e-140	PREDICTED: Loxodonta africana indoleamine 2,3-dioxygenase 2 (IDO2), mRNA	sp|Q6ZQW0|I23O2_HUMAN	303	1e-81	Indoleamine 2,3-dioxygenase 2 OS=Homo sapiens GN=IDO2 PE=1 SV=3	--	--	--	--	--	K00463	4e-94	202	tgu:100219367	indoleamine 2,3-dioxygenase [EC:1.13.11.52]	GO:0019441//tryptophan catabolic process to kynurenine;GO:0055114//oxidation-reduction process	GO:0004833//tryptophan 2,3-dioxygenase activity;GO:0020037//heme binding;GO:0033754//indoleamine 2,3-dioxygenase activity	GO:0005829//cytosol
CL1120.Contig7_C-W	2169	0	0	0	0	23	0.9883	11	0.5158	gi|344281359|ref|XP_003412447.1|	309.3	0	PREDICTED: indoleamine 2,3-dioxygenase 2 [Loxodonta africana]	gi|297682755|ref|XM_002819030.1|	549	1e-152	PREDICTED: Pongo abelii indoleamine 2,3-dioxygenase 2 (IDO2), mRNA	sp|Q6ZQW0|I23O2_HUMAN	357	0	Indoleamine 2,3-dioxygenase 2 OS=Homo sapiens GN=IDO2 PE=1 SV=3	--	--	--	--	--	K00463	0	359	pon:100435160	indoleamine 2,3-dioxygenase [EC:1.13.11.52]	GO:0019441//tryptophan catabolic process to kynurenine;GO:0055114//oxidation-reduction process	GO:0004833//tryptophan 2,3-dioxygenase activity;GO:0020037//heme binding;GO:0033754//indoleamine 2,3-dioxygenase activity	GO:0005829//cytosol
CL1121.Contig1_C-W	537	254	53.7925	196	39.6149	75	13.0175	42	7.955	gi|297682655|ref|XP_002819029.1|	153.3	4e-36	PREDICTED: protein MAK16 homolog [Pongo abelii]	gi|332240869|ref|XM_003269562.1|	283	4e-73	PREDICTED: Nomascus leucogenys protein MAK16 homolog (LOC100590875), mRNA	sp|Q1RML7|MAK16_BOVIN	152	3e-37	Protein MAK16 homolog OS=Bos taurus GN=MAK16 PE=2 SV=1	SPAC222.06	49.7	3e-06	COG5129	Nuclear protein with HMG-like acidic region	K14831	7e-37	153	pon:100444617	protein MAK16	-	-	GO:0005730//nucleolus
CL1121.Contig2_C-W	1705	300	20.0106	122	7.7663	68	3.7173	56	3.3406	gi|115494962|ref|NP_001068638.1|	470.7	9e-131	protein MAK16 homolog [Bos taurus] >gi|122134540|sp|Q1RML7.1|MAK16_BOVIN RecName: Full=Protein MAK16 homolog >gi|92097550|gb|AAI14830.1| MAK16 homolog (S. cerevisiae) [Bos taurus] >gi|296472377|gb|DAA14492.1| protein MAK16 homolog [Bos taurus]	gi|332240869|ref|XM_003269562.1|	1029	0	PREDICTED: Nomascus leucogenys protein MAK16 homolog (LOC100590875), mRNA	sp|Q1RML7|MAK16_BOVIN	468	6e-135	Protein MAK16 homolog OS=Bos taurus GN=MAK16 PE=2 SV=1	SPAC222.06	253	9e-67	COG5129	Nuclear protein with HMG-like acidic region	K14831	2e-134	468	bta:504683	protein MAK16	-	-	GO:0005730//nucleolus
CL1122.Contig1_C-W	852	17	2.2692	94	11.9747	23	2.5161	4	0.4775	gi|397476046|ref|XP_003809422.1|	66.2	1e-09	PREDICTED: myc-associated zinc finger protein isoform 1 [Pan paniscus]	gi|358418962|ref|XM_002703106.2|	446	1e-122	PREDICTED: Bos taurus MYC-associated zinc finger protein (purine-binding transcription factor) (MAZ), partial mRNA	--	--	--	--	--	--	--	--	--	--	--	--	--	--	-	-	-
CL1122.Contig2_C-W	631	1	0.1802	177	30.4453	112	16.5436	79	12.734	gi|397476046|ref|XP_003809422.1|	66.2	1e-09	PREDICTED: myc-associated zinc finger protein isoform 1 [Pan paniscus]	gi|358418962|ref|XM_002703106.2|	438	1e-119	PREDICTED: Bos taurus MYC-associated zinc finger protein (purine-binding transcription factor) (MAZ), partial mRNA	--	--	--	--	--	--	--	--	--	--	--	--	--	--	-	-	-
CL1122.Contig3_C-W	708	2	0.3213	21	3.2193	5	0.6582	2	0.2873	gi|397476046|ref|XP_003809422.1|	66.2	1e-09	PREDICTED: myc-associated zinc finger protein isoform 1 [Pan paniscus]	gi|358418962|ref|XM_002703106.2|	446	1e-122	PREDICTED: Bos taurus MYC-associated zinc finger protein (purine-binding transcription factor) (MAZ), partial mRNA	--	--	--	--	--	--	--	--	--	--	--	--	--	--	-	-	-
CL1123.Contig1_C-W	642	3	0.5314	5	0.8453	4	0.5807	3	0.4753	--	--	--	--	gi|110347682|gb|AC171625.5|	93.7	9e-16	Spermophilus tridecemlineatus, clone XX-28672257A7, complete sequence	--	--	--	--	--	--	--	--	--	--	--	--	--	--	-	-	-
CL1123.Contig2_C-W	1148	10	0.9907	46	4.349	18	1.4614	0	0	--	--	--	--	gi|18476774|emb|AL606750.13|	103	2e-18	Mouse DNA sequence from clone RP23-335A19 on chromosome 3 Contains a glyceraldehyde-3-phosphate dehydrogenase (Gapd) pseudogene, the 3' end of two novel genes (IMAGE:6306854 IMAGE:5030542 4930431B09Rik) and a novel gene, complete sequence	--	--	--	--	--	--	--	--	--	--	--	--	--	--	-	-	-
CL1123.Contig3_C-W	972	3	0.351	5	0.5583	3	0.2877	1	0.1046	--	--	--	--	gi|134288932|gb|AC196701.9|	99.6	2e-17	Rhesus Macaque BAC CH250-408B6 () complete sequence	--	--	--	--	--	--	--	--	--	--	--	--	--	--	-	-	-
CL1123.Contig4_C-W	724	7	1.0996	6	0.8995	4	0.5149	2	0.281	--	--	--	--	gi|134288932|gb|AC196701.9|	99.6	2e-17	Rhesus Macaque BAC CH250-408B6 () complete sequence	--	--	--	--	--	--	--	--	--	--	--	--	--	--	-	-	-
CL1123.Contig5_C-W	971	2	0.2342	4	0.4471	1	0.096	0	0	--	--	--	--	gi|18476774|emb|AL606750.13|	103	1e-18	Mouse DNA sequence from clone RP23-335A19 on chromosome 3 Contains a glyceraldehyde-3-phosphate dehydrogenase (Gapd) pseudogene, the 3' end of two novel genes (IMAGE:6306854 IMAGE:5030542 4930431B09Rik) and a novel gene, complete sequence	--	--	--	--	--	--	--	--	--	--	--	--	--	--	-	-	-
CL1123.Contig6_C-W	1279	53	4.7127	66	5.6008	36	2.6234	11	0.8748	--	--	--	--	gi|34740397|gb|AC138640.7|	117	1e-22	Mus musculus chromosome 1, clone RP23-463G19, complete sequence	--	--	--	--	--	--	--	--	--	--	--	--	--	--	-	-	-
CL1123.Contig7_C-W	540	9	1.8954	11	2.2109	7	1.2082	3	0.5651	--	--	--	--	gi|134288932|gb|AC196701.9|	79.8	1e-11	Rhesus Macaque BAC CH250-408B6 () complete sequence	--	--	--	--	--	--	--	--	--	--	--	--	--	--	-	-	-
CL1123.Contig8_C-W	715	10	1.5906	11	1.6698	5	0.6518	2	0.2845	--	--	--	--	gi|18476774|emb|AL606750.13|	103	1e-18	Mouse DNA sequence from clone RP23-335A19 on chromosome 3 Contains a glyceraldehyde-3-phosphate dehydrogenase (Gapd) pseudogene, the 3' end of two novel genes (IMAGE:6306854 IMAGE:5030542 4930431B09Rik) and a novel gene, complete sequence	--	--	--	--	--	--	--	--	--	--	--	--	--	--	-	-	-
CL1124.Contig1_C-W	331	25	8.5896	18	5.9023	5	1.4079	8	2.4583	gi|345788594|ref|XP_542644.3|	230.3	1e-59	PREDICTED: UDP-glucose:glycoprotein glucosyltransferase 2 [Canis lupus familiaris]	gi|297274698|ref|XM_001086327.2|	480	1e-132	PREDICTED: Macaca mulatta UDP-glucose glycoprotein glucosyltransferase 2 (UGGT2), mRNA	sp|Q9NYU1|UGGG2_HUMAN	221	3e-58	UDP-glucose:glycoprotein glucosyltransferase 2 OS=Homo sapiens GN=UGGT2 PE=1 SV=4	--	--	--	--	--	K11718	2e-60	230	cfa:485525	UDP-glucose:glycoprotein glucosyltransferase [EC:2.4.1.-]	-	-	-
CL1124.Contig2_C-W	2016	130	7.3336	30	1.6151	26	1.2021	157	7.9209	gi|403280279|ref|XP_003931652.1|	505	5e-141	PREDICTED: UDP-glucose:glycoprotein glucosyltransferase 1 isoform 2 [Saimiri boliviensis boliviensis]	gi|332258217|ref|XM_003278148.1|	1316	0	PREDICTED: Nomascus leucogenys UDP-glucose glycoprotein glucosyltransferase 1, transcript variant 2 (UGGT1), mRNA	sp|Q9NYU2|UGGG1_HUMAN	504	2e-142	UDP-glucose:glycoprotein glucosyltransferase 1 OS=Homo sapiens GN=UGGT1 PE=1 SV=3	--	--	--	--	--	K11718	8e-142	504	pon:100171779	UDP-glucose:glycoprotein glucosyltransferase [EC:2.4.1.-]	GO:0051084//'de novo' posttranslational protein folding;GO:0018279//protein N-linked glycosylation via asparagine;GO:0043687//post-translational protein modification	GO:0003980//UDP-glucose:glycoprotein glucosyltransferase activity;GO:0051082//unfolded protein binding	GO:0005788//endoplasmic reticulum lumen;GO:0005793//endoplasmic reticulum-Golgi intermediate compartment
CL1125.Contig1_C-W	386	85	25.0435	101	28.3995	11	2.6561	1	0.2635	gi|119606449|gb|EAW86043.1|	59.7	4e-08	hCG1783577, isoform CRA_a [Homo sapiens] >gi|119606450|gb|EAW86044.1| hCG1783577, isoform CRA_a [Homo sapiens]	gi|134133329|gb|AC197998.3|	77.8	3e-11	Ictidomys tridecemlineatus clone VMRC20-359D11, complete sequence	--	--	--	--	--	--	--	--	--	--	--	--	--	--	-	-	-
CL1125.Contig2_C-W	891	130	16.5931	73	8.8925	16	1.6737	0	0	gi|183396383|gb|ACC62065.1|	36.6	2e-12	hypothetical protein [Rhinolophus ferrumequinum]	gi|15187212|gb|AC010351.7|	71.9	4e-09	Homo sapiens chromosome 5 clone CTD-2022B6, complete sequence	--	--	--	--	--	--	--	--	--	--	--	--	--	--	-	-	-
CL1126.Contig1_C-W	971	33	3.8651	38	4.2476	165	15.8382	134	14.0363	gi|291413983|ref|XP_002723240.1|	543.5	5e-153	PREDICTED: succinate dehydrogenase complex, subunit A, flavoprotein [Oryctolagus cuniculus]	gi|403282248|ref|XM_003932519.1|	902	0	PREDICTED: Saimiri boliviensis boliviensis succinate dehydrogenase complex, subunit A, flavoprotein (Fp), transcript variant 2 (SDHA), mRNA	sp|Q920L2|DHSA_RAT	540	1e-153	Succinate dehydrogenase [ubiquinone] flavoprotein subunit, mitochondrial OS=Rattus norvegicus GN=Sdha PE=1 SV=1	YKL148c	309	4e-84	COG1053	Succinate dehydrogenase/fumarate reductase, flavoprotein subunit	K00234	1e-153	542	ecb:100034244	succinate dehydrogenase (ubiquinone) flavoprotein subunit [EC:1.3.5.1]	GO:0006810//transport;GO:0006105//succinate metabolic process;GO:0006099//tricarboxylic acid cycle;GO:0007399//nervous system development;GO:0022904//respiratory electron transport chain	GO:0009055//electron carrier activity;GO:0005515//protein binding;GO:0050660//flavin adenine dinucleotide binding;GO:0008177//succinate dehydrogenase (ubiquinone) activity	GO:0005749//mitochondrial respiratory chain complex II
CL1126.Contig2_C-W	1040	44	4.8115	50	5.2181	182	16.3109	114	11.149	gi|291413983|ref|XP_002723240.1|	543.5	5e-153	PREDICTED: succinate dehydrogenase complex, subunit A, flavoprotein [Oryctolagus cuniculus]	gi|403282248|ref|XM_003932519.1|	902	0	PREDICTED: Saimiri boliviensis boliviensis succinate dehydrogenase complex, subunit A, flavoprotein (Fp), transcript variant 2 (SDHA), mRNA	sp|Q920L2|DHSA_RAT	540	2e-153	Succinate dehydrogenase [ubiquinone] flavoprotein subunit, mitochondrial OS=Rattus norvegicus GN=Sdha PE=1 SV=1	YKL148c	309	4e-84	COG1053	Succinate dehydrogenase/fumarate reductase, flavoprotein subunit	K00234	1e-153	542	ecb:100034244	succinate dehydrogenase (ubiquinone) flavoprotein subunit [EC:1.3.5.1]	GO:0006810//transport;GO:0006105//succinate metabolic process;GO:0006099//tricarboxylic acid cycle;GO:0007399//nervous system development;GO:0022904//respiratory electron transport chain	GO:0009055//electron carrier activity;GO:0005515//protein binding;GO:0050660//flavin adenine dinucleotide binding;GO:0008177//succinate dehydrogenase (ubiquinone) activity	GO:0005749//mitochondrial respiratory chain complex II
CL1126.Contig3_C-W	1913	838	49.8186	142	8.0566	624	30.4025	2187	116.279	gi|345796286|ref|XP_535807.3|	1224.9	0	PREDICTED: succinate dehydrogenase [ubiquinone] flavoprotein subunit, mitochondrial isoform 1 [Canis lupus familiaris]	gi|34783903|gb|BC001380.2|	1992	0	Homo sapiens succinate dehydrogenase complex, subunit A, flavoprotein (Fp), mRNA (cDNA clone MGC:1484 IMAGE:3051442), complete cds	sp|Q5R616|DHSA_PONAB	1216	0	Succinate dehydrogenase [ubiquinone] flavoprotein subunit, mitochondrial OS=Pongo abelii GN=SDHA PE=2 SV=1	SPAC1556.02c	842	0	COG1053	Succinate dehydrogenase/fumarate reductase, flavoprotein subunit	K00234	0	1222	ecb:100034244	succinate dehydrogenase (ubiquinone) flavoprotein subunit [EC:1.3.5.1]	GO:0006810//transport;GO:0006105//succinate metabolic process;GO:0006099//tricarboxylic acid cycle;GO:0007399//nervous system development;GO:0022904//respiratory electron transport chain	GO:0009055//electron carrier activity;GO:0005515//protein binding;GO:0050660//flavin adenine dinucleotide binding;GO:0008177//succinate dehydrogenase (ubiquinone) activity	GO:0005749//mitochondrial respiratory chain complex II
CL1127.Contig1_C-W	770	8	1.1816	1	0.141	0	0	4	0.5284	gi|397488070|ref|XP_003815096.1|	62.4	2e-08	PREDICTED: replication initiator 1 [Pan paniscus]	gi|397488069|ref|XM_003815048.1|	710	0	PREDICTED: Pan paniscus replication initiator 1 (REPIN1), mRNA	sp|Q9BWE0|REPI1_HUMAN	343	3e-94	Replication initiator 1 OS=Homo sapiens GN=REPIN1 PE=1 SV=1	--	--	--	--	--	K09221	5e-16	85.1	bta:523865	myeloid zinc finger protein 1	-	-	-
CL1127.Contig2_C-W	2594	4	0.1754	4	0.1674	8	0.2874	12	0.4705	gi|395739223|ref|XP_002818698.2|	145.6	1e-32	PREDICTED: replication initiator 1 isoform 2 [Pongo abelii]	gi|348567574|ref|XM_003469526.1|	1550	0	PREDICTED: Cavia porcellus replication initiator 1-like (LOC100713194), mRNA	sp|Q9BWE0|REPI1_HUMAN	1044	0	Replication initiator 1 OS=Homo sapiens GN=REPIN1 PE=1 SV=1	SPAC144.09c	87.8	8e-17	COG5048	FOG: Zn-finger	K09228	6e-95	349	pon:100433614	KRAB domain-containing zinc finger protein	-	-	-
CL1127.Contig3_C-W	1866	41	2.4988	44	2.5593	66	3.2966	98	5.3417	gi|348567575|ref|XP_003469574.1|	166.8	3e-39	PREDICTED: replication initiator 1-like [Cavia porcellus]	gi|348567574|ref|XM_003469526.1|	1203	0	PREDICTED: Cavia porcellus replication initiator 1-like (LOC100713194), mRNA	sp|Q9BWE0|REPI1_HUMAN	778	0	Replication initiator 1 OS=Homo sapiens GN=REPIN1 PE=1 SV=1	SPAC144.09c	101	4e-21	COG5048	FOG: Zn-finger	K09228	2e-92	340	bta:512364	KRAB domain-containing zinc finger protein	GO:0006260//DNA replication	GO:0003677//DNA binding;GO:0008270//zinc ion binding	GO:0005664//nuclear origin of replication recognition complex
CL1127.Contig4_C-W	2645	10	0.43	5	0.2052	13	0.4581	27	1.0383	gi|402865345|ref|XP_003896887.1|	143.7	4e-32	PREDICTED: replication initiator 1 isoform 5 [Papio anubis]	gi|348567574|ref|XM_003469526.1|	1582	0	PREDICTED: Cavia porcellus replication initiator 1-like (LOC100713194), mRNA	sp|Q9BWE0|REPI1_HUMAN	1044	0	Replication initiator 1 OS=Homo sapiens GN=REPIN1 PE=1 SV=1	SPAC144.09c	87.8	9e-17	COG5048	FOG: Zn-finger	K09228	3e-95	350	pon:100433614	KRAB domain-containing zinc finger protein	-	-	-
CL1129.Contig1_C-W	1095	154	15.9944	91	9.02	60	5.1071	122	11.3321	gi|345798454|ref|XP_003434443.1|	31.6	3e-61	PREDICTED: uncharacterized protein C4orf34 homolog [Canis lupus familiaris]	gi|402766753|ref|NM_001131269.2|	860	0	Pongo abelii chromosome 4 open reading frame 34 (C4orf34), mRNA	sp|Q5RF07|CD034_PONAB	196	1e-49	Uncharacterized protein C4orf34 homolog OS=Pongo abelii PE=4 SV=1	--	--	--	--	--	--	--	--	--	--	-	GO:0005515//protein binding	GO:0016021//integral to membrane
CL113.Contig10_C-W	3279	464	16.0931	979	32.4055	29	0.8243	4	0.1241	gi|402906380|ref|XP_003915980.1|	61.2	3e-07	PREDICTED: sialic acid-binding Ig-like lectin 11 [Papio anubis]	gi|297705552|ref|XM_002829588.1|	664	0	PREDICTED: Pongo abelii sialic acid binding Ig-like lectin 11, transcript variant 1 (SIGLEC11), mRNA	sp|Q96RL6|SIG11_HUMAN	750	0	Sialic acid-binding Ig-like lectin 11 OS=Homo sapiens GN=SIGLEC11 PE=1 SV=2	--	--	--	--	--	K06750	0	752	pon:100447534	sialic acid binding Ig-like lectin 11	-	-	GO:0016020//membrane
CL113.Contig11_C-W	2511	72	3.261	59	2.5502	4	0.1485	5	0.2025	gi|114678780|ref|XP_001174256.1|	860.5	0	PREDICTED: sialic acid binding Ig-like lectin 10 isoform 6 [Pan troglodytes]	gi|297705552|ref|XM_002829588.1|	664	0	PREDICTED: Pongo abelii sialic acid binding Ig-like lectin 11, transcript variant 1 (SIGLEC11), mRNA	sp|Q96LC7|SIG10_HUMAN	852	0	Sialic acid-binding Ig-like lectin 10 OS=Homo sapiens GN=SIGLEC10 PE=1 SV=3	--	--	--	--	--	K06749	0	855	pon:100445932	sialic acid binding Ig-like lectin 10	-	-	GO:0016020//membrane
CL113.Contig12_C-W	2335	50	2.4353	11	0.5113	1	0.0399	1	0.0436	gi|338710283|ref|XP_001917550.2|	168.7	1e-39	PREDICTED: LOW QUALITY PROTEIN: sialic acid binding Ig-like lectin 10 [Equus caballus]	gi|297705552|ref|XM_002829588.1|	664	0	PREDICTED: Pongo abelii sialic acid binding Ig-like lectin 11, transcript variant 1 (SIGLEC11), mRNA	sp|Q96LC7|SIG10_HUMAN	734	0	Sialic acid-binding Ig-like lectin 10 OS=Homo sapiens GN=SIGLEC10 PE=1 SV=3	--	--	--	--	--	K06749	0	744	ecb:100066644	sialic acid binding Ig-like lectin 10	-	-	GO:0016020//membrane
CL113.Contig13_C-W	2053	280	15.5107	271	14.3271	10	0.454	0	0	gi|403299304|ref|XP_003940429.1|	67.8	2e-09	PREDICTED: sialic acid-binding Ig-like lectin 16 isoform 1 [Saimiri boliviensis boliviensis]	gi|297705552|ref|XM_002829588.1|	672	0	PREDICTED: Pongo abelii sialic acid binding Ig-like lectin 11, transcript variant 1 (SIGLEC11), mRNA	sp|Q96RL6|SIG11_HUMAN	456	1e-127	Sialic acid-binding Ig-like lectin 11 OS=Homo sapiens GN=SIGLEC11 PE=1 SV=2	--	--	--	--	--	K06750	2e-129	464	pon:100447534	sialic acid binding Ig-like lectin 11	-	-	GO:0016020//membrane
CL113.Contig14_C-W	2049	19	1.0546	9	0.4767	0	0	3	0.1489	gi|114678784|ref|XP_524361.2|	711.1	0	PREDICTED: sialic acid binding Ig-like lectin 10 isoform 7 [Pan troglodytes]	gi|297705552|ref|XM_002829588.1|	672	0	PREDICTED: Pongo abelii sialic acid binding Ig-like lectin 11, transcript variant 1 (SIGLEC11), mRNA	sp|Q96LC7|SIG10_HUMAN	662	0	Sialic acid-binding Ig-like lectin 10 OS=Homo sapiens GN=SIGLEC10 PE=1 SV=3	--	--	--	--	--	K06749	0	704	hsa:89790	sialic acid binding Ig-like lectin 10	-	-	GO:0016020//membrane
CL113.Contig15_C-W	2564	289	12.8187	279	11.8104	10	0.3635	1	0.0397	gi|390479270|ref|XP_002762438.2|	70.1	6e-10	PREDICTED: sialic acid-binding Ig-like lectin 11 isoform 1 [Callithrix jacchus]	gi|297705552|ref|XM_002829588.1|	672	0	PREDICTED: Pongo abelii sialic acid binding Ig-like lectin 11, transcript variant 1 (SIGLEC11), mRNA	sp|Q96RL6|SIG11_HUMAN	572	1e-162	Sialic acid-binding Ig-like lectin 11 OS=Homo sapiens GN=SIGLEC11 PE=1 SV=2	--	--	--	--	--	K06750	2e-171	603	pon:100447534	sialic acid binding Ig-like lectin 11	-	-	GO:0016020//membrane
CL113.Contig16_C-W	2626	34	1.4725	72	2.9759	1	0.0355	0	0	gi|402906380|ref|XP_003915980.1|	61.2	2e-07	PREDICTED: sialic acid-binding Ig-like lectin 11 [Papio anubis]	gi|297705552|ref|XM_002829588.1|	664	0	PREDICTED: Pongo abelii sialic acid binding Ig-like lectin 11, transcript variant 1 (SIGLEC11), mRNA	sp|Q96RL6|SIG11_HUMAN	750	0	Sialic acid-binding Ig-like lectin 11 OS=Homo sapiens GN=SIGLEC11 PE=1 SV=2	--	--	--	--	--	K06750	0	752	pon:100447534	sialic acid binding Ig-like lectin 11	-	-	GO:0016020//membrane
CL113.Contig17_C-W	3392	279	9.3543	271	8.6714	10	0.2748	0	0	gi|402906380|ref|XP_003915980.1|	792.3	0	PREDICTED: sialic acid-binding Ig-like lectin 11 [Papio anubis]	gi|297705552|ref|XM_002829588.1|	664	0	PREDICTED: Pongo abelii sialic acid binding Ig-like lectin 11, transcript variant 1 (SIGLEC11), mRNA	sp|Q96RL6|SIG11_HUMAN	781	0	Sialic acid-binding Ig-like lectin 11 OS=Homo sapiens GN=SIGLEC11 PE=1 SV=2	--	--	--	--	--	K06750	0	790	pon:100447534	sialic acid binding Ig-like lectin 11	-	-	GO:0016020//membrane
CL113.Contig1_C-W	3350	279	9.4716	271	8.7801	10	0.2782	0	0	gi|402906380|ref|XP_003915980.1|	797.7	0	PREDICTED: sialic acid-binding Ig-like lectin 11 [Papio anubis]	gi|297705552|ref|XM_002829588.1|	664	0	PREDICTED: Pongo abelii sialic acid binding Ig-like lectin 11, transcript variant 1 (SIGLEC11), mRNA	sp|Q96RL6|SIG11_HUMAN	788	0	Sialic acid-binding Ig-like lectin 11 OS=Homo sapiens GN=SIGLEC11 PE=1 SV=2	--	--	--	--	--	K06750	0	796	pon:100447534	sialic acid binding Ig-like lectin 11	-	-	GO:0016020//membrane
CL113.Contig2_C-W	3317	279	9.5658	271	8.8675	10	0.281	0	0	gi|402906380|ref|XP_003915980.1|	802.4	0	PREDICTED: sialic acid-binding Ig-like lectin 11 [Papio anubis]	gi|297705552|ref|XM_002829588.1|	664	0	PREDICTED: Pongo abelii sialic acid binding Ig-like lectin 11, transcript variant 1 (SIGLEC11), mRNA	sp|Q96RL6|SIG11_HUMAN	794	0	Sialic acid-binding Ig-like lectin 11 OS=Homo sapiens GN=SIGLEC11 PE=1 SV=2	--	--	--	--	--	K06750	0	801	pon:100447534	sialic acid binding Ig-like lectin 11	-	-	GO:0016020//membrane
CL113.Contig3_C-W	3216	289	10.2198	272	9.1797	10	0.2898	1	0.0316	gi|114678384|ref|XP_001158083.1|	719.5	0	PREDICTED: sialic acid binding Ig-like lectin 11 isoform 1 [Pan troglodytes]	gi|297705552|ref|XM_002829588.1|	664	0	PREDICTED: Pongo abelii sialic acid binding Ig-like lectin 11, transcript variant 1 (SIGLEC11), mRNA	sp|Q96RL6|SIG11_HUMAN	700	0	Sialic acid-binding Ig-like lectin 11 OS=Homo sapiens GN=SIGLEC11 PE=1 SV=2	--	--	--	--	--	K06750	0	719	ptr:747721	sialic acid binding Ig-like lectin 11	-	-	-
CL113.Contig4_C-W	3174	349	12.5049	326	11.1478	10	0.2937	2	0.0641	gi|297705553|ref|XP_002829634.1|	725.7	0	PREDICTED: sialic acid binding Ig-like lectin 11 isoform 1 [Pongo abelii]	gi|297705552|ref|XM_002829588.1|	664	0	PREDICTED: Pongo abelii sialic acid binding Ig-like lectin 11, transcript variant 1 (SIGLEC11), mRNA	sp|Q96RL6|SIG11_HUMAN	707	0	Sialic acid-binding Ig-like lectin 11 OS=Homo sapiens GN=SIGLEC11 PE=1 SV=2	--	--	--	--	--	K06750	0	725	pon:100447534	sialic acid binding Ig-like lectin 11	-	-	-
CL113.Contig5_C-W	3147	317	11.4558	279	9.6224	10	0.2962	1	0.0323	gi|297705553|ref|XP_002829634.1|	731.9	0	PREDICTED: sialic acid binding Ig-like lectin 11 isoform 1 [Pongo abelii]	gi|297705552|ref|XM_002829588.1|	664	0	PREDICTED: Pongo abelii sialic acid binding Ig-like lectin 11, transcript variant 1 (SIGLEC11), mRNA	sp|Q96RL6|SIG11_HUMAN	713	0	Sialic acid-binding Ig-like lectin 11 OS=Homo sapiens GN=SIGLEC11 PE=1 SV=2	--	--	--	--	--	K06750	0	731	pon:100447534	sialic acid binding Ig-like lectin 11	-	-	GO:0016020//membrane
CL113.Contig6_C-W	3105	289	10.5852	272	9.5079	10	0.3002	1	0.0328	gi|297705553|ref|XP_002829634.1|	738.8	0	PREDICTED: sialic acid binding Ig-like lectin 11 isoform 1 [Pongo abelii]	gi|297705552|ref|XM_002829588.1|	664	0	PREDICTED: Pongo abelii sialic acid binding Ig-like lectin 11, transcript variant 1 (SIGLEC11), mRNA	sp|Q96RL6|SIG11_HUMAN	720	0	Sialic acid-binding Ig-like lectin 11 OS=Homo sapiens GN=SIGLEC11 PE=1 SV=2	--	--	--	--	--	K06750	0	738	pon:100447534	sialic acid binding Ig-like lectin 11	-	-	GO:0016020//membrane
CL113.Contig7_C-W	2438	11	0.5131	4	0.1781	0	0	0	0	gi|114678780|ref|XP_001174256.1|	874.4	0	PREDICTED: sialic acid binding Ig-like lectin 10 isoform 6 [Pan troglodytes]	gi|297705552|ref|XM_002829588.1|	664	0	PREDICTED: Pongo abelii sialic acid binding Ig-like lectin 11, transcript variant 1 (SIGLEC11), mRNA	sp|Q96LC7|SIG10_HUMAN	866	0	Sialic acid-binding Ig-like lectin 10 OS=Homo sapiens GN=SIGLEC10 PE=1 SV=3	--	--	--	--	--	K06749	0	869	pon:100445932	sialic acid binding Ig-like lectin 10	-	-	GO:0016020//membrane
CL113.Contig8_C-W	2266	27	1.3551	10	0.479	0	0	2	0.0898	gi|114678780|ref|XP_001174256.1|	747.3	0	PREDICTED: sialic acid binding Ig-like lectin 10 isoform 6 [Pan troglodytes]	gi|297705552|ref|XM_002829588.1|	664	0	PREDICTED: Pongo abelii sialic acid binding Ig-like lectin 11, transcript variant 1 (SIGLEC11), mRNA	sp|Q96LC7|SIG10_HUMAN	738	0	Sialic acid-binding Ig-like lectin 10 OS=Homo sapiens GN=SIGLEC10 PE=1 SV=3	--	--	--	--	--	K06749	0	749	ecb:100066644	sialic acid binding Ig-like lectin 10	-	-	GO:0016020//membrane
CL113.Contig9_C-W	2981	169	6.4474	202	7.3547	12	0.3752	1	0.0341	gi|403299304|ref|XP_003940429.1|	67.8	3e-09	PREDICTED: sialic acid-binding Ig-like lectin 16 isoform 1 [Saimiri boliviensis boliviensis]	gi|297705552|ref|XM_002829588.1|	672	0	PREDICTED: Pongo abelii sialic acid binding Ig-like lectin 11, transcript variant 1 (SIGLEC11), mRNA	sp|Q96RL6|SIG11_HUMAN	456	2e-127	Sialic acid-binding Ig-like lectin 11 OS=Homo sapiens GN=SIGLEC11 PE=1 SV=2	--	--	--	--	--	K06750	2e-129	464	pon:100447534	sialic acid binding Ig-like lectin 11	-	-	GO:0016020//membrane
CL1130.Contig1_C-W	1520	53	3.9655	18	1.2853	15	0.9198	22	1.4721	gi|383873053|ref|NP_001244415.1|	161	0	CAAX prenyl protease 2 [Macaca mulatta] >gi|380818560|gb|AFE81153.1| CAAX prenyl protease 2 isoform 1 [Macaca mulatta] >gi|384950668|gb|AFI38939.1| CAAX prenyl protease 2 isoform 1 [Macaca mulatta]	gi|402892703|ref|XM_003909500.1|	1118	0	PREDICTED: Papio anubis RCE1 homolog, prenyl protein protease (S. cerevisiae) (RCE1), mRNA	sp|Q9Y256|FACE2_HUMAN	503	0	CAAX prenyl protease 2 OS=Homo sapiens GN=RCE1 PE=1 SV=1	--	--	--	--	--	K08658	0	506	mcc:713224	prenyl protein peptidase [EC:3.4.22.-]	GO:0006508//proteolysis	GO:0004222//metalloendopeptidase activity	GO:0005789//endoplasmic reticulum membrane;GO:0005887//integral to plasma membrane
CL1130.Contig2_C-W	1421	42	3.3614	22	1.6804	15	0.9839	28	2.0042	gi|383873053|ref|NP_001244415.1|	661	0	CAAX prenyl protease 2 [Macaca mulatta] >gi|380818560|gb|AFE81153.1| CAAX prenyl protease 2 isoform 1 [Macaca mulatta] >gi|384950668|gb|AFI38939.1| CAAX prenyl protease 2 isoform 1 [Macaca mulatta]	gi|149725466|ref|XM_001496896.1|	1840	0	PREDICTED: Equus caballus RCE1 homolog, prenyl protein peptidase (S. cerevisiae) (RCE1), mRNA	sp|Q9Y256|FACE2_HUMAN	657	0	CAAX prenyl protease 2 OS=Homo sapiens GN=RCE1 PE=1 SV=1	--	--	--	--	--	K08658	0	660	mcc:713224	prenyl protein peptidase [EC:3.4.22.-]	GO:0006508//proteolysis	GO:0004222//metalloendopeptidase activity	GO:0005789//endoplasmic reticulum membrane;GO:0005887//integral to plasma membrane
CL1130.Contig3_C-W	743	3	0.4592	6	0.8765	13	1.6308	1	0.1369	gi|351710888|gb|EHB13807.1|	167.2	6e-40	CAAX prenyl protease 2 [Heterocephalus glaber]	gi|149725466|ref|XM_001496896.1|	741	0	PREDICTED: Equus caballus RCE1 homolog, prenyl protein peptidase (S. cerevisiae) (RCE1), mRNA	sp|Q9Y256|FACE2_HUMAN	164	2e-40	CAAX prenyl protease 2 OS=Homo sapiens GN=RCE1 PE=1 SV=1	--	--	--	--	--	K08658	6e-40	164	ecb:100052803	prenyl protein peptidase [EC:3.4.22.-]	GO:0006508//proteolysis	GO:0004222//metalloendopeptidase activity	GO:0005789//endoplasmic reticulum membrane;GO:0005887//integral to plasma membrane
CL1131.Contig1_C-W	674	0	0	0	0	1	0.1383	0	0	gi|355712620|gb|AES04409.1|	224.6	2e-57	polymerase , delta 4 [Mustela putorius furo]	gi|395851668|ref|XM_003798327.1|	545	1e-152	PREDICTED: Otolemur garnettii polymerase (DNA-directed), delta 4, accessory subunit (POLD4), mRNA	sp|Q9HCU8|DPOD4_HUMAN	206	5e-53	DNA polymerase delta subunit 4 OS=Homo sapiens GN=POLD4 PE=1 SV=1	--	--	--	--	--	K03505	2e-52	206	pon:100460912	DNA polymerase delta subunit 4	GO:0000084//S phase of mitotic cell cycle;GO:0001938//positive regulation of endothelial cell proliferation;GO:0006283//transcription-coupled nucleotide-excision repair;GO:0006284//base-excision repair;GO:0006297//nucleotide-excision repair, DNA gap filling;GO:0006271//DNA strand elongation involved in DNA replication;GO:0032201//telomere maintenance via semi-conservative replication;GO:0000722//…	GO:0003887//DNA-directed DNA polymerase activity;GO:0005515//protein binding	GO:0043625//delta DNA polymerase complex;GO:0042645//mitochondrial nucleoid;GO:0005654//nucleoplasm
CL1131.Contig2_C-W	1174	15	1.4531	5	0.4623	10	0.7939	12	1.0396	gi|395851669|ref|XP_003798375.1|	65.5	5e-09	PREDICTED: DNA polymerase delta subunit 4 [Otolemur garnettii]	gi|395851668|ref|XM_003798327.1|	345	3e-91	PREDICTED: Otolemur garnettii polymerase (DNA-directed), delta 4, accessory subunit (POLD4), mRNA	sp|Q9HCU8|DPOD4_HUMAN	144	3e-34	DNA polymerase delta subunit 4 OS=Homo sapiens GN=POLD4 PE=1 SV=1	--	--	--	--	--	K03505	1e-33	144	pon:100460912	DNA polymerase delta subunit 4	GO:0000084//S phase of mitotic cell cycle;GO:0001938//positive regulation of endothelial cell proliferation;GO:0006283//transcription-coupled nucleotide-excision repair;GO:0006284//base-excision repair;GO:0006297//nucleotide-excision repair, DNA gap filling;GO:0006271//DNA strand elongation involved in DNA replication;GO:0032201//telomere maintenance via semi-conservative replication;GO:0000722//…	GO:0003887//DNA-directed DNA polymerase activity;GO:0005515//protein binding	GO:0043625//delta DNA polymerase complex;GO:0042645//mitochondrial nucleoid;GO:0005654//nucleoplasm
CL1131.Contig3_C-W	1196	14	1.3312	19	1.7242	18	1.4028	7	0.5953	gi|355712620|gb|AES04409.1|	89.4	3e-16	polymerase , delta 4 [Mustela putorius furo]	gi|354495741|ref|XM_003509940.1|	387	1e-104	PREDICTED: Cricetulus griseus DNA polymerase delta subunit 4-like (LOC100761682), mRNA	sp|Q9HCU8|DPOD4_HUMAN	121	3e-27	DNA polymerase delta subunit 4 OS=Homo sapiens GN=POLD4 PE=1 SV=1	--	--	--	--	--	K03505	9e-27	121	pon:100460912	DNA polymerase delta subunit 4	GO:0000084//S phase of mitotic cell cycle;GO:0001938//positive regulation of endothelial cell proliferation;GO:0006283//transcription-coupled nucleotide-excision repair;GO:0006284//base-excision repair;GO:0006297//nucleotide-excision repair, DNA gap filling;GO:0006271//DNA strand elongation involved in DNA replication;GO:0032201//telomere maintenance via semi-conservative replication;GO:0000722//…	GO:0003887//DNA-directed DNA polymerase activity;GO:0005515//protein binding	GO:0043625//delta DNA polymerase complex;GO:0042645//mitochondrial nucleoid;GO:0005654//nucleoplasm
CL1131.Contig4_C-W	963	3	0.3543	2	0.2254	5	0.4839	4	0.4225	gi|355712620|gb|AES04409.1|	224.6	5e-57	polymerase , delta 4 [Mustela putorius furo]	gi|395851668|ref|XM_003798327.1|	545	1e-151	PREDICTED: Otolemur garnettii polymerase (DNA-directed), delta 4, accessory subunit (POLD4), mRNA	sp|Q9HCU8|DPOD4_HUMAN	206	8e-53	DNA polymerase delta subunit 4 OS=Homo sapiens GN=POLD4 PE=1 SV=1	--	--	--	--	--	K03505	3e-52	206	pon:100460912	DNA polymerase delta subunit 4	GO:0000084//S phase of mitotic cell cycle;GO:0001938//positive regulation of endothelial cell proliferation;GO:0006283//transcription-coupled nucleotide-excision repair;GO:0006284//base-excision repair;GO:0006297//nucleotide-excision repair, DNA gap filling;GO:0006271//DNA strand elongation involved in DNA replication;GO:0032201//telomere maintenance via semi-conservative replication;GO:0000722//…	GO:0003887//DNA-directed DNA polymerase activity;GO:0005515//protein binding	GO:0043625//delta DNA polymerase complex;GO:0042645//mitochondrial nucleoid;GO:0005654//nucleoplasm
CL1132.Contig1_C-W	1800	36	2.2745	26	1.5678	172	8.9063	206	11.6402	gi|335294894|ref|XP_003129902.2|	1036.2	0	PREDICTED: beta,beta-carotene 9&apos;,10&apos;-oxygenase isoform 2 [Sus scrofa]	gi|338726675|ref|XM_001500175.3|	1885	0	PREDICTED: Equus caballus beta,beta-carotene 9',10'-oxygenase-like (LOC100070518), mRNA	sp|Q9BYV7|BCDO2_HUMAN	984	0	Beta,beta-carotene 9',10'-oxygenase OS=Homo sapiens GN=BCO2 PE=1 SV=5	all1106	111	5e-24	COG3670	Lignostilbene-alpha,beta-dioxygenase and related enzymes	K10252	0	1032	cfa:479437	beta,beta-carotene 9',10'-dioxygenase [EC:1.14.99.-]	GO:0016119//carotene metabolic process	GO:0016702//oxidoreductase activity, acting on single donors with incorporation of molecular oxygen, incorporation of two atoms of oxygen	-
CL1132.Contig2_C-W	335	0	0	0	0	7	1.9476	7	2.1253	gi|351715783|gb|EHB18702.1|	189.5	3e-47	Beta,beta-carotene 9&apos;,10&apos;-oxygenase [Heterocephalus glaber]	gi|397467591|ref|XM_003805447.1|	361	1e-96	PREDICTED: Pan paniscus beta-carotene oxygenase 2, transcript variant 5 (BCO2), mRNA	sp|Q99NF1|BCDO2_MOUSE	183	8e-47	Beta,beta-carotene 9',10'-oxygenase OS=Mus musculus GN=Bco2 PE=1 SV=1	--	--	--	--	--	K10252	1e-47	187	ecb:100070518	beta,beta-carotene 9',10'-dioxygenase [EC:1.14.99.-]	GO:0006412//translation;GO:0042574//retinal metabolic process;GO:0055114//oxidation-reduction process;GO:0042573//retinoic acid metabolic process;GO:0016119//carotene metabolic process	GO:0046872//metal ion binding;GO:0003735//structural constituent of ribosome;GO:0016702//oxidoreductase activity, acting on single donors with incorporation of molecular oxygen, incorporation of two atoms of oxygen	GO:0005840//ribosome
CL1133.Contig1_C-W	2107	298	16.0848	202	10.4055	177	7.8298	263	12.6957	gi|397513919|ref|XP_003827252.1|	1097.8	0	PREDICTED: dymeclin [Pan paniscus]	gi|197102757|ref|NM_001133903.1|	2533	0	Pongo abelii dymeclin (DYM), mRNA >gi|55728710|emb|CR858896.1| Pongo abelii mRNA; cDNA DKFZp469A041 (from clone DKFZp469A041)	sp|Q7RTS9|DYM_HUMAN	1097	0	Dymeclin OS=Homo sapiens GN=DYM PE=1 SV=1	--	--	--	--	--	--	--	--	--	--	-	GO:0005488//binding	GO:0005794//Golgi apparatus
CL1133.Contig2_C-W	223	0	0	0	0	2	0.8359	0	0	gi|403268109|ref|XP_003926128.1|	124.4	1e-27	PREDICTED: dymeclin [Saimiri boliviensis boliviensis]	gi|348576652|ref|XM_003474053.1|	333	2e-88	PREDICTED: Cavia porcellus dymeclin (Dym), mRNA	sp|B4F766|DYM_RAT	124	5e-29	Dymeclin OS=Rattus norvegicus GN=Dym PE=2 SV=1	--	--	--	--	--	--	--	--	--	--	-	-	GO:0005794//Golgi apparatus
CL1133.Contig3_C-W	425	1	0.2676	2	0.5108	1	0.2193	1	0.2393	gi|334325358|ref|XP_003340639.1|	248.4	6e-65	PREDICTED: dymeclin-like [Monodelphis domestica]	gi|348576652|ref|XM_003474053.1|	628	1e-177	PREDICTED: Cavia porcellus dymeclin (Dym), mRNA	sp|Q5RAW5|DYM_PONAB	246	1e-65	Dymeclin OS=Pongo abelii GN=DYM PE=2 SV=1	--	--	--	--	--	--	--	--	--	--	-	-	GO:0005794//Golgi apparatus
CL1134.Contig1_C-W	1138	77	7.695	35	3.3381	104	8.5179	93	8.312	gi|348585367|ref|XP_003478443.1|	367.9	5e-100	PREDICTED: protein DGCR6-like [Cavia porcellus]	gi|115549818|dbj|AK232098.1|	595	1e-166	Sus scrofa mRNA, clone:LNG010079F05, expressed in lung	sp|Q14129|DGCR6_HUMAN	359	7e-99	Protein DGCR6 OS=Homo sapiens GN=DGCR6 PE=1 SV=3	--	--	--	--	--	K09291	6e-07	55.8	dan:Dana_GF13100	nucleoprotein TPR	GO:0009887//organ morphogenesis;GO:0007155//cell adhesion	-	GO:0005578//proteinaceous extracellular matrix;GO:0005634//nucleus
CL1134.Contig2_C-W	711	0	0	6	0.9159	2	0.2622	2	0.2861	gi|380789089|gb|AFE66420.1|	142.1	2e-32	protein DGCR6 [Macaca mulatta] >gi|383422325|gb|AFH34376.1| protein DGCR6 [Macaca mulatta] >gi|384942576|gb|AFI34893.1| protein DGCR6 [Macaca mulatta]	gi|348585366|ref|XM_003478395.1|	278	3e-71	PREDICTED: Cavia porcellus protein DGCR6-like (LOC100732889), mRNA	sp|O35347|DGCR6_MOUSE	137	3e-32	Protein DGCR6 OS=Mus musculus GN=Dgcr6 PE=2 SV=2	--	--	--	--	--	--	--	--	--	--	-	-	-
CL1134.Contig3_C-W	1006	32	3.6176	41	4.4235	127	11.7665	34	3.4375	gi|348585367|ref|XP_003478443.1|	142.5	2e-76	PREDICTED: protein DGCR6-like [Cavia porcellus]	gi|164691377|dbj|AK307210.1|	432	1e-117	Homo sapiens cDNA, FLJ97158	sp|Q14129|DGCR6_HUMAN	166	1e-75	Protein DGCR6 OS=Homo sapiens GN=DGCR6 PE=1 SV=3	--	--	--	--	--	--	--	--	--	--	GO:0009887//organ morphogenesis;GO:0007155//cell adhesion	-	GO:0005578//proteinaceous extracellular matrix;GO:0005634//nucleus
CL1135.Contig1_C-W	217	7	3.6686	0	0	1	0.4295	2	0.9374	gi|397486432|ref|XP_003814332.1|	148.7	7e-35	PREDICTED: kelch-like protein 13 isoform 5 [Pan paniscus] >gi|397486434|ref|XP_003814333.1| PREDICTED: kelch-like protein 13 isoform 6 [Pan paniscus]	gi|156523133|ref|NM_001102511.1|	343	2e-91	Bos taurus kelch-like 13 (Drosophila) (KLHL13), mRNA >gi|151554633|gb|BC150039.1| Bos taurus kelch-like 13 (Drosophila), mRNA (cDNA clone MGC:165978 IMAGE:8835359), complete cds	sp|Q9P2N7|KLH13_HUMAN	148	2e-36	Kelch-like protein 13 OS=Homo sapiens GN=KLHL13 PE=1 SV=3	--	--	--	--	--	K10447	8e-36	148	ecb:100053772	kelch-like protein 9/13	-	-	-
CL1135.Contig2_C-W	1550	188	13.794	32	2.2408	21	1.2628	49	3.2154	gi|395819021|ref|XP_003782902.1|	932.6	0	PREDICTED: kelch-like protein 9 isoform 2 [Otolemur garnettii]	gi|403272658|ref|XM_003928119.1|	2252	0	PREDICTED: Saimiri boliviensis boliviensis kelch-like 9 (Drosophila), transcript variant 1 (KLHL9), mRNA	sp|Q6ZPT1|KLHL9_MOUSE	931	0	Kelch-like protein 9 OS=Mus musculus GN=Klhl9 PE=2 SV=2	--	--	--	--	--	K10447	0	932	cfa:100688162	kelch-like protein 9/13	GO:0007067//mitosis;GO:0016567//protein ubiquitination;GO:0000910//cytokinesis	GO:0004842//ubiquitin-protein ligase activity	GO:0030496//midbody;GO:0031463//Cul3-RING ubiquitin ligase complex
CL1135.Contig3_C-W	210	11	5.9571	3	1.5505	0	0	2	0.9687	gi|397486432|ref|XP_003814332.1|	151.8	8e-36	PREDICTED: kelch-like protein 13 isoform 5 [Pan paniscus] >gi|397486434|ref|XP_003814333.1| PREDICTED: kelch-like protein 13 isoform 6 [Pan paniscus]	gi|402911212|ref|XM_003918183.1|	329	3e-87	PREDICTED: Papio anubis kelch-like 13 (Drosophila), transcript variant 6 (KLHL13), mRNA	sp|Q9P2N7|KLH13_HUMAN	151	3e-37	Kelch-like protein 13 OS=Homo sapiens GN=KLHL13 PE=1 SV=3	--	--	--	--	--	K10447	1e-36	151	ecb:100053772	kelch-like protein 9/13	-	-	-
CL1136.Contig1_C-W	1852	8	0.4913	27	1.5823	16	0.8052	8	0.4394	gi|149066555|gb|EDM16428.1|	994.6	0	metadherin, isoform CRA_a [Rattus norvegicus]	gi|403295829|ref|XM_003938779.1|	1867	0	PREDICTED: Saimiri boliviensis boliviensis protein LYRIC-like (LOC101048280), mRNA	sp|Q86UE4|LYRIC_HUMAN	924	0	Protein LYRIC OS=Homo sapiens GN=MTDH PE=1 SV=2	--	--	--	--	--	K03129	3e-10	53.5	mmu:228980	transcription initiation factor TFIID subunit 4	GO:0010508//positive regulation of autophagy;GO:0000122//negative regulation of transcription from RNA polymerase II promoter;GO:0045766//positive regulation of angiogenesis;GO:0031663//lipopolysaccharide-mediated signaling pathway;GO:0043123//positive regulation of I-kappaB kinase/NF-kappaB cascade;GO:0070830//tight junction assembly;GO:0051092//positive regulation of NF-kappaB transcription fac…	GO:0003713//transcription coactivator activity;GO:0001085//RNA polymerase II transcription factor binding;GO:0051059//NF-kappaB binding	GO:0031965//nuclear membrane;GO:0016021//integral to membrane;GO:0005789//endoplasmic reticulum membrane;GO:0005730//nucleolus;GO:0016604//nuclear body;GO:0048471//perinuclear region of cytoplasm;GO:0005923//tight junction;GO:0046581//intercellular canaliculus;GO:0016324//apical plasma membrane
CL1136.Contig2_C-W	2652	392	16.8103	298	12.1961	353	12.4063	185	7.0952	gi|149066555|gb|EDM16428.1|	1165.6	0	metadherin, isoform CRA_a [Rattus norvegicus]	gi|395739924|ref|XM_002819305.2|	3697	0	PREDICTED: Pongo abelii metadherin (MTDH), mRNA	sp|Q86UE4|LYRIC_HUMAN	1099	0	Protein LYRIC OS=Homo sapiens GN=MTDH PE=1 SV=2	SPAC140.02	52.8	3e-06	COG0724	RNA-binding proteins (RRM domain)	K03129	4e-10	53.5	mmu:228980	transcription initiation factor TFIID subunit 4	GO:0010508//positive regulation of autophagy;GO:0000122//negative regulation of transcription from RNA polymerase II promoter;GO:0045766//positive regulation of angiogenesis;GO:0031663//lipopolysaccharide-mediated signaling pathway;GO:0043123//positive regulation of I-kappaB kinase/NF-kappaB cascade;GO:0070830//tight junction assembly;GO:0051092//positive regulation of NF-kappaB transcription fac…	GO:0003713//transcription coactivator activity;GO:0001085//RNA polymerase II transcription factor binding;GO:0051059//NF-kappaB binding	GO:0031965//nuclear membrane;GO:0016021//integral to membrane;GO:0005789//endoplasmic reticulum membrane;GO:0005730//nucleolus;GO:0016604//nuclear body;GO:0048471//perinuclear region of cytoplasm;GO:0005923//tight junction;GO:0046581//intercellular canaliculus;GO:0016324//apical plasma membrane
CL1137.Contig1_C-W	857	33	4.3792	23	2.9129	46	5.0028	47	5.5781	gi|148706265|gb|EDL38212.1|	390.6	4e-107	myeloid/lymphoid or mixed lineage-leukemia translocation to 1 homolog (Drosophila), isoform CRA_a [Mus musculus]	gi|402903908|ref|XM_003914748.1|	975	0	PREDICTED: Papio anubis myeloid/lymphoid or mixed-lineage leukemia (trithorax homolog, Drosophila); translocated to, 1 (MLLT1), mRNA	sp|Q03111|ENL_HUMAN	375	8e-104	Protein ENL OS=Homo sapiens GN=MLLT1 PE=1 SV=2	YNL107w	82	1e-15	COG5033	Transcription initiation factor IIF, auxiliary subunit	K15187	6e-114	410	ptr:740990	YEATS domain-containing protein 1/3	GO:0006355//regulation of transcription, DNA-dependent;GO:0006469//negative regulation of protein kinase activity;GO:0006366//transcription from RNA polymerase II promoter	GO:0003677//DNA binding;GO:0005515//protein binding	GO:0005730//nucleolus;GO:0005737//cytoplasm
CL1137.Contig2_C-W	1450	98	7.6864	12	0.8982	31	1.9927	50	3.5073	gi|351712184|gb|EHB15103.1|	869	0	Protein ENL [Heterocephalus glaber]	gi|402903908|ref|XM_003914748.1|	1735	0	PREDICTED: Papio anubis myeloid/lymphoid or mixed-lineage leukemia (trithorax homolog, Drosophila); translocated to, 1 (MLLT1), mRNA	sp|Q03111|ENL_HUMAN	853	0	Protein ENL OS=Homo sapiens GN=MLLT1 PE=1 SV=2	SPAC140.02	88.6	3e-17	COG0724	RNA-binding proteins (RRM domain)	K15187	0	853	hsa:4298	YEATS domain-containing protein 1/3	GO:0006355//regulation of transcription, DNA-dependent;GO:0006469//negative regulation of protein kinase activity;GO:0006366//transcription from RNA polymerase II promoter	GO:0003677//DNA binding;GO:0005515//protein binding	GO:0005730//nucleolus;GO:0005737//cytoplasm
CL1138.Contig1_C-W	3252	528	18.4649	305	10.1795	163	4.6717	241	7.5376	gi|149723685|ref|XP_001488620.1|	659.1	0	PREDICTED: protein HEXIM1-like [Equus caballus]	gi|194216803|ref|XM_001488570.2|	2557	0	PREDICTED: Equus caballus protein HEXIM1-like (LOC100050208), mRNA	sp|O94992|HEXI1_HUMAN	647	0	Protein HEXIM1 OS=Homo sapiens GN=HEXIM1 PE=1 SV=1	--	--	--	--	--	K15189	0	659	ecb:100050208	protein HEXIM1/2	GO:0045736//negative regulation of cyclin-dependent protein kinase activity;GO:0007507//heart development;GO:0000122//negative regulation of transcription from RNA polymerase II promoter;GO:0042326//negative regulation of phosphorylation	GO:0004861//cyclin-dependent protein kinase inhibitor activity;GO:0005515//protein binding;GO:0017069//snRNA binding	GO:0005730//nucleolus;GO:0005737//cytoplasm
CL1138.Contig2_C-W	1162	9	0.8808	25	2.3351	7	0.5615	3	0.2626	gi|149723685|ref|XP_001488620.1|	131	1e-28	PREDICTED: protein HEXIM1-like [Equus caballus]	gi|397469910|ref|XM_003806534.1|	878	0	PREDICTED: Pan paniscus uncharacterized LOC100984254 (LOC100984254), mRNA	sp|O94992|HEXI1_HUMAN	293	6e-79	Protein HEXIM1 OS=Homo sapiens GN=HEXIM1 PE=1 SV=1	--	--	--	--	--	K15189	1e-79	297	ecb:100050208	protein HEXIM1/2	GO:0045736//negative regulation of cyclin-dependent protein kinase activity;GO:0007507//heart development;GO:0000122//negative regulation of transcription from RNA polymerase II promoter;GO:0042326//negative regulation of phosphorylation	GO:0004861//cyclin-dependent protein kinase inhibitor activity;GO:0005515//protein binding;GO:0017069//snRNA binding	GO:0005730//nucleolus;GO:0005737//cytoplasm
CL1139.Contig1_C-W	201	0	0	12	6.4798	4	1.8548	0	0	--	--	--	--	gi|161511264|gb|AC198107.4|	75.8	6e-11	MACACA MULATTA BAC clone CH250-327L24 from chromosome 13, complete sequence	--	--	--	--	--	--	--	--	--	--	--	--	--	--	-	-	-
CL114.Contig1_C-W	820	15	2.0804	4	0.5294	2	0.2273	4	0.4961	gi|395729045|ref|XP_003775477.1|	552.7	6e-156	PREDICTED: REST corepressor 3 [Pongo abelii]	gi|397486259|ref|XM_003814200.1|	1451	0	PREDICTED: Pan paniscus REST corepressor 3 (RCOR3), mRNA	sp|Q9P2K3|RCOR3_HUMAN	552	3e-157	REST corepressor 3 OS=Homo sapiens GN=RCOR3 PE=1 SV=2	--	--	--	--	--	K11829	2e-86	319	mmu:217864	REST corepressor 1	-	GO:0005515//protein binding;GO:0003677//DNA binding	GO:0005634//nucleus
CL114.Contig2_C-W	1060	47	5.0426	11	1.1263	9	0.7914	7	0.6717	gi|90103521|sp|Q6PGA0.2|RCOR3_MOUSE	235	4e-163	RecName: Full=REST corepressor 3	gi|395856288|ref|XM_003800514.1|	1808	0	PREDICTED: Otolemur garnettii REST corepressor 3, transcript variant 2 (RCOR3), mRNA	sp|Q6PGA0|RCOR3_MOUSE	365	2e-164	REST corepressor 3 OS=Mus musculus GN=Rcor3 PE=2 SV=2	--	--	--	--	--	K11829	6e-59	228	mmu:217864	REST corepressor 1	GO:0006355//regulation of transcription, DNA-dependent	GO:0003677//DNA binding;GO:0005515//protein binding	GO:0005634//nucleus
CL1140.Contig1_C-W	1161	1	0.098	0	0	0	0	2	0.1752	--	--	--	--	--	--	--	--	--	--	--	--	--	--	--	--	--	--	--	--	--	--	-	-	-
CL1140.Contig2_C-W	928	69	8.456	16	1.8713	3	0.3013	13	1.4248	--	--	--	--	--	--	--	--	--	--	--	--	--	--	--	--	--	--	--	--	--	--	-	-	-
CL1140.Contig3_C-W	1247	58	5.2896	62	5.3964	41	3.0645	16	1.305	--	--	--	--	--	--	--	--	--	--	--	--	--	--	--	--	--	--	--	--	--	--	-	-	-
CL1141.Contig1_C-W	2369	201	9.6493	165	7.5595	166	6.5311	131	5.6244	gi|46275835|ref|NP_996892.1|	679.9	0	protein FAM45A [Homo sapiens] >gi|51316043|sp|Q8TCE6.1|FA45A_HUMAN RecName: Full=Protein FAM45A >gi|18490600|gb|AAH22271.1| Family with sequence similarity 45, member A [Homo sapiens] >gi|55958709|emb|CAI14128.1| novel protein similar to uncharacterized hypothalamus protein HT011 [Homo sapiens] >gi|119569791|gb|EAW49406.1| family with sequence similarity 45, member A, isoform CRA_b [Homo sapiens]…	gi|402881633|ref|XM_003904323.1|	1437	0	PREDICTED: Papio anubis family with sequence similarity 45, member A, transcript variant 1 (FAM45A), mRNA	sp|Q8TCE6|FA45A_HUMAN	679	0	Protein FAM45A OS=Homo sapiens GN=FAM45A PE=2 SV=1	--	--	--	--	--	--	--	--	--	--	-	-	-
CL1141.Contig2_C-W	788	5	0.7216	6	0.8264	12	1.4194	3	0.3872	gi|345792861|ref|XP_535029.3|	382.5	1e-104	PREDICTED: protein FAM45A [Canis lupus familiaris]	gi|149690035|ref|XM_001496419.1|	801	0	PREDICTED: Equus caballus protein FAM45A-like (LOC100065995), mRNA	sp|Q8TCE6|FA45A_HUMAN	379	4e-105	Protein FAM45A OS=Homo sapiens GN=FAM45A PE=2 SV=1	--	--	--	--	--	--	--	--	--	--	-	-	-
CL1141.Contig3_C-W	494	11	2.5324	2	0.4394	1	0.1887	2	0.4118	gi|187469559|gb|AAI67081.1|	236.5	3e-61	Fam45a protein [Rattus norvegicus]	gi|194387283|dbj|AK297633.1|	549	1e-153	Homo sapiens cDNA FLJ59935 complete cds, highly similar to Protein FAM45A	sp|Q8TCE6|FA45A_HUMAN	196	3e-53	Protein FAM45A OS=Homo sapiens GN=FAM45A PE=2 SV=1	--	--	--	--	--	--	--	--	--	--	-	-	-
CL1142.Contig1_C-W	279	0	0	0	0	2	0.6681	0	0	--	--	--	--	--	--	--	--	--	--	--	--	--	--	--	--	--	--	--	--	--	--	-	-	-
CL1142.Contig2_C-W	204	0	0	0	0	6	2.7413	0	0	--	--	--	--	--	--	--	--	--	--	--	--	--	--	--	--	--	--	--	--	--	--	-	-	-
CL1143.Contig1_C-W	531	27	5.7827	2	0.4088	1	0.1755	14	2.6816	gi|40788981|dbj|BAA74928.2|	80.5	3e-14	KIAA0905 protein [Homo sapiens]	gi|197100118|ref|NM_001133508.1|	190	4e-45	Pongo abelii SEC31 homolog A (S. cerevisiae) (SEC31A), mRNA >gi|55733360|emb|CR861295.1| Pongo abelii mRNA; cDNA DKFZp459O063 (from clone DKFZp459O063)	sp|Q5R4F4|SC31A_PONAB	78.6	7e-15	Protein transport protein Sec31A OS=Pongo abelii GN=SEC31A PE=2 SV=1	--	--	--	--	--	K14005	2e-14	78.6	ecb:100052018	protein transport protein SEC31	-	-	-
CL1143.Contig2_C-W	478	4	0.9517	0	0	0	0	6	1.2767	gi|40788981|dbj|BAA74928.2|	80.1	3e-14	KIAA0905 protein [Homo sapiens]	gi|197100118|ref|NM_001133508.1|	188	1e-44	Pongo abelii SEC31 homolog A (S. cerevisiae) (SEC31A), mRNA >gi|55733360|emb|CR861295.1| Pongo abelii mRNA; cDNA DKFZp459O063 (from clone DKFZp459O063)	sp|Q5R4F4|SC31A_PONAB	78.6	5e-15	Protein transport protein Sec31A OS=Pongo abelii GN=SEC31A PE=2 SV=1	--	--	--	--	--	K14005	2e-14	78.6	ecb:100052018	protein transport protein SEC31	-	-	-
CL1144.Contig1_C-W	925	782	96.1452	261	30.625	821	82.7259	1033	113.586	gi|348584490|ref|XP_003478005.1|	427.2	5e-118	PREDICTED: glutathione S-transferase theta-1-like [Cavia porcellus]	gi|345791383|ref|XM_534751.3|	728	0	PREDICTED: Canis lupus familiaris glutathione S-transferase theta 1 (GSTT1), mRNA	sp|P30711|GSTT1_HUMAN	422	4e-118	Glutathione S-transferase theta-1 OS=Homo sapiens GN=GSTT1 PE=1 SV=4	SMb20420	72.8	8e-13	COG0625	Glutathione S-transferase	K00799	1e-117	422	cfa:477556	glutathione S-transferase [EC:2.5.1.18]	GO:0006749//glutathione metabolic process	GO:0004364//glutathione transferase activity;GO:0004602//glutathione peroxidase activity	GO:0005829//cytosol
CL1144.Contig2_C-W	2544	44	1.967	64	2.7305	5275	193.262	4771	190.747	gi|344256049|gb|EGW12153.1|	436.4	3e-120	Glutathione S-transferase theta-1 [Cricetulus griseus]	gi|348584491|ref|XM_003477958.1|	642	1e-180	PREDICTED: Cavia porcellus glutathione S-transferase theta-1-like (LOC100717598), mRNA	sp|P30711|GSTT1_HUMAN	395	2e-109	Glutathione S-transferase theta-1 OS=Homo sapiens GN=GSTT1 PE=1 SV=4	sll0067	67.4	1e-10	COG0625	Glutathione S-transferase	K00799	7e-109	395	cfa:477556	glutathione S-transferase [EC:2.5.1.18]	GO:0006749//glutathione metabolic process	GO:0004364//glutathione transferase activity;GO:0004602//glutathione peroxidase activity	GO:0005829//cytosol
CL1145.Contig1_C-W	732	12	1.8644	28	4.1517	0	0	0	0	gi|158260929|dbj|BAF82642.1|	35.4	2e-40	unnamed protein product [Homo sapiens]	gi|344280215|ref|XM_003411833.1|	141	5e-30	PREDICTED: Loxodonta africana coiled-coil domain-containing protein 164-like (LOC100671944), mRNA	sp|Q96MC2|CC164_HUMAN	154	1e-41	Coiled-coil domain-containing protein 164 OS=Homo sapiens GN=CCDC164 PE=2 SV=2	--	--	--	--	--	--	--	--	--	--	-	-	-
CL1145.Contig2_C-W	835	53	7.2186	68	8.8389	18	2.0092	5	0.609	gi|217416374|ref|NP_659475.2|	242.3	1e-62	coiled-coil domain-containing protein 164 [Homo sapiens] >gi|126215680|sp|Q96MC2.2|CC164_HUMAN RecName: Full=Coiled-coil domain-containing protein 164	gi|297668025|ref|XM_002812207.1|	305	2e-79	PREDICTED: Pongo abelii coiled-coil domain containing 164 (CCDC164), mRNA	sp|Q96MC2|CC164_HUMAN	242	8e-64	Coiled-coil domain-containing protein 164 OS=Homo sapiens GN=CCDC164 PE=2 SV=2	--	--	--	--	--	--	--	--	--	--	-	-	-
CL1146.Contig1_C-W	1560	0	0	0	0	2	0.1195	3	0.1956	gi|401871048|tpe|CBY66033.1|	153.3	1e-127	TPA: interferon-gamma-inducible GTPase IFGGA1 protein [Loxodonta africana]	gi|402167327|tpe|FR734015.1|	283	1e-72	TPA_inf: Otolemur garnettii IFGGA1 gene for interferon-gamma-inducible GTPase IFGGA1 protein	sp|Q9QZ85|IIGP1_MOUSE	278	6e-113	Interferon-inducible GTPase 1 OS=Mus musculus GN=Iigp1 PE=1 SV=2	--	--	--	--	--	K14139	2e-42	102	cfa:481473	immunity-related GTPase family M protein [EC:3.6.5.-]	-	-	-
CL1146.Contig2_C-W	1651	0	0	1	0.0657	14	0.7904	48	2.9571	gi|401871048|tpe|CBY66033.1|	153.3	1e-127	TPA: interferon-gamma-inducible GTPase IFGGA1 protein [Loxodonta africana]	gi|402167327|tpe|FR734015.1|	283	1e-72	TPA_inf: Otolemur garnettii IFGGA1 gene for interferon-gamma-inducible GTPase IFGGA1 protein	sp|Q9QZ85|IIGP1_MOUSE	278	6e-113	Interferon-inducible GTPase 1 OS=Mus musculus GN=Iigp1 PE=1 SV=2	--	--	--	--	--	K14139	2e-42	102	cfa:481473	immunity-related GTPase family M protein [EC:3.6.5.-]	-	-	-
CL1146.Contig3_C-W	2152	81	4.2806	25	1.2609	10	0.4331	30	1.4179	gi|401871048|tpe|CBY66033.1|	506.9	1e-141	TPA: interferon-gamma-inducible GTPase IFGGA1 protein [Loxodonta africana]	gi|402167327|tpe|FR734015.1|	329	3e-86	TPA_inf: Otolemur garnettii IFGGA1 gene for interferon-gamma-inducible GTPase IFGGA1 protein	sp|Q9QZ85|IIGP1_MOUSE	433	7e-121	Interferon-inducible GTPase 1 OS=Mus musculus GN=Iigp1 PE=1 SV=2	--	--	--	--	--	K14139	3e-45	184	cfa:481473	immunity-related GTPase family M protein [EC:3.6.5.-]	-	-	-
CL1146.Contig4_C-W	1762	2	0.1291	14	0.8624	0	0	2	0.1154	gi|401871048|tpe|CBY66033.1|	153.3	1e-124	TPA: interferon-gamma-inducible GTPase IFGGA1 protein [Loxodonta africana]	gi|402167327|tpe|FR734015.1|	250	2e-62	TPA_inf: Otolemur garnettii IFGGA1 gene for interferon-gamma-inducible GTPase IFGGA1 protein	sp|Q9QZ85|IIGP1_MOUSE	275	6e-112	Interferon-inducible GTPase 1 OS=Mus musculus GN=Iigp1 PE=1 SV=2	--	--	--	--	--	K14139	7e-42	102	cfa:481473	immunity-related GTPase family M protein [EC:3.6.5.-]	-	-	-
CL1146.Contig5_C-W	2451	41	1.9024	46	2.037	5	0.1901	12	0.498	gi|348582994|ref|XP_003477260.1|	479.2	4e-133	PREDICTED: interferon-inducible GTPase 1-like [Cavia porcellus]	gi|401871021|tpe|FR734057.1|	240	2e-59	TPA_inf: Oryctolagus cuniculus IFGGA1 gene for interferon-gamma-inducible GTPase IFGGA1 protein	sp|Q9QZ85|IIGP1_MOUSE	433	1e-120	Interferon-inducible GTPase 1 OS=Mus musculus GN=Iigp1 PE=1 SV=2	--	--	--	--	--	K14139	2e-43	178	cfa:481473	immunity-related GTPase family M protein [EC:3.6.5.-]	-	-	-
CL1146.Contig6_C-W	2556	8	0.356	91	3.8642	16	0.5834	32	1.2734	gi|401871048|tpe|CBY66033.1|	506.5	2e-141	TPA: interferon-gamma-inducible GTPase IFGGA1 protein [Loxodonta africana]	gi|402167327|tpe|FR734015.1|	345	6e-91	TPA_inf: Otolemur garnettii IFGGA1 gene for interferon-gamma-inducible GTPase IFGGA1 protein	sp|Q9QZ85|IIGP1_MOUSE	437	6e-122	Interferon-inducible GTPase 1 OS=Mus musculus GN=Iigp1 PE=1 SV=2	--	--	--	--	--	K14139	2e-44	182	cfa:481473	immunity-related GTPase family M protein [EC:3.6.5.-]	-	-	-
CL1146.Contig7_C-W	1875	1	0.0607	0	0	1	0.0497	7	0.3797	gi|401871048|tpe|CBY66033.1|	153.3	1e-127	TPA: interferon-gamma-inducible GTPase IFGGA1 protein [Loxodonta africana]	gi|402167327|tpe|FR734015.1|	283	1e-72	TPA_inf: Otolemur garnettii IFGGA1 gene for interferon-gamma-inducible GTPase IFGGA1 protein	sp|Q9QZ85|IIGP1_MOUSE	278	7e-113	Interferon-inducible GTPase 1 OS=Mus musculus GN=Iigp1 PE=1 SV=2	--	--	--	--	--	K14139	3e-42	102	cfa:481473	immunity-related GTPase family M protein [EC:3.6.5.-]	-	-	-
CL1146.Contig8_C-W	1763	0	0	0	0	4	0.2115	26	1.5	gi|401871048|tpe|CBY66033.1|	153.3	1e-127	TPA: interferon-gamma-inducible GTPase IFGGA1 protein [Loxodonta africana]	gi|402167327|tpe|FR734015.1|	283	1e-72	TPA_inf: Otolemur garnettii IFGGA1 gene for interferon-gamma-inducible GTPase IFGGA1 protein	sp|Q9QZ85|IIGP1_MOUSE	278	7e-113	Interferon-inducible GTPase 1 OS=Mus musculus GN=Iigp1 PE=1 SV=2	--	--	--	--	--	K14139	2e-42	102	cfa:481473	immunity-related GTPase family M protein [EC:3.6.5.-]	-	-	-
CL1146.Contig9_C-W	1480	0	0	1	0.0733	6	0.3779	12	0.8247	gi|401871048|tpe|CBY66033.1|	153.3	9e-128	TPA: interferon-gamma-inducible GTPase IFGGA1 protein [Loxodonta africana]	gi|402167327|tpe|FR734015.1|	283	1e-72	TPA_inf: Otolemur garnettii IFGGA1 gene for interferon-gamma-inducible GTPase IFGGA1 protein	sp|Q9QZ85|IIGP1_MOUSE	278	6e-113	Interferon-inducible GTPase 1 OS=Mus musculus GN=Iigp1 PE=1 SV=2	--	--	--	--	--	K14139	2e-42	102	cfa:481473	immunity-related GTPase family M protein [EC:3.6.5.-]	-	-	-
CL1147.Contig1_C-W	3366	293	9.8996	120	3.8694	43	1.1907	138	4.17	gi|402908908|ref|XP_003917173.1|	2011.1	0	PREDICTED: pre-mRNA-splicing factor ATP-dependent RNA helicase PRP16 [Papio anubis]	gi|332227651|ref|XM_003262957.1|	4246	0	PREDICTED: Nomascus leucogenys DEAH (Asp-Glu-Ala-His) box polypeptide 38 (DHX38), mRNA	sp|Q92620|PRP16_HUMAN	2009	0	Pre-mRNA-splicing factor ATP-dependent RNA helicase PRP16 OS=Homo sapiens GN=DHX38 PE=1 SV=2	YKR086w	737	0	COG1643	HrpA-like helicases	K12815	0	2010	mcc:709173	pre-mRNA-splicing factor ATP-dependent RNA helicase PRP16 [EC:3.6.4.13]	GO:0006369//termination of RNA polymerase II transcription;GO:0031124//mRNA 3'-end processing;GO:0000398//mRNA splicing, via spliceosome;GO:0006406//mRNA export from nucleus	GO:0003676//nucleic acid binding;GO:0008026//ATP-dependent helicase activity;GO:0005524//ATP binding;GO:0005515//protein binding	GO:0071013//catalytic step 2 spliceosome;GO:0005654//nucleoplasm
CL1147.Contig2_C-W	328	0	0	0	0	0	0	2	0.6202	gi|395837015|ref|XP_003791441.1|	219.6	3e-56	PREDICTED: pre-mRNA-splicing factor ATP-dependent RNA helicase PRP16 [Otolemur garnettii]	gi|395837014|ref|XM_003791393.1|	478	1e-132	PREDICTED: Otolemur garnettii DEAH (Asp-Glu-Ala-His) box polypeptide 38 (DHX38), mRNA	sp|Q92620|PRP16_HUMAN	216	9e-57	Pre-mRNA-splicing factor ATP-dependent RNA helicase PRP16 OS=Homo sapiens GN=DHX38 PE=1 SV=2	--	--	--	--	--	K12815	2e-56	216	pon:100173700	pre-mRNA-splicing factor ATP-dependent RNA helicase PRP16 [EC:3.6.4.13]	GO:0006369//termination of RNA polymerase II transcription;GO:0031124//mRNA 3'-end processing;GO:0000398//mRNA splicing, via spliceosome;GO:0006406//mRNA export from nucleus	GO:0003676//nucleic acid binding;GO:0008026//ATP-dependent helicase activity;GO:0005524//ATP binding;GO:0005515//protein binding	GO:0071013//catalytic step 2 spliceosome;GO:0005654//nucleoplasm
CL1148.Contig1_C-W	2001	282	16.0275	181	9.8177	98	4.5648	103	5.2355	gi|148700241|gb|EDL32188.1|	218.8	8e-55	DNA segment, Chr 10, ERATO Doi 641, expressed, isoform CRA_b [Mus musculus]	gi|383872621|ref|NM_001257658.1|	567	1e-158	Macaca mulatta anaphase promoting complex subunit 16 (ANAPC16), mRNA	sp|Q5REH8|APC16_PONAB	211	5e-54	Anaphase-promoting complex subunit 16 OS=Pongo abelii GN=ANAPC16 PE=3 SV=1	--	--	--	--	--	--	--	--	--	--	GO:0007067//mitosis;GO:0016567//protein ubiquitination;GO:0051301//cell division	-	GO:0005737//cytoplasm;GO:0005680//anaphase-promoting complex
CL1148.Contig2_C-W	859	14	1.8535	1	0.1264	4	0.434	6	0.7104	gi|402880515|ref|XP_003903846.1|	128.6	3e-28	PREDICTED: anaphase-promoting complex subunit 16 [Papio anubis] >gi|402880517|ref|XP_003903847.1| PREDICTED: anaphase-promoting complex subunit 16 [Papio anubis] >gi|402880519|ref|XP_003903848.1| PREDICTED: anaphase-promoting complex subunit 16 [Papio anubis] >gi|402880521|ref|XP_003903849.1| PREDICTED: anaphase-promoting complex subunit 16 [Papio anubis]	gi|335892805|ref|NR_038392.1|	325	2e-85	Homo sapiens anaphase promoting complex subunit 16 (ANAPC16), transcript variant 6, non-coding RNA	sp|Q5REH8|APC16_PONAB	128	1e-29	Anaphase-promoting complex subunit 16 OS=Pongo abelii GN=ANAPC16 PE=3 SV=1	--	--	--	--	--	--	--	--	--	--	GO:0007067//mitosis;GO:0016567//protein ubiquitination;GO:0051301//cell division	-	GO:0005737//cytoplasm;GO:0005680//anaphase-promoting complex
CL1149.Contig1_C-W	2681	235	9.9686	19	0.7692	14	0.4867	14	0.5311	gi|402852650|ref|XP_003891029.1|	835.9	0	PREDICTED: NAD kinase isoform 1 [Papio anubis] >gi|402852652|ref|XP_003891030.1| PREDICTED: NAD kinase isoform 2 [Papio anubis]	gi|354494405|ref|XM_003509280.1|	1332	0	PREDICTED: Cricetulus griseus NAD kinase (Nadk), mRNA	sp|O95544|NADK_HUMAN	830	0	NAD kinase OS=Homo sapiens GN=NADK PE=1 SV=1	YEL041w	232	2e-60	COG0061	Predicted sugar kinase	K00858	0	835	pon:100445514	NAD+ kinase [EC:2.7.1.23]	GO:0046034//ATP metabolic process;GO:0016310//phosphorylation;GO:0006767//water-soluble vitamin metabolic process;GO:0019674//NAD metabolic process	GO:0046872//metal ion binding;GO:0005515//protein binding;GO:0003951//NAD+ kinase activity;GO:0005524//ATP binding	GO:0005829//cytosol
CL1149.Contig2_C-W	2430	47	2.1997	48	2.1439	173	6.6356	157	6.5714	gi|301778030|ref|XP_002924440.1|	734.6	0	PREDICTED: NAD kinase-like [Ailuropoda melanoleuca]	gi|301778029|ref|XM_002924394.1|	1215	0	PREDICTED: Ailuropoda melanoleuca NAD kinase (NADK), mRNA	sp|P58058|NADK_MOUSE	723	0	NAD kinase OS=Mus musculus GN=Nadk PE=1 SV=2	YEL041w	232	2e-60	COG0061	Predicted sugar kinase	K00858	0	734	aml:100478855	NAD+ kinase [EC:2.7.1.23]	GO:0046034//ATP metabolic process;GO:0016310//phosphorylation;GO:0006767//water-soluble vitamin metabolic process;GO:0019674//NAD metabolic process	GO:0046872//metal ion binding;GO:0005515//protein binding;GO:0003951//NAD+ kinase activity;GO:0005524//ATP binding	GO:0005829//cytosol
CL1149.Contig3_C-W	2578	6	0.2647	12	0.5052	36	1.3015	58	2.2883	gi|402852650|ref|XP_003891029.1|	835.9	0	PREDICTED: NAD kinase isoform 1 [Papio anubis] >gi|402852652|ref|XP_003891030.1| PREDICTED: NAD kinase isoform 2 [Papio anubis]	gi|354494405|ref|XM_003509280.1|	1332	0	PREDICTED: Cricetulus griseus NAD kinase (Nadk), mRNA	sp|O95544|NADK_HUMAN	830	0	NAD kinase OS=Homo sapiens GN=NADK PE=1 SV=1	YEL041w	232	2e-60	COG0061	Predicted sugar kinase	K00858	0	835	pon:100445514	NAD+ kinase [EC:2.7.1.23]	GO:0046034//ATP metabolic process;GO:0016310//phosphorylation;GO:0006767//water-soluble vitamin metabolic process;GO:0019674//NAD metabolic process	GO:0046872//metal ion binding;GO:0005515//protein binding;GO:0003951//NAD+ kinase activity;GO:0005524//ATP binding	GO:0005829//cytosol
CL1149.Contig4_C-W	2669	27	1.1505	11	0.4473	21	0.7333	48	1.8292	gi|402852650|ref|XP_003891029.1|	835.9	0	PREDICTED: NAD kinase isoform 1 [Papio anubis] >gi|402852652|ref|XP_003891030.1| PREDICTED: NAD kinase isoform 2 [Papio anubis]	gi|402852649|ref|XM_003890980.1|	1354	0	PREDICTED: Papio anubis NAD kinase, transcript variant 1 (NADK), mRNA	sp|O95544|NADK_HUMAN	830	0	NAD kinase OS=Homo sapiens GN=NADK PE=1 SV=1	YEL041w	232	2e-60	COG0061	Predicted sugar kinase	K00858	0	835	pon:100445514	NAD+ kinase [EC:2.7.1.23]	GO:0046034//ATP metabolic process;GO:0016310//phosphorylation;GO:0006767//water-soluble vitamin metabolic process;GO:0019674//NAD metabolic process	GO:0046872//metal ion binding;GO:0005515//protein binding;GO:0003951//NAD+ kinase activity;GO:0005524//ATP binding	GO:0005829//cytosol
CL1149.Contig5_C-W	2521	24	1.0827	23	0.9902	37	1.3679	36	1.4524	gi|301778030|ref|XP_002924440.1|	734.6	0	PREDICTED: NAD kinase-like [Ailuropoda melanoleuca]	gi|301778029|ref|XM_002924394.1|	1215	0	PREDICTED: Ailuropoda melanoleuca NAD kinase (NADK), mRNA	sp|P58058|NADK_MOUSE	723	0	NAD kinase OS=Mus musculus GN=Nadk PE=1 SV=2	YEL041w	232	2e-60	COG0061	Predicted sugar kinase	K00858	0	734	aml:100478855	NAD+ kinase [EC:2.7.1.23]	GO:0046034//ATP metabolic process;GO:0016310//phosphorylation;GO:0006767//water-soluble vitamin metabolic process;GO:0019674//NAD metabolic process	GO:0046872//metal ion binding;GO:0005515//protein binding;GO:0003951//NAD+ kinase activity;GO:0005524//ATP binding	GO:0005829//cytosol
CL115.Contig1_C-W	881	40	5.1635	21	2.5871	15	1.5869	20	2.309	gi|403280911|ref|XP_003931948.1|	431.8	1e-119	PREDICTED: YTH domain-containing protein 1 isoform 2 [Saimiri boliviensis boliviensis]	gi|197100297|ref|NM_001132320.1|	1463	0	Pongo abelii YTH domain containing 1 (YTHDC1), mRNA >gi|55729204|emb|CR859148.1| Pongo abelii mRNA; cDNA DKFZp459L1228 (from clone DKFZp459L1228)	sp|Q96MU7|YTDC1_HUMAN	431	8e-121	YTH domain-containing protein 1 OS=Homo sapiens GN=YTHDC1 PE=1 SV=3	--	--	--	--	--	K15182	4e-15	82.4	mdo:100023768	negative elongation factor E	GO:0000398//mRNA splicing, via spliceosome	-	GO:0016604//nuclear body
CL115.Contig2_C-W	905	7	0.8797	8	0.9594	4	0.412	3	0.3372	gi|149035126|gb|EDL89830.1|	445.7	1e-123	splicing factor YT521-B, isoform CRA_c [Rattus norvegicus]	gi|74268101|gb|BC102814.1|	1045	0	Bos taurus YTH domain containing 1, mRNA (cDNA clone IMAGE:7947377), partial cds	sp|Q9QY02|YTDC1_RAT	445	5e-125	YTH domain-containing protein 1 OS=Rattus norvegicus GN=Ythdc1 PE=1 SV=1	--	--	--	--	--	K15182	4e-15	82.4	mdo:100023768	negative elongation factor E	GO:0000398//mRNA splicing, via spliceosome	-	GO:0016604//nuclear body
CL115.Contig3_C-W	1546	200	14.7124	37	2.5976	32	1.9292	63	4.1447	gi|149035126|gb|EDL89830.1|	1028.8	0	splicing factor YT521-B, isoform CRA_c [Rattus norvegicus]	gi|19173797|ref|NM_133423.1|	2246	0	Rattus norvegicus YTH domain containing 1 (Ythdc1), mRNA	sp|Q9QY02|YTDC1_RAT	1025	0	YTH domain-containing protein 1 OS=Rattus norvegicus GN=Ythdc1 PE=1 SV=1	--	--	--	--	--	K15182	9e-15	82.4	mdo:100023768	negative elongation factor E	GO:0000398//mRNA splicing, via spliceosome	-	GO:0016604//nuclear body
CL1150.Contig1_C-W	735	72	11.1406	40	5.9068	17	2.1558	37	5.1201	gi|355680637|gb|AER96590.1|	317.4	3e-85	coenzyme Q10-like protein A [Mustela putorius furo]	gi|151101383|ref|NM_144576.3|	759	0	Homo sapiens coenzyme Q10 homolog A (S. cerevisiae) (COQ10A), nuclear gene encoding mitochondrial protein, transcript variant 1, mRNA	sp|Q96MF6|CQ10A_HUMAN	313	3e-85	Coenzyme Q-binding protein COQ10 homolog A, mitochondrial OS=Homo sapiens GN=COQ10A PE=2 SV=2	SMc01038	69.3	6e-12	COG2867	Oligoketide cyclase/lipid transport protein	--	--	--	--	--	-	-	-
CL1150.Contig2_C-W	461	0	0	0	0	1	0.2022	2	0.4413	gi|355680637|gb|AER96590.1|	276.9	1e-73	coenzyme Q10-like protein A [Mustela putorius furo]	gi|403297092|ref|XM_003945227.1|	628	1e-177	PREDICTED: Saimiri boliviensis boliviensis coenzyme Q10 homolog A (S. cerevisiae) (COQ10A), mRNA	sp|Q96MF6|CQ10A_HUMAN	272	2e-73	Coenzyme Q-binding protein COQ10 homolog A, mitochondrial OS=Homo sapiens GN=COQ10A PE=2 SV=2	SMc01038	71.6	5e-13	COG2867	Oligoketide cyclase/lipid transport protein	--	--	--	--	--	-	-	-
CL1151.Contig1_C-W	599	7	1.329	10	1.812	0	0	0	0	gi|41581578|gb|AAS07630.1|	319.3	6e-86	ankyrin repeat and SOCS box-containing 9-like protein isoform 2 [Bos taurus]	gi|149744339|ref|XM_001489813.1|	515	1e-143	PREDICTED: Equus caballus ankyrin repeat and SOCS box protein 9-like, transcript variant 1 (LOC100055785), mRNA	sp|Q91ZT8|ASB9_MOUSE	256	3e-68	Ankyrin repeat and SOCS box protein 9 OS=Mus musculus GN=Asb9 PE=2 SV=2	all2748	58.9	6e-09	COG0666	FOG: Ankyrin repeat	K10331	4e-77	287	ssc:100158057	ankyrin repeat and SOCS box protein 9	GO:0035556//intracellular signal transduction	-	-
CL1151.Contig2_C-W	791	4	0.5751	9	1.2349	0	0	0	0	gi|149744340|ref|XP_001489863.1|	445.3	1e-123	PREDICTED: ankyrin repeat and SOCS box protein 9-like isoform 1 [Equus caballus]	gi|149744339|ref|XM_001489813.1|	817	0	PREDICTED: Equus caballus ankyrin repeat and SOCS box protein 9-like, transcript variant 1 (LOC100055785), mRNA	sp|Q96DX5|ASB9_HUMAN	431	1e-120	Ankyrin repeat and SOCS box protein 9 OS=Homo sapiens GN=ASB9 PE=1 SV=1	all2748	74.7	2e-13	COG0666	FOG: Ankyrin repeat	K10331	2e-124	445	ecb:100055785	ankyrin repeat and SOCS box protein 9	GO:0035556//intracellular signal transduction	-	-
CL1151.Contig3_C-W	859	0	0	1	0.1264	0	0	0	0	gi|149744340|ref|XP_001489863.1|	81.6	2e-119	PREDICTED: ankyrin repeat and SOCS box protein 9-like isoform 1 [Equus caballus]	gi|149744339|ref|XM_001489813.1|	682	0	PREDICTED: Equus caballus ankyrin repeat and SOCS box protein 9-like, transcript variant 1 (LOC100055785), mRNA	sp|Q96DX5|ASB9_HUMAN	357	2e-116	Ankyrin repeat and SOCS box protein 9 OS=Homo sapiens GN=ASB9 PE=1 SV=1	all2748	74.7	2e-13	COG0666	FOG: Ankyrin repeat	K10331	4e-120	372	ecb:100055785	ankyrin repeat and SOCS box protein 9	GO:0035556//intracellular signal transduction	-	-
CL1151.Contig4_C-W	321	2	0.7086	0	0	0	0	0	0	gi|291407106|ref|XP_002720012.1|	58.5	1e-07	PREDICTED: ankyrin repeat and SOCS box-containing 9 [Oryctolagus cuniculus]	gi|149744339|ref|XM_001489813.1|	319	4e-84	PREDICTED: Equus caballus ankyrin repeat and SOCS box protein 9-like, transcript variant 1 (LOC100055785), mRNA	sp|Q91ZT8|ASB9_MOUSE	177	6e-45	Ankyrin repeat and SOCS box protein 9 OS=Mus musculus GN=Asb9 PE=2 SV=2	SPAC2F7.10_1	47.8	5e-06	COG0666	FOG: Ankyrin repeat	K10331	1e-46	184	ecb:100055785	ankyrin repeat and SOCS box protein 9	GO:0035556//intracellular signal transduction	-	-
CL1152.Contig1_C-W	1350	3	0.2527	0	0	1	0.069	24	1.8082	gi|73997254|ref|XP_867101.1|	782.3	0	PREDICTED: peroxisomal targeting signal 1 receptor isoform 4 [Canis lupus familiaris]	gi|397499096|ref|XM_003820250.1|	1800	0	PREDICTED: Pan paniscus peroxisomal biogenesis factor 5, transcript variant 1 (PEX5), mRNA	sp|O70525|PEX5_CAVPO	762	0	Peroxisomal targeting signal 1 receptor OS=Cavia porcellus GN=PEX5 PE=2 SV=1	--	--	--	--	--	K13342	0	763	cfa:486710	peroxin-5	GO:0001764//neuron migration;GO:0006635//fatty acid beta-oxidation;GO:0000038//very long-chain fatty acid metabolic process;GO:0040018//positive regulation of multicellular organism growth;GO:0021895//cerebral cortex neuron differentiation;GO:0016561//protein import into peroxisome matrix, translocation;GO:0007029//endoplasmic reticulum organization;GO:0048468//cell development;GO:0051262//protei…	GO:0005052//peroxisome matrix targeting signal-1 binding;GO:0008022//protein C-terminus binding;GO:0047485//protein N-terminus binding	GO:0005829//cytosol;GO:0005782//peroxisomal matrix;GO:0005778//peroxisomal membrane
CL1152.Contig2_C-W	2229	74	3.7756	14	0.6817	58	2.4253	254	11.5902	gi|402885009|ref|XP_003905961.1|	1267.3	0	PREDICTED: peroxisomal targeting signal 1 receptor isoform 4 [Papio anubis]	gi|297261715|ref|XM_001112429.2|	2970	0	PREDICTED: Macaca mulatta peroxisomal biogenesis factor 5, transcript variant 2 (PEX5), mRNA	sp|P50542|PEX5_HUMAN	1256	0	Peroxisomal targeting signal 1 receptor OS=Homo sapiens GN=PEX5 PE=1 SV=3	MA1362	79.7	2e-14	COG0457	FOG: TPR repeat	K13342	0	1255	cfa:486710	peroxin-5	GO:0001764//neuron migration;GO:0006635//fatty acid beta-oxidation;GO:0000038//very long-chain fatty acid metabolic process;GO:0040018//positive regulation of multicellular organism growth;GO:0021895//cerebral cortex neuron differentiation;GO:0016561//protein import into peroxisome matrix, translocation;GO:0007029//endoplasmic reticulum organization;GO:0048468//cell development;GO:0051262//protei…	GO:0005052//peroxisome matrix targeting signal-1 binding;GO:0008022//protein C-terminus binding;GO:0047485//protein N-terminus binding	GO:0005829//cytosol;GO:0005782//peroxisomal matrix;GO:0005778//peroxisomal membrane
CL1152.Contig3_C-W	298	2	0.7633	0	0	0	0	2	0.6826	gi|395847721|ref|XP_003796515.1|	178.7	6e-44	PREDICTED: peroxisomal targeting signal 1 receptor [Otolemur garnettii]	gi|403309029|ref|XM_003944887.1|	418	1e-114	PREDICTED: Saimiri boliviensis boliviensis peroxisomal biogenesis factor 5, transcript variant 2 (PEX5), mRNA	sp|O70525|PEX5_CAVPO	158	2e-39	Peroxisomal targeting signal 1 receptor OS=Cavia porcellus GN=PEX5 PE=2 SV=1	--	--	--	--	--	K13342	3e-39	160	aml:100471202	peroxin-5	GO:0001764//neuron migration;GO:0006635//fatty acid beta-oxidation;GO:0000038//very long-chain fatty acid metabolic process;GO:0040018//positive regulation of multicellular organism growth;GO:0021895//cerebral cortex neuron differentiation;GO:0016561//protein import into peroxisome matrix, translocation;GO:0007029//endoplasmic reticulum organization;GO:0048468//cell development;GO:0051262//protei…	GO:0005052//peroxisome matrix targeting signal-1 binding;GO:0008022//protein C-terminus binding;GO:0047485//protein N-terminus binding	GO:0005829//cytosol;GO:0005782//peroxisomal matrix;GO:0005778//peroxisomal membrane
CL1153.Contig1_C-W	488	12	2.7966	13	2.8913	39	7.4488	28	5.8359	--	--	--	--	gi|289666937|gb|AC239831.2|	71.9	2e-09	Homo sapiens FOSMID clone COR2A-DD0002TWKNU_E24 from chromosome 6, complete sequence	--	--	--	--	--	--	--	--	--	--	--	--	--	--	-	-	-
CL1153.Contig2_C-W	210	0	0	0	0	0	0	0	0	--	--	--	--	--	--	--	--	--	--	--	--	--	--	--	--	--	--	--	--	--	--	-	-	-
CL1154.Contig1_C-W	446	0	0	0	0	0	0	0	0	gi|194217058|ref|XP_001501995.2|	216.9	2e-55	PREDICTED: coatomer subunit zeta-2-like [Equus caballus]	gi|6939831|dbj|AB037938.1|	559	1e-156	Homo sapiens COPZ2 mRNA for nonclathrin coat protein zeta-COP, complete cds	sp|Q9P299|COPZ2_HUMAN	213	1e-55	Coatomer subunit zeta-2 OS=Homo sapiens GN=COPZ2 PE=2 SV=1	SPCC576.07	67.4	9e-12	COG5541	Vesicle coat complex COPI, zeta subunit	K02604	2e-23	107	cbr:CBG02998	origin recognition complex subunit 2	GO:0016192//vesicle-mediated transport;GO:0006886//intracellular protein transport	-	GO:0005801//cis-Golgi network;GO:0030126//COPI vesicle coat
CL1154.Contig2_C-W	925	53	6.5162	80	9.387	47	4.7358	34	3.7386	gi|7705983|ref|NP_057513.1|	399.4	1e-109	coatomer subunit zeta-2 [Homo sapiens] >gi|388490121|ref|NP_001253712.1| coatomer subunit zeta-2 [Macaca mulatta] >gi|20532038|sp|Q9P299.1|COPZ2_HUMAN RecName: Full=Coatomer subunit zeta-2; AltName: Full=Zeta-2-coat protein; Short=Zeta-2 COP >gi|6939832|dbj|BAA90670.1| nonclathrin coat protein zeta-COP [Homo sapiens] >gi|11094289|dbj|BAB17660.1| zeta2-COP [Homo sapiens] >gi|16198487|gb|AAH15924.1…	gi|6939831|dbj|AB037938.1|	1007	0	Homo sapiens COPZ2 mRNA for nonclathrin coat protein zeta-COP, complete cds	sp|Q9P299|COPZ2_HUMAN	399	5e-111	Coatomer subunit zeta-2 OS=Homo sapiens GN=COPZ2 PE=2 SV=1	SPCC576.07	110	3e-24	COG5541	Vesicle coat complex COPI, zeta subunit	K02604	3e-39	162	cbr:CBG02998	origin recognition complex subunit 2	GO:0016192//vesicle-mediated transport;GO:0006886//intracellular protein transport	-	GO:0005801//cis-Golgi network;GO:0030126//COPI vesicle coat
CL1155.Contig1_C-W	571	1	0.1992	1	0.1901	0	0	1	0.1781	gi|402903672|ref|XP_003914684.1|	316.2	4e-85	PREDICTED: transducin-like enhancer protein 2 [Papio anubis]	gi|338726465|ref|XM_001916205.2|	529	1e-147	PREDICTED: Equus caballus transducin-like enhancer protein 2-like (LOC100059793), mRNA	sp|Q04725|TLE2_HUMAN	316	2e-86	Transducin-like enhancer protein 2 OS=Homo sapiens GN=TLE2 PE=1 SV=2	all0664	51.2	1e-06	COG2319	FOG: WD40 repeat	K04497	2e-74	278	tca:656496	groucho	GO:0090090//negative regulation of canonical Wnt receptor signaling pathway;GO:0009887//organ morphogenesis	GO:0003714//transcription corepressor activity;GO:0005515//protein binding	GO:0005634//nucleus
CL1155.Contig2_C-W	1906	150	8.9502	91	5.182	26	1.2714	19	1.0139	gi|402903672|ref|XP_003914684.1|	1182.5	0	PREDICTED: transducin-like enhancer protein 2 [Papio anubis]	gi|301776375|ref|XM_002923569.1|	2208	0	PREDICTED: Ailuropoda melanoleuca transducin-like enhancer protein 2-like (LOC100473961), mRNA	sp|Q04725|TLE2_HUMAN	1178	0	Transducin-like enhancer protein 2 OS=Homo sapiens GN=TLE2 PE=1 SV=2	all0438_2	78.2	5e-14	COG2319	FOG: WD40 repeat	K04497	0	741	dre:30206	groucho	GO:0090090//negative regulation of canonical Wnt receptor signaling pathway;GO:0009887//organ morphogenesis	GO:0003714//transcription corepressor activity;GO:0005515//protein binding	GO:0005634//nucleus
CL1155.Contig3_C-W	3275	582	20.2104	214	7.0922	35	0.9961	106	3.292	gi|157384982|ref|NP_005069.2|	1453.7	0	transducin-like enhancer protein 3 isoform a [Homo sapiens] >gi|20532417|sp|Q04726.2|TLE3_HUMAN RecName: Full=Transducin-like enhancer protein 3; AltName: Full=Enhancer of split groucho-like protein 3; Short=ESG3	gi|157384981|ref|NM_005078.2|	3439	0	Homo sapiens transducin-like enhancer of split 3 (E(sp1) homolog, Drosophila) (TLE3), transcript variant 1, mRNA	sp|Q04726|TLE3_HUMAN	1453	0	Transducin-like enhancer protein 3 OS=Homo sapiens GN=TLE3 PE=1 SV=2	all0438_2	101	9e-21	COG2319	FOG: WD40 repeat	K04497	0	1237	dre:30206	groucho	GO:0016055//Wnt receptor signaling pathway;GO:0006355//regulation of transcription, DNA-dependent;GO:0009887//organ morphogenesis;GO:0007283//spermatogenesis;GO:0030154//cell differentiation	GO:0005515//protein binding	GO:0005634//nucleus
CL1156.Contig1_C-W	906	18	2.2595	2	0.2396	0	0	1	0.1123	gi|395739592|ref|XP_003777285.1|	423.7	5e-117	PREDICTED: transforming acidic coiled-coil-containing protein 1 isoform 2 [Pongo abelii]	gi|395739591|ref|XM_003777237.1|	704	0	PREDICTED: Pongo abelii transforming, acidic coiled-coil containing protein 1, transcript variant 2 (TACC1), mRNA	sp|O75410|TACC1_HUMAN	411	9e-115	Transforming acidic coiled-coil-containing protein 1 OS=Homo sapiens GN=TACC1 PE=1 SV=2	--	--	--	--	--	K14281	6e-115	414	pon:100173002	transforming acidic coiled-coil-containing protein 1	GO:0021987//cerebral cortex development;GO:0032886//regulation of microtubule-based process;GO:0022027//interkinetic nuclear migration;GO:0000226//microtubule cytoskeleton organization;GO:0007049//cell cycle;GO:0022008//neurogenesis;GO:0051301//cell division	GO:0019904//protein domain specific binding	GO:0005815//microtubule organizing center;GO:0045111//intermediate filament cytoskeleton;GO:0005634//nucleus
CL1156.Contig2_C-W	719	3	0.4745	0	0	0	0	0	0	gi|332240935|ref|XP_003269643.1|	305.4	1e-81	PREDICTED: transforming acidic coiled-coil-containing protein 1 isoform 1 [Nomascus leucogenys]	gi|395739591|ref|XM_003777237.1|	420	1e-114	PREDICTED: Pongo abelii transforming, acidic coiled-coil containing protein 1, transcript variant 2 (TACC1), mRNA	sp|O75410|TACC1_HUMAN	300	3e-81	Transforming acidic coiled-coil-containing protein 1 OS=Homo sapiens GN=TACC1 PE=1 SV=2	--	--	--	--	--	K14281	2e-81	302	pon:100173002	transforming acidic coiled-coil-containing protein 1	GO:0021987//cerebral cortex development;GO:0032886//regulation of microtubule-based process;GO:0022027//interkinetic nuclear migration;GO:0000226//microtubule cytoskeleton organization;GO:0007049//cell cycle;GO:0022008//neurogenesis;GO:0051301//cell division	GO:0019904//protein domain specific binding	GO:0005815//microtubule organizing center;GO:0045111//intermediate filament cytoskeleton;GO:0005634//nucleus
CL1157.Contig1_C-W	546	139	28.9524	103	20.4749	117	19.9725	72	13.4124	gi|301781939|ref|XP_002926381.1|	224.2	2e-57	PREDICTED: coiled-coil-helix-coiled-coil-helix domain-containing protein 5-like [Ailuropoda melanoleuca]	gi|301781938|ref|XM_002926335.1|	492	1e-136	PREDICTED: Ailuropoda melanoleuca coiled-coil-helix-coiled-coil-helix domain-containing protein 5-like (LOC100482028), mRNA	sp|Q9BSY4|CHCH5_HUMAN	220	1e-57	Coiled-coil-helix-coiled-coil-helix domain-containing protein 5 OS=Homo sapiens GN=CHCHD5 PE=2 SV=1	--	--	--	--	--	K15180	2e-08	59.3	spu:575589	negative elongation factor B	-	-	-
CL1157.Contig2_C-W	560	2	0.4062	16	3.1011	21	3.4952	10	1.8163	gi|301781939|ref|XP_002926381.1|	103.6	4e-21	PREDICTED: coiled-coil-helix-coiled-coil-helix domain-containing protein 5-like [Ailuropoda melanoleuca]	gi|301781938|ref|XM_002926335.1|	426	1e-116	PREDICTED: Ailuropoda melanoleuca coiled-coil-helix-coiled-coil-helix domain-containing protein 5-like (LOC100482028), mRNA	sp|Q9BSY4|CHCH5_HUMAN	124	2e-28	Coiled-coil-helix-coiled-coil-helix domain-containing protein 5 OS=Homo sapiens GN=CHCHD5 PE=2 SV=1	--	--	--	--	--	--	--	--	--	--	-	-	-
CL1158.Contig1_C-W	271	0	0	0	0	0	0	0	0	gi|348559643|ref|XP_003465625.1|	110.2	2e-23	PREDICTED: zinc finger protein 729-like [Cavia porcellus]	gi|348559642|ref|XM_003465577.1|	172	5e-40	PREDICTED: Cavia porcellus zinc finger protein 729-like (LOC100731816), mRNA	sp|Q96SE7|ZN347_HUMAN	176	1e-44	Zinc finger protein 347 OS=Homo sapiens GN=ZNF347 PE=1 SV=2	SPAC144.09c	72.4	2e-13	COG5048	FOG: Zn-finger	K09228	1e-44	178	mmu:224585	KRAB domain-containing zinc finger protein	GO:0006355//regulation of transcription, DNA-dependent	GO:0003677//DNA binding;GO:0008270//zinc ion binding	GO:0005634//nucleus
CL1158.Contig2_C-W	335	15	5.0922	1	0.324	2	0.5564	4	1.2145	gi|348559643|ref|XP_003465625.1|	109.8	3e-23	PREDICTED: zinc finger protein 729-like [Cavia porcellus]	gi|348559642|ref|XM_003465577.1|	224	2e-55	PREDICTED: Cavia porcellus zinc finger protein 729-like (LOC100731816), mRNA	sp|Q5R8X1|ZN665_PONAB	217	5e-57	Zinc finger protein 665 OS=Pongo abelii GN=ZNF665 PE=2 SV=1	SPAC144.09c	73.2	1e-13	COG5048	FOG: Zn-finger	K09228	1e-62	237	mmu:224585	KRAB domain-containing zinc finger protein	-	-	-
CL1159.Contig1_C-W	2466	12	0.5534	22	0.9683	52	1.9654	39	1.6086	gi|395815638|ref|XP_003781332.1|	87.4	1e-103	PREDICTED: ADP-ribosylation factor GTPase-activating protein 2 isoform 1 [Otolemur garnettii]	gi|395815639|ref|XM_003781285.1|	833	0	PREDICTED: Otolemur garnettii ADP-ribosylation factor GTPase activating protein 2, transcript variant 2 (ARFGAP2), mRNA	sp|Q8N6H7|ARFG2_HUMAN	315	1e-104	ADP-ribosylation factor GTPase-activating protein 2 OS=Homo sapiens GN=ARFGAP2 PE=1 SV=1	--	--	--	--	--	K12493	4e-104	315	hsa:84364	ADP-ribosylation factor GTPase-activating protein 2/3	GO:0016192//vesicle-mediated transport;GO:0032312//regulation of ARF GTPase activity;GO:0015031//protein transport	GO:0008060//ARF GTPase activator activity;GO:0008270//zinc ion binding	GO:0005730//nucleolus;GO:0000139//Golgi membrane;GO:0005886//plasma membrane
CL1159.Contig2_C-W	2253	58	2.9277	27	1.3007	38	1.572	89	4.0179	gi|395815640|ref|XP_003781333.1|	447.2	1e-123	PREDICTED: ADP-ribosylation factor GTPase-activating protein 2 isoform 2 [Otolemur garnettii]	gi|395815639|ref|XM_003781285.1|	1124	0	PREDICTED: Otolemur garnettii ADP-ribosylation factor GTPase activating protein 2, transcript variant 2 (ARFGAP2), mRNA	sp|Q8N6H7|ARFG2_HUMAN	446	1e-124	ADP-ribosylation factor GTPase-activating protein 2 OS=Homo sapiens GN=ARFGAP2 PE=1 SV=1	--	--	--	--	--	K12493	5e-124	446	hsa:84364	ADP-ribosylation factor GTPase-activating protein 2/3	GO:0016192//vesicle-mediated transport;GO:0032312//regulation of ARF GTPase activity;GO:0015031//protein transport	GO:0008060//ARF GTPase activator activity;GO:0008270//zinc ion binding	GO:0005730//nucleolus;GO:0000139//Golgi membrane;GO:0005886//plasma membrane
CL116.Contig1_C-W	2116	0	0	12	0.6155	2548	112.234	2112	101.518	gi|283806689|ref|NP_001164599.1|	861.7	0	cytochrome P450 4A6 [Oryctolagus cuniculus] >gi|117168|sp|P14580.1|CP4A6_RABIT RecName: Full=Cytochrome P450 4A6; AltName: Full=CYPIVA6; AltName: Full=Cytochrome P450-KA-1; AltName: Full=Lauric acid omega-hydroxylase; Flags: Precursor >gi|164977|gb|AAA31230.1| lauric acid omega-hydroxylase [Oryctolagus cuniculus]	gi|397483489|ref|XM_003812886.1|	1074	0	PREDICTED: Pan paniscus cytochrome P450 4A11-like (LOC100972920), mRNA	sp|P14580|CP4A6_RABIT	861	0	Cytochrome P450 4A6 OS=Oryctolagus cuniculus GN=CYP4A6 PE=1 SV=1	Cj1411c	146	2e-34	COG2124	Cytochrome P450	K07425	0	846	hsa:1579	cytochrome P450, family 4, subfamily A [EC:1.14.15.3]	GO:0019369//arachidonic acid metabolic process;GO:0043651//linoleic acid metabolic process;GO:0055114//oxidation-reduction process;GO:0006805//xenobiotic metabolic process;GO:0048252//lauric acid metabolic process;GO:0001890//placenta development;GO:0001822//kidney development;GO:0046456//icosanoid biosynthetic process	GO:0008391//arachidonic acid monooxygenase activity;GO:0009055//electron carrier activity;GO:0019825//oxygen binding;GO:0018685//alkane 1-monooxygenase activity;GO:0020037//heme binding	GO:0016021//integral to membrane;GO:0005789//endoplasmic reticulum membrane
CL116.Contig2_C-W	1512	0	0	0	0	12	0.7397	28	1.8835	gi|283806689|ref|NP_001164599.1|	757.7	0	cytochrome P450 4A6 [Oryctolagus cuniculus] >gi|117168|sp|P14580.1|CP4A6_RABIT RecName: Full=Cytochrome P450 4A6; AltName: Full=CYPIVA6; AltName: Full=Cytochrome P450-KA-1; AltName: Full=Lauric acid omega-hydroxylase; Flags: Precursor >gi|164977|gb|AAA31230.1| lauric acid omega-hydroxylase [Oryctolagus cuniculus]	gi|397483489|ref|XM_003812886.1|	938	0	PREDICTED: Pan paniscus cytochrome P450 4A11-like (LOC100972920), mRNA	sp|P14580|CP4A6_RABIT	757	0	Cytochrome P450 4A6 OS=Oryctolagus cuniculus GN=CYP4A6 PE=1 SV=1	AGc2890	141	3e-33	COG2124	Cytochrome P450	K07425	0	753	hsa:1579	cytochrome P450, family 4, subfamily A [EC:1.14.15.3]	GO:0006805//xenobiotic metabolic process;GO:0001676//long-chain fatty acid metabolic process;GO:0055114//oxidation-reduction process	GO:0009055//electron carrier activity;GO:0020037//heme binding;GO:0019825//oxygen binding;GO:0018685//alkane 1-monooxygenase activity	GO:0005789//endoplasmic reticulum membrane;GO:0016021//integral to membrane
CL116.Contig3_C-W	1703	0	0	0	0	29	1.5872	176	10.5115	gi|283806689|ref|NP_001164599.1|	757.7	0	cytochrome P450 4A6 [Oryctolagus cuniculus] >gi|117168|sp|P14580.1|CP4A6_RABIT RecName: Full=Cytochrome P450 4A6; AltName: Full=CYPIVA6; AltName: Full=Cytochrome P450-KA-1; AltName: Full=Lauric acid omega-hydroxylase; Flags: Precursor >gi|164977|gb|AAA31230.1| lauric acid omega-hydroxylase [Oryctolagus cuniculus]	gi|332808911|ref|XM_001141506.2|	942	0	PREDICTED: Pan troglodytes cytochrome P450 4A11-like (LOC739864), mRNA	sp|P14580|CP4A6_RABIT	757	0	Cytochrome P450 4A6 OS=Oryctolagus cuniculus GN=CYP4A6 PE=1 SV=1	AGc2890	141	3e-33	COG2124	Cytochrome P450	K07425	0	753	hsa:1579	cytochrome P450, family 4, subfamily A [EC:1.14.15.3]	GO:0006805//xenobiotic metabolic process;GO:0001676//long-chain fatty acid metabolic process;GO:0055114//oxidation-reduction process	GO:0009055//electron carrier activity;GO:0020037//heme binding;GO:0019825//oxygen binding;GO:0018685//alkane 1-monooxygenase activity	GO:0005789//endoplasmic reticulum membrane;GO:0016021//integral to membrane
CL116.Contig4_C-W	1657	0	0	0	0	9	0.5062	15	0.9207	gi|283806689|ref|NP_001164599.1|	778.9	0	cytochrome P450 4A6 [Oryctolagus cuniculus] >gi|117168|sp|P14580.1|CP4A6_RABIT RecName: Full=Cytochrome P450 4A6; AltName: Full=CYPIVA6; AltName: Full=Cytochrome P450-KA-1; AltName: Full=Lauric acid omega-hydroxylase; Flags: Precursor >gi|164977|gb|AAA31230.1| lauric acid omega-hydroxylase [Oryctolagus cuniculus]	gi|332808911|ref|XM_001141506.2|	944	0	PREDICTED: Pan troglodytes cytochrome P450 4A11-like (LOC739864), mRNA	sp|P14580|CP4A6_RABIT	778	0	Cytochrome P450 4A6 OS=Oryctolagus cuniculus GN=CYP4A6 PE=1 SV=1	AGc2890	130	9e-30	COG2124	Cytochrome P450	K07425	0	757	hsa:1579	cytochrome P450, family 4, subfamily A [EC:1.14.15.3]	GO:0019369//arachidonic acid metabolic process;GO:0043651//linoleic acid metabolic process;GO:0055114//oxidation-reduction process;GO:0006805//xenobiotic metabolic process;GO:0048252//lauric acid metabolic process;GO:0001890//placenta development;GO:0001822//kidney development;GO:0046456//icosanoid biosynthetic process	GO:0008391//arachidonic acid monooxygenase activity;GO:0009055//electron carrier activity;GO:0019825//oxygen binding;GO:0018685//alkane 1-monooxygenase activity;GO:0020037//heme binding	GO:0016021//integral to membrane;GO:0005789//endoplasmic reticulum membrane
CL116.Contig5_C-W	1494	0	0	0	0	21	1.3101	72	4.9017	gi|283806689|ref|NP_001164599.1|	778.9	0	cytochrome P450 4A6 [Oryctolagus cuniculus] >gi|117168|sp|P14580.1|CP4A6_RABIT RecName: Full=Cytochrome P450 4A6; AltName: Full=CYPIVA6; AltName: Full=Cytochrome P450-KA-1; AltName: Full=Lauric acid omega-hydroxylase; Flags: Precursor >gi|164977|gb|AAA31230.1| lauric acid omega-hydroxylase [Oryctolagus cuniculus]	gi|332808911|ref|XM_001141506.2|	930	0	PREDICTED: Pan troglodytes cytochrome P450 4A11-like (LOC739864), mRNA	sp|P14580|CP4A6_RABIT	778	0	Cytochrome P450 4A6 OS=Oryctolagus cuniculus GN=CYP4A6 PE=1 SV=1	AGc2890	130	8e-30	COG2124	Cytochrome P450	K07425	0	757	hsa:1579	cytochrome P450, family 4, subfamily A [EC:1.14.15.3]	GO:0019369//arachidonic acid metabolic process;GO:0043651//linoleic acid metabolic process;GO:0055114//oxidation-reduction process;GO:0006805//xenobiotic metabolic process;GO:0048252//lauric acid metabolic process;GO:0001890//placenta development;GO:0001822//kidney development;GO:0046456//icosanoid biosynthetic process	GO:0008391//arachidonic acid monooxygenase activity;GO:0009055//electron carrier activity;GO:0019825//oxygen binding;GO:0018685//alkane 1-monooxygenase activity;GO:0020037//heme binding	GO:0016021//integral to membrane;GO:0005789//endoplasmic reticulum membrane
CL116.Contig6_C-W	2272	2	0.1001	1	0.0478	4545	186.452	6461	289.24	gi|283806689|ref|NP_001164599.1|	859	0	cytochrome P450 4A6 [Oryctolagus cuniculus] >gi|117168|sp|P14580.1|CP4A6_RABIT RecName: Full=Cytochrome P450 4A6; AltName: Full=CYPIVA6; AltName: Full=Cytochrome P450-KA-1; AltName: Full=Lauric acid omega-hydroxylase; Flags: Precursor >gi|164977|gb|AAA31230.1| lauric acid omega-hydroxylase [Oryctolagus cuniculus]	gi|397483489|ref|XM_003812886.1|	1027	0	PREDICTED: Pan paniscus cytochrome P450 4A11-like (LOC100972920), mRNA	sp|P14580|CP4A6_RABIT	858	0	Cytochrome P450 4A6 OS=Oryctolagus cuniculus GN=CYP4A6 PE=1 SV=1	BH0579	146	2e-34	COG2124	Cytochrome P450	K07425	0	847	pon:100189632	cytochrome P450, family 4, subfamily A [EC:1.14.15.3]	GO:0019369//arachidonic acid metabolic process;GO:0055114//oxidation-reduction process;GO:0006805//xenobiotic metabolic process;GO:0048252//lauric acid metabolic process	GO:0009055//electron carrier activity;GO:0019825//oxygen binding;GO:0018685//alkane 1-monooxygenase activity;GO:0020037//heme binding	GO:0016021//integral to membrane;GO:0005789//endoplasmic reticulum membrane
CL116.Contig7_C-W	396	0	0	0	0	27	6.3549	55	14.1265	gi|297665030|ref|XP_002810914.1|	208	1e-52	PREDICTED: cytochrome P450 4A11 [Pongo abelii]	gi|297665029|ref|XM_002810868.1|	200	3e-48	PREDICTED: Pongo abelii DKFZP469C0132 protein (DKFZP469C0132), mRNA	sp|Q02928|CP4AB_HUMAN	206	1e-53	Cytochrome P450 4A11 OS=Homo sapiens GN=CYP4A11 PE=1 SV=1	--	--	--	--	--	K07425	1e-53	207	pon:100189632	cytochrome P450, family 4, subfamily A [EC:1.14.15.3]	GO:0006805//xenobiotic metabolic process;GO:0001676//long-chain fatty acid metabolic process;GO:0055114//oxidation-reduction process	GO:0009055//electron carrier activity;GO:0020037//heme binding;GO:0019825//oxygen binding;GO:0018685//alkane 1-monooxygenase activity	GO:0005789//endoplasmic reticulum membrane
CL116.Contig8_C-W	291	0	0	0	0	14	4.4841	32	11.1847	gi|348551406|ref|XP_003461521.1|	167.5	1e-40	PREDICTED: cytochrome P450 4A11-like [Cavia porcellus]	gi|338721710|ref|XM_003364374.1|	170	2e-39	PREDICTED: Equus caballus cytochrome P450 4A22-like (LOC100064092), mRNA	sp|P14580|CP4A6_RABIT	166	1e-41	Cytochrome P450 4A6 OS=Oryctolagus cuniculus GN=CYP4A6 PE=1 SV=1	--	--	--	--	--	K07425	1e-40	164	hsa:1579	cytochrome P450, family 4, subfamily A [EC:1.14.15.3]	GO:0006805//xenobiotic metabolic process;GO:0001676//long-chain fatty acid metabolic process;GO:0055114//oxidation-reduction process	GO:0009055//electron carrier activity;GO:0020037//heme binding;GO:0019825//oxygen binding;GO:0018685//alkane 1-monooxygenase activity	GO:0005789//endoplasmic reticulum membrane
CL1160.Contig1_C-W	1514	10	0.7512	37	2.6525	34	2.0931	17	1.1421	gi|403460|gb|AAA36776.1|	83.6	2e-14	transformation-related protein, partial [Homo sapiens]	gi|338724912|ref|XR_131631.1|	502	1e-138	PREDICTED: Equus caballus hepatoma-derived growth factor-like (LOC100064506), miscRNA	--	--	--	--	--	--	--	--	--	--	--	--	--	--	-	-	-
CL1160.Contig2_C-W	2125	35	1.8731	30	1.5323	41	1.7983	62	2.9676	gi|109098078|ref|XP_001094091.1|	454.5	9e-126	PREDICTED: pre-mRNA-splicing factor ISY1 homolog [Macaca mulatta]	gi|332261792|ref|XM_003279903.1|	714	0	PREDICTED: Nomascus leucogenys pre-mRNA-splicing factor ISY1 homolog, transcript variant 1 (LOC100580907), mRNA	sp|Q69ZQ2|ISY1_MOUSE	426	8e-119	Pre-mRNA-splicing factor ISY1 homolog OS=Mus musculus GN=Isy1 PE=1 SV=2	--	--	--	--	--	K12870	1e-126	454	mcc:705746	pre-mRNA-splicing factor ISY1	GO:0000398//mRNA splicing, via spliceosome	-	GO:0005730//nucleolus;GO:0071013//catalytic step 2 spliceosome
CL1160.Contig3_C-W	1739	23	1.5041	9	0.5617	38	2.0367	46	2.6904	gi|291398904|ref|XP_002715146.1|	253.4	2e-65	PREDICTED: nardilysin isoform 2 [Oryctolagus cuniculus]	gi|338724912|ref|XR_131631.1|	502	1e-138	PREDICTED: Equus caballus hepatoma-derived growth factor-like (LOC100064506), miscRNA	sp|Q5R4H6|NRDC_PONAB	233	8e-61	Nardilysin OS=Pongo abelii GN=NRD1 PE=2 SV=1	--	--	--	--	--	K01411	5e-62	239	ssc:100514906	nardilysin [EC:3.4.24.61]	GO:0016477//cell migration;GO:0007528//neuromuscular junction development;GO:0051044//positive regulation of membrane protein ectodomain proteolysis;GO:0052548//regulation of endopeptidase activity;GO:0008283//cell proliferation	GO:0008270//zinc ion binding;GO:0004222//metalloendopeptidase activity;GO:0048408//epidermal growth factor binding	GO:0005829//cytosol;GO:0009986//cell surface
CL1161.Contig1_C-W	693	0	0	0	0	2	0.269	0	0	gi|402896776|ref|XP_003911462.1|	276.6	6e-73	PREDICTED: protein NipSnap homolog 3A [Papio anubis]	gi|403266262|ref|XM_003925262.1|	549	1e-153	PREDICTED: Saimiri boliviensis boliviensis nipsnap homolog 3A (C. elegans) (NIPSNAP3A), mRNA	sp|Q5RAA9|NPS3A_PONAB	273	2e-73	Protein NipSnap homolog 3A OS=Pongo abelii GN=NIPSNAP3A PE=2 SV=1	--	--	--	--	--	--	--	--	--	--	-	-	GO:0005829//cytosol;GO:0005739//mitochondrion
CL1161.Contig2_C-W	534	0	0	0	0	0	0	0	0	gi|402896776|ref|XP_003911462.1|	276.6	3e-73	PREDICTED: protein NipSnap homolog 3A [Papio anubis]	gi|403266262|ref|XM_003925262.1|	549	1e-153	PREDICTED: Saimiri boliviensis boliviensis nipsnap homolog 3A (C. elegans) (NIPSNAP3A), mRNA	sp|Q5RAA9|NPS3A_PONAB	273	1e-73	Protein NipSnap homolog 3A OS=Pongo abelii GN=NIPSNAP3A PE=2 SV=1	--	--	--	--	--	--	--	--	--	--	-	-	GO:0005829//cytosol;GO:0005739//mitochondrion
CL1161.Contig3_C-W	2165	10	0.5253	3	0.1504	83	3.5732	202	9.4899	gi|380811520|gb|AFE77635.1|	473.8	1e-131	protein NipSnap homolog 3A [Macaca mulatta] >gi|380811524|gb|AFE77637.1| protein NipSnap homolog 3A [Macaca mulatta] >gi|383417313|gb|AFH31870.1| protein NipSnap homolog 3A [Macaca mulatta] >gi|384946308|gb|AFI36759.1| protein NipSnap homolog 3A [Macaca mulatta]	gi|402896775|ref|XM_003911413.1|	1074	0	PREDICTED: Papio anubis nipsnap homolog 3A (C. elegans) (NIPSNAP3A), mRNA	sp|Q5RAA9|NPS3A_PONAB	471	4e-132	Protein NipSnap homolog 3A OS=Pongo abelii GN=NIPSNAP3A PE=2 SV=1	--	--	--	--	--	--	--	--	--	--	-	-	GO:0005829//cytosol;GO:0005739//mitochondrion
CL1161.Contig4_C-W	791	60	8.6266	16	2.1954	30	3.535	35	4.5005	gi|380811520|gb|AFE77635.1|	362.5	1e-98	protein NipSnap homolog 3A [Macaca mulatta] >gi|380811524|gb|AFE77637.1| protein NipSnap homolog 3A [Macaca mulatta] >gi|383417313|gb|AFH31870.1| protein NipSnap homolog 3A [Macaca mulatta] >gi|384946308|gb|AFI36759.1| protein NipSnap homolog 3A [Macaca mulatta]	gi|403266262|ref|XM_003925262.1|	674	0	PREDICTED: Saimiri boliviensis boliviensis nipsnap homolog 3A (C. elegans) (NIPSNAP3A), mRNA	sp|Q5RAA9|NPS3A_PONAB	356	3e-98	Protein NipSnap homolog 3A OS=Pongo abelii GN=NIPSNAP3A PE=2 SV=1	--	--	--	--	--	--	--	--	--	--	-	-	GO:0005829//cytosol;GO:0005739//mitochondrion
CL1162.Contig1_C-W	941	0	0	0	0	0	0	0	0	gi|403285706|ref|XP_003934153.1|	46.6	5e-52	PREDICTED: linker for activation of T-cells family member 2 [Saimiri boliviensis boliviensis]	gi|149756080|ref|XM_001493840.1|	107	8e-20	PREDICTED: Equus caballus linker for activation of T-cells family member 2-like (LOC100062168), mRNA	sp|Q9JHL0|NTAL_MOUSE	175	5e-50	Linker for activation of T-cells family member 2 OS=Mus musculus GN=Lat2 PE=1 SV=1	--	--	--	--	--	K11651	7e-06	52	dpo:Dpse_GA26137	SWI/SNF-related matrix-associated actin-dependent regulator of chromatin subfamily E, member 1	GO:0050853//B cell receptor signaling pathway;GO:0034641//cellular nitrogen compound metabolic process;GO:0015695//organic cation transport;GO:0065008;GO:0015807//L-amino acid transport;GO:0003333//amino acid transmembrane transport;GO:0019722//calcium-mediated signaling;GO:0042113//B cell activation	GO:0015101//organic cation transmembrane transporter activity;GO:0015179//L-amino acid transmembrane transporter activity;GO:0042169//SH2 domain binding;GO:0019534//toxin transporter activity	GO:0045121//membrane raft;GO:0016021//integral to membrane;GO:0044459//plasma membrane part
CL1162.Contig2_C-W	922	0	0	2	0.2354	0	0	0	0	gi|149756081|ref|XP_001493890.1|	235.7	2e-60	PREDICTED: linker for activation of T-cells family member 2-like [Equus caballus]	gi|149756080|ref|XM_001493840.1|	133	1e-27	PREDICTED: Equus caballus linker for activation of T-cells family member 2-like (LOC100062168), mRNA	sp|Q9GZY6|NTAL_HUMAN	229	8e-60	Linker for activation of T-cells family member 2 OS=Homo sapiens GN=LAT2 PE=1 SV=1	--	--	--	--	--	K11651	6e-06	52	dpo:Dpse_GA26137	SWI/SNF-related matrix-associated actin-dependent regulator of chromatin subfamily E, member 1	GO:0015804//neutral amino acid transport;GO:0050853//B cell receptor signaling pathway;GO:0006520//cellular amino acid metabolic process;GO:0003333//amino acid transmembrane transport;GO:0050900//leukocyte migration;GO:0042113//B cell activation;GO:0015695//organic cation transport;GO:0019722//calcium-mediated signaling;GO:0007596//blood coagulation	GO:0042169//SH2 domain binding;GO:0019534//toxin transporter activity;GO:0015175//neutral amino acid transmembrane transporter activity;GO:0015101//organic cation transmembrane transporter activity	GO:0045121//membrane raft;GO:0005887//integral to plasma membrane
CL1162.Contig3_C-W	905	1	0.1257	0	0	0	0	0	0	gi|45496830|ref|NP_075253.2|	42.7	2e-43	linker for activation of T-cells family member 2 isoform b precursor [Mus musculus] >gi|8470891|gb|AAF75559.1| Wbscr5 alternative spliced product [Mus musculus] >gi|13543275|gb|AAH05804.1| Linker for activation of T cells family, member 2 [Mus musculus] >gi|148687475|gb|EDL19422.1| linker for activation of T cells family, member 2, isoform CRA_c [Mus musculus]	gi|149756080|ref|XM_001493840.1|	103	1e-18	PREDICTED: Equus caballus linker for activation of T-cells family member 2-like (LOC100062168), mRNA	sp|Q9JHL0|NTAL_MOUSE	152	4e-43	Linker for activation of T-cells family member 2 OS=Mus musculus GN=Lat2 PE=1 SV=1	--	--	--	--	--	K11651	6e-06	52	dpo:Dpse_GA26137	SWI/SNF-related matrix-associated actin-dependent regulator of chromatin subfamily E, member 1	GO:0050853//B cell receptor signaling pathway;GO:0034641//cellular nitrogen compound metabolic process;GO:0015695//organic cation transport;GO:0065008;GO:0015807//L-amino acid transport;GO:0003333//amino acid transmembrane transport;GO:0019722//calcium-mediated signaling;GO:0042113//B cell activation	GO:0015101//organic cation transmembrane transporter activity;GO:0015179//L-amino acid transmembrane transporter activity;GO:0042169//SH2 domain binding;GO:0019534//toxin transporter activity	GO:0045121//membrane raft;GO:0016021//integral to membrane;GO:0044459//plasma membrane part
CL1162.Contig4_C-W	886	0	0	0	0	0	0	0	0	gi|149756081|ref|XP_001493890.1|	208	4e-52	PREDICTED: linker for activation of T-cells family member 2-like [Equus caballus]	gi|149756080|ref|XM_001493840.1|	129	2e-26	PREDICTED: Equus caballus linker for activation of T-cells family member 2-like (LOC100062168), mRNA	sp|Q9GZY6|NTAL_HUMAN	199	7e-51	Linker for activation of T-cells family member 2 OS=Homo sapiens GN=LAT2 PE=1 SV=1	--	--	--	--	--	K11651	6e-06	52	dpo:Dpse_GA26137	SWI/SNF-related matrix-associated actin-dependent regulator of chromatin subfamily E, member 1	GO:0050853//B cell receptor signaling pathway;GO:0034641//cellular nitrogen compound metabolic process;GO:0015695//organic cation transport;GO:0065008;GO:0015807//L-amino acid transport;GO:0003333//amino acid transmembrane transport;GO:0019722//calcium-mediated signaling;GO:0042113//B cell activation	GO:0015101//organic cation transmembrane transporter activity;GO:0015179//L-amino acid transmembrane transporter activity;GO:0042169//SH2 domain binding;GO:0019534//toxin transporter activity	GO:0045121//membrane raft;GO:0016021//integral to membrane;GO:0044459//plasma membrane part
CL1162.Contig5_C-W	631	0	0	0	0	0	0	0	0	gi|403285706|ref|XP_003934153.1|	46.6	2e-15	PREDICTED: linker for activation of T-cells family member 2 [Saimiri boliviensis boliviensis]	gi|149756080|ref|XM_001493840.1|	101	3e-18	PREDICTED: Equus caballus linker for activation of T-cells family member 2-like (LOC100062168), mRNA	sp|Q9JHL0|NTAL_MOUSE	57.4	4e-15	Linker for activation of T-cells family member 2 OS=Mus musculus GN=Lat2 PE=1 SV=1	--	--	--	--	--	K11651	3e-06	52	dpo:Dpse_GA26137	SWI/SNF-related matrix-associated actin-dependent regulator of chromatin subfamily E, member 1	GO:0050853//B cell receptor signaling pathway;GO:0015804//neutral amino acid transport;GO:0015695//organic cation transport;GO:0050900//leukocyte migration;GO:0015807//L-amino acid transport;GO:0007596//blood coagulation;GO:0003333//amino acid transmembrane transport;GO:0006520//cellular amino acid metabolic process;GO:0034220//ion transmembrane transport;GO:0019722//calcium-mediated signaling;GO…	GO:0015101//organic cation transmembrane transporter activity;GO:0015179//L-amino acid transmembrane transporter activity;GO:0042169//SH2 domain binding;GO:0015175//neutral amino acid transmembrane transporter activity;GO:0019534//toxin transporter activity	GO:0045121//membrane raft;GO:0005887//integral to plasma membrane
CL1162.Contig6_C-W	612	1	0.1858	0	0	0	0	0	0	gi|332255017|ref|XP_003276632.1|	124.8	2e-27	PREDICTED: linker for activation of T-cells family member 2-like isoform 1 [Nomascus leucogenys]	gi|149756080|ref|XM_001493840.1|	127	6e-26	PREDICTED: Equus caballus linker for activation of T-cells family member 2-like (LOC100062168), mRNA	sp|Q9GZY6|NTAL_HUMAN	111	1e-24	Linker for activation of T-cells family member 2 OS=Homo sapiens GN=LAT2 PE=1 SV=1	--	--	--	--	--	K11651	3e-06	52	dpo:Dpse_GA26137	SWI/SNF-related matrix-associated actin-dependent regulator of chromatin subfamily E, member 1	GO:0015804//neutral amino acid transport;GO:0050853//B cell receptor signaling pathway;GO:0055065//metal ion homeostasis;GO:0009636//response to toxin;GO:0006520//cellular amino acid metabolic process;GO:0003333//amino acid transmembrane transport;GO:0050900//leukocyte migration;GO:0042113//B cell activation;GO:0015695//organic cation transport;GO:0019722//calcium-mediated signaling;GO:0007596//b…	GO:0042605//peptide antigen binding;GO:0042169//SH2 domain binding;GO:0019534//toxin transporter activity;GO:0015175//neutral amino acid transmembrane transporter activity;GO:0015101//organic cation transmembrane transporter activity	GO:0045121//membrane raft;GO:0005887//integral to plasma membrane
CL1162.Contig7_C-W	1178	7	0.6758	2	0.1843	0	0	0	0	gi|149063098|gb|EDM13421.1|	123.6	1e-26	linker for activation of T cells family, member 2, isoform CRA_b [Rattus norvegicus]	gi|149756080|ref|XM_001493840.1|	103	2e-18	PREDICTED: Equus caballus linker for activation of T-cells family member 2-like (LOC100062168), mRNA	sp|Q8CGL2|NTAL_RAT	123	7e-28	Linker for activation of T-cells family member 2 OS=Rattus norvegicus GN=Lat2 PE=2 SV=1	--	--	--	--	--	K11651	9e-06	52	dpo:Dpse_GA26137	SWI/SNF-related matrix-associated actin-dependent regulator of chromatin subfamily E, member 1	GO:0050853//B cell receptor signaling pathway;GO:0034641//cellular nitrogen compound metabolic process;GO:0015695//organic cation transport;GO:0065008;GO:0015807//L-amino acid transport;GO:0003333//amino acid transmembrane transport;GO:0034220//ion transmembrane transport;GO:0019722//calcium-mediated signaling;GO:0042113//B cell activation	GO:0015101//organic cation transmembrane transporter activity;GO:0015179//L-amino acid transmembrane transporter activity;GO:0042169//SH2 domain binding;GO:0019534//toxin transporter activity	GO:0045121//membrane raft;GO:0016021//integral to membrane;GO:0044459//plasma membrane part
CL1162.Contig8_C-W	1159	0	0	0	0	0	0	0	0	gi|395843017|ref|XP_003794300.1|	167.5	1e-39	PREDICTED: linker for activation of T-cells family member 2 [Otolemur garnettii]	gi|149756080|ref|XM_001493840.1|	129	3e-26	PREDICTED: Equus caballus linker for activation of T-cells family member 2-like (LOC100062168), mRNA	sp|Q9GZY6|NTAL_HUMAN	132	1e-30	Linker for activation of T-cells family member 2 OS=Homo sapiens GN=LAT2 PE=1 SV=1	--	--	--	--	--	K03626	1e-06	42.4	gga:396544	nascent polypeptide-associated complex subunit alpha	GO:0035556//intracellular signal transduction;GO:0006955//immune response;GO:0045321//leukocyte activation;GO:0006865//amino acid transport	GO:0022891//substrate-specific transmembrane transporter activity;GO:0005515//protein binding	GO:0044425//membrane part;GO:0005886//plasma membrane
CL1162.Contig9_C-W	1784	47	2.9962	153	9.3084	0	0	0	0	gi|149756081|ref|XP_001493890.1|	227.3	1e-57	PREDICTED: linker for activation of T-cells family member 2-like [Equus caballus]	gi|395843016|ref|XM_003794252.1|	107	2e-19	PREDICTED: Otolemur garnettii linker for activation of T cells family, member 2 (LAT2), mRNA	sp|Q9GZY6|NTAL_HUMAN	213	1e-54	Linker for activation of T-cells family member 2 OS=Homo sapiens GN=LAT2 PE=1 SV=1	--	--	--	--	--	--	--	--	--	--	GO:0050853//B cell receptor signaling pathway;GO:0034641//cellular nitrogen compound metabolic process;GO:0015695//organic cation transport;GO:0065008;GO:0015807//L-amino acid transport;GO:0003333//amino acid transmembrane transport;GO:0019722//calcium-mediated signaling;GO:0042113//B cell activation	GO:0015101//organic cation transmembrane transporter activity;GO:0015179//L-amino acid transmembrane transporter activity;GO:0042169//SH2 domain binding;GO:0019534//toxin transporter activity	GO:0045121//membrane raft;GO:0016021//integral to membrane;GO:0044459//plasma membrane part
CL1163.Contig1_C-W	253	0	0	6	2.574	3	1.1052	0	0	--	--	--	--	--	--	--	--	--	--	--	--	--	--	--	--	--	--	--	--	--	--	-	-	-
CL1163.Contig2_C-W	233	0	0	0	0	0	0	0	0	--	--	--	--	gi|109715875|gb|AC184040.3|	61.9	1e-06	Ictidomys tridecemlineatus clone VMRC20-719B8, complete sequence	--	--	--	--	--	--	--	--	--	--	--	--	--	--	-	-	-
CL1164.Contig1_C-W	917	40	4.9608	12	1.4203	10	1.0164	23	2.5511	gi|344287129|ref|XP_003415307.1|	434.5	3e-120	PREDICTED: palmitoyltransferase ZDHHC18-like [Loxodonta africana]	gi|395730947|ref|XM_003780584.1|	1039	0	PREDICTED: Pongo abelii zinc finger, DHHC-type containing 18 (ZDHHC18), partial mRNA	sp|Q9NUE0|ZDH18_HUMAN	430	2e-120	Palmitoyltransferase ZDHHC18 OS=Homo sapiens GN=ZDHHC18 PE=2 SV=2	YLR246w	109	6e-24	COG5273	Uncharacterized protein containing DHHC-type Zn finger	K05766	4e-25	115	spu:575378	slingshot	GO:0034613//cellular protein localization;GO:0008152//metabolic process	GO:0016409//palmitoyltransferase activity;GO:0008270//zinc ion binding	GO:0016021//integral to membrane
CL1164.Contig2_C-W	2701	334	14.0632	315	12.6579	140	4.8311	150	5.6485	gi|45433499|ref|NP_115659.1|	676.4	0	palmitoyltransferase ZDHHC18 [Homo sapiens] >gi|34395910|sp|Q9NUE0.2|ZDH18_HUMAN RecName: Full=Palmitoyltransferase ZDHHC18; AltName: Full=Zinc finger DHHC domain-containing protein 18; Short=DHHC-18 >gi|44890627|gb|AAH66776.1| Zinc finger, DHHC-type containing 18 [Homo sapiens] >gi|119628193|gb|EAX07788.1| zinc finger, DHHC-type containing 18, isoform CRA_a [Homo sapiens]	gi|295844835|ref|NM_032283.2|	1772	0	Homo sapiens zinc finger, DHHC-type containing 18 (ZDHHC18), mRNA	sp|Q9NUE0|ZDH18_HUMAN	676	0	Palmitoyltransferase ZDHHC18 OS=Homo sapiens GN=ZDHHC18 PE=2 SV=2	SPBC3H7.09	150	1e-35	COG5273	Uncharacterized protein containing DHHC-type Zn finger	K05766	9e-32	139	spu:575378	slingshot	GO:0034613//cellular protein localization;GO:0008152//metabolic process	GO:0016409//palmitoyltransferase activity;GO:0008270//zinc ion binding	GO:0016021//integral to membrane
CL1165.Contig1_C-W	301	11	4.1561	17	6.13	30	9.2896	12	4.0549	--	--	--	--	--	--	--	--	--	--	--	--	--	--	--	--	--	--	--	--	--	--	-	-	-
CL1165.Contig2_C-W	227	0	0	1	0.4781	0	0	0	0	--	--	--	--	--	--	--	--	--	--	--	--	--	--	--	--	--	--	--	--	--	--	-	-	-
CL1166.Contig1_C-W	1122	0	0	0	0	13	1.0799	9	0.8159	gi|395830448|ref|XP_003788338.1|	58.5	6e-07	PREDICTED: desmoplakin isoform 1 [Otolemur garnettii]	gi|395830447|ref|XM_003788290.1|	1096	0	PREDICTED: Otolemur garnettii desmoplakin, transcript variant 1 (DSP), mRNA	sp|E9Q557|DESP_MOUSE	561	7e-160	Desmoplakin OS=Mus musculus GN=Dsp PE=3 SV=1	aq_629	79.7	8e-15	COG1196	Chromosome segregation ATPases	K10381	3e-159	561	mmu:109620	desmoplakin	GO:0042060//wound healing;GO:0018149//peptide cross-linking;GO:0016337//cell-cell adhesion;GO:0031214//biomineral tissue development;GO:0030216//keratinocyte differentiation;GO:0034332//adherens junction organization;GO:0043588//skin development;GO:0071460//cellular response to cell-matrix adhesion;GO:0006921//cellular component disassembly involved in execution phase of apoptosis	GO:0030674//protein binding, bridging;GO:0005200//structural constituent of cytoskeleton	GO:0005739//mitochondrion;GO:0016323//basolateral plasma membrane;GO:0005578//proteinaceous extracellular matrix;GO:0030057//desmosome;GO:0005916//fascia adherens;GO:0001533//cornified envelope
CL1166.Contig2_C-W	1234	0	0	0	0	42	3.1723	24	1.9782	gi|395830448|ref|XP_003788338.1|	65.9	4e-09	PREDICTED: desmoplakin isoform 1 [Otolemur garnettii]	gi|395830447|ref|XM_003788290.1|	1096	0	PREDICTED: Otolemur garnettii desmoplakin, transcript variant 1 (DSP), mRNA	sp|E9Q557|DESP_MOUSE	562	5e-160	Desmoplakin OS=Mus musculus GN=Dsp PE=3 SV=1	aq_629	79.7	1e-14	COG1196	Chromosome segregation ATPases	K10381	2e-159	562	mmu:109620	desmoplakin	GO:0042060//wound healing;GO:0018149//peptide cross-linking;GO:0016337//cell-cell adhesion;GO:0031214//biomineral tissue development;GO:0030216//keratinocyte differentiation;GO:0034332//adherens junction organization;GO:0043588//skin development;GO:0071460//cellular response to cell-matrix adhesion;GO:0006921//cellular component disassembly involved in execution phase of apoptosis	GO:0030674//protein binding, bridging;GO:0005200//structural constituent of cytoskeleton	GO:0005739//mitochondrion;GO:0016323//basolateral plasma membrane;GO:0005578//proteinaceous extracellular matrix;GO:0030057//desmosome;GO:0005916//fascia adherens;GO:0001533//cornified envelope
CL1167.Contig1_C-W	320	0	0	0	0	0	0	0	0	gi|166197716|ref|NP_076468.2|	134.4	1e-30	period circadian protein homolog 3 [Rattus norvegicus] >gi|149024702|gb|EDL81199.1| period homolog 3 (Drosophila), isoform CRA_a [Rattus norvegicus]	gi|332807537|ref|XM_514348.3|	167	3e-38	PREDICTED: Pan troglodytes period homolog 3 (Drosophila), transcript variant 2 (PER3), mRNA	sp|Q8CJE2|PER3_RAT	134	5e-32	Period circadian protein homolog 3 OS=Rattus norvegicus GN=Per3 PE=2 SV=1	--	--	--	--	--	K02633	2e-31	134	rno:78962	period circadian protein	GO:0007623//circadian rhythm;GO:0007165//signal transduction	GO:0004871//signal transducer activity;GO:0005515//protein binding	GO:0005737//cytoplasm;GO:0005634//nucleus
CL1167.Contig2_C-W	2979	4	0.1527	0	0	0	0	7	0.239	gi|338722247|ref|XP_003364512.1|	1184.1	0	PREDICTED: period circadian protein homolog 3 [Equus caballus]	gi|395841086|ref|XM_003793332.1|	1269	0	PREDICTED: Otolemur garnettii period homolog 3 (Drosophila) (PER3), mRNA	sp|P56645|PER3_HUMAN	1150	0	Period circadian protein homolog 3 OS=Homo sapiens GN=PER3 PE=2 SV=4	--	--	--	--	--	K02633	0	1184	ecb:100630305	period circadian protein	GO:0007623//circadian rhythm	-	GO:0044424//intracellular part
CL1167.Contig3_C-W	2098	2	0.1084	2	0.1035	7	0.311	6	0.2909	gi|166197716|ref|NP_076468.2|	802.7	0	period circadian protein homolog 3 [Rattus norvegicus] >gi|149024702|gb|EDL81199.1| period homolog 3 (Drosophila), isoform CRA_a [Rattus norvegicus]	gi|395841086|ref|XM_003793332.1|	1269	0	PREDICTED: Otolemur garnettii period homolog 3 (Drosophila) (PER3), mRNA	sp|Q8CJE2|PER3_RAT	802	0	Period circadian protein homolog 3 OS=Rattus norvegicus GN=Per3 PE=2 SV=1	--	--	--	--	--	K02633	0	802	rno:78962	period circadian protein	GO:0007623//circadian rhythm;GO:0007165//signal transduction	GO:0004871//signal transducer activity;GO:0005515//protein binding	GO:0005737//cytoplasm;GO:0005634//nucleus
CL1167.Contig4_C-W	3087	31	1.1421	5	0.1758	18	0.5435	42	1.3838	gi|338722247|ref|XP_003364512.1|	1244.6	0	PREDICTED: period circadian protein homolog 3 [Equus caballus]	gi|395841086|ref|XM_003793332.1|	1269	0	PREDICTED: Otolemur garnettii period homolog 3 (Drosophila) (PER3), mRNA	sp|P56645|PER3_HUMAN	1221	0	Period circadian protein homolog 3 OS=Homo sapiens GN=PER3 PE=2 SV=4	--	--	--	--	--	K02633	0	1244	ecb:100630305	period circadian protein	-	-	GO:0044424//intracellular part
CL1167.Contig5_C-W	379	0	0	0	0	0	0	0	0	gi|50511107|dbj|BAD32539.1|	83.6	2e-15	mKIAA1779 protein [Mus musculus]	gi|121646992|gb|EF015893.1|	168	1e-38	Homo sapiens period 3 (PER3) gene, complete cds	sp|Q8CJE2|PER3_RAT	77.4	7e-15	Period circadian protein homolog 3 OS=Rattus norvegicus GN=Per3 PE=2 SV=1	--	--	--	--	--	K02633	3e-15	80.5	pon:100174411	period circadian protein	GO:0007623//circadian rhythm;GO:0007165//signal transduction	GO:0004871//signal transducer activity;GO:0005515//protein binding	GO:0005737//cytoplasm;GO:0005634//nucleus
CL1168.Contig1_C-W	403	5	1.411	5	1.3466	5	1.1564	5	1.2619	gi|403257626|ref|XP_003921404.1|	191.8	7e-48	PREDICTED: UPF0690 protein C1orf52 homolog [Saimiri boliviensis boliviensis]	gi|332809439|ref|XM_003308197.1|	565	1e-158	PREDICTED: Pan troglodytes UPF0690 protein C1orf52-like (LOC736413), mRNA	sp|Q8N6N3|CA052_HUMAN	191	3e-49	UPF0690 protein C1orf52 OS=Homo sapiens GN=C1orf52 PE=1 SV=1	--	--	--	--	--	--	--	--	--	--	-	-	-
CL1168.Contig2_C-W	615	8	1.4794	14	2.4708	6	0.9093	3	0.4961	gi|384475505|ref|NP_001245130.1|	362.8	5e-99	uncharacterized protein LOC711232 [Macaca mulatta]	gi|384475504|ref|NM_001258201.1|	789	0	Macaca mulatta UPF0690 protein C1orf52-like (C1H1orf52), mRNA	sp|Q8N6N3|CA052_HUMAN	357	1e-98	UPF0690 protein C1orf52 OS=Homo sapiens GN=C1orf52 PE=1 SV=1	--	--	--	--	--	--	--	--	--	--	-	-	-
CL1168.Contig3_C-W	371	4	1.2262	3	0.8777	4	1.0049	5	1.3708	gi|19550365|gb|AAL91353.1|AF387612_1	185.7	5e-46	gm117 form B [Homo sapiens] >gi|45331270|gb|AAS57907.1| BCL10-associated protein variant 2 [Homo sapiens]	gi|197313754|ref|NR_024113.1|	476	1e-131	Homo sapiens chromosome 1 open reading frame 52 (C1orf52), transcript variant 2, non-coding RNA	sp|Q32LF5|CA052_BOVIN	173	9e-44	UPF0690 protein C1orf52 homolog OS=Bos taurus PE=2 SV=1	--	--	--	--	--	--	--	--	--	--	-	-	-
CL1169.Contig1_C-W	2047	351	19.5008	49	2.5981	25	1.1383	126	6.2606	gi|402874425|ref|XP_003901039.1|	899.8	0	PREDICTED: disintegrin and metalloproteinase domain-containing protein 10 [Papio anubis]	gi|332235785|ref|XM_003267037.1|	3085	0	PREDICTED: Nomascus leucogenys ADAM metallopeptidase domain 10 (ADAM10), mRNA	sp|O14672|ADA10_HUMAN	899	0	Disintegrin and metalloproteinase domain-containing protein 10 OS=Homo sapiens GN=ADAM10 PE=1 SV=1	--	--	--	--	--	K06704	0	899	mcc:701355	disintegrin and metalloproteinase domain-containing protein 10 [EC:3.4.24.81]	GO:0051089//constitutive protein ectodomain proteolysis;GO:0042117//monocyte activation;GO:0030307//positive regulation of cell growth;GO:0045670//regulation of osteoclast differentiation;GO:0007219//Notch signaling pathway;GO:0007267//cell-cell signaling;GO:0006913//nucleocytoplasmic transport;GO:0007162//negative regulation of cell adhesion;GO:0007173//epidermal growth factor receptor signaling…	GO:0005178//integrin binding;GO:0008270//zinc ion binding;GO:0019901//protein kinase binding;GO:0042169//SH2 domain binding;GO:0004222//metalloendopeptidase activity;GO:0042803//protein homodimerization activity;GO:0017124//SH3 domain binding	GO:0005802//trans-Golgi network;GO:0000139//Golgi membrane;GO:0016021//integral to membrane;GO:0009986//cell surface;GO:0014069//postsynaptic density;GO:0005798//Golgi-associated vesicle;GO:0005886//plasma membrane;GO:0005634//nucleus
CL1169.Contig2_C-W	426	0	0	0	0	0	0	3	0.7163	gi|354465238|ref|XP_003495087.1|	288.5	5e-77	PREDICTED: disintegrin and metalloproteinase domain-containing protein 10 [Cricetulus griseus]	gi|338717445|ref|XM_001498169.2|	640	1e-180	PREDICTED: Equus caballus ADAM metallopeptidase domain 10 (ADAM10), mRNA	sp|Q10743|ADA10_RAT	288	3e-78	Disintegrin and metalloproteinase domain-containing protein 10 (Fragment) OS=Rattus norvegicus GN=Adam10 PE=2 SV=1	--	--	--	--	--	K06704	8e-78	288	rno:29650	disintegrin and metalloproteinase domain-containing protein 10 [EC:3.4.24.81]	GO:0051089//constitutive protein ectodomain proteolysis;GO:0042117//monocyte activation;GO:0030307//positive regulation of cell growth;GO:0045670//regulation of osteoclast differentiation;GO:0007219//Notch signaling pathway;GO:0007267//cell-cell signaling;GO:0006913//nucleocytoplasmic transport;GO:0007162//negative regulation of cell adhesion;GO:0007173//epidermal growth factor receptor signaling…	GO:0005178//integrin binding;GO:0008270//zinc ion binding;GO:0019901//protein kinase binding;GO:0042169//SH2 domain binding;GO:0004222//metalloendopeptidase activity;GO:0042803//protein homodimerization activity;GO:0017124//SH3 domain binding	GO:0005802//trans-Golgi network;GO:0016021//integral to membrane;GO:0009986//cell surface;GO:0014069//postsynaptic density;GO:0012505//endomembrane system;GO:0005798//Golgi-associated vesicle;GO:0005886//plasma membrane;GO:0005634//nucleus
CL117.Contig1_C-W	3770	0	0	0	0	210	5.1918	558	15.0543	gi|403285855|ref|XP_003934226.1|	1425.6	0	PREDICTED: transferrin receptor protein 2 [Saimiri boliviensis boliviensis]	gi|149757713|ref|XM_001505061.1|	2466	0	PREDICTED: Equus caballus transferrin receptor 2 (TFR2), mRNA	sp|Q9UP52|TFR2_HUMAN	1418	0	Transferrin receptor protein 2 OS=Homo sapiens GN=TFR2 PE=1 SV=1	MK0503	54.7	1e-06	COG2234	Predicted aminopeptidases	K06503	2e-157	558	pon:100171944	transferrin receptor	GO:0006879//cellular iron ion homeostasis;GO:0007165//signal transduction;GO:0006508//proteolysis;GO:0006826//iron ion transport	GO:0008233//peptidase activity;GO:0004998//transferrin receptor activity	GO:0005737//cytoplasm;GO:0005887//integral to plasma membrane
CL117.Contig2_C-W	2112	0	0	0	0	8	0.3531	9	0.4334	gi|119596916|gb|EAW76510.1|	58.5	5e-116	transferrin receptor 2, isoform CRA_e [Homo sapiens]	gi|291390926|ref|XM_002711913.1|	690	0	PREDICTED: Oryctolagus cuniculus transferrin receptor 2 (LOC100357314), mRNA	sp|Q9UP52|TFR2_HUMAN	386	2e-117	Transferrin receptor protein 2 OS=Homo sapiens GN=TFR2 PE=1 SV=1	ML1556	52.4	3e-06	COG0532	Translation initiation factor 2 (IF-2; GTPase)	K06503	5e-56	205	oaa:100086559	transferrin receptor	GO:0006879//cellular iron ion homeostasis;GO:0007165//signal transduction;GO:0006508//proteolysis;GO:0006826//iron ion transport	GO:0008233//peptidase activity;GO:0004998//transferrin receptor activity	GO:0005737//cytoplasm;GO:0005887//integral to plasma membrane
CL117.Contig3_C-W	2677	0	0	0	0	57	1.9846	64	2.4316	gi|403285855|ref|XP_003934226.1|	231.5	0	PREDICTED: transferrin receptor protein 2 [Saimiri boliviensis boliviensis]	gi|402912830|ref|XM_003918894.1|	1737	0	PREDICTED: Papio anubis transferrin receptor 2 (TFR2), mRNA	sp|Q9UP52|TFR2_HUMAN	1023	0	Transferrin receptor protein 2 OS=Homo sapiens GN=TFR2 PE=1 SV=1	MK0503	54.7	8e-07	COG2234	Predicted aminopeptidases	K06503	2e-122	356	ecb:100034089	transferrin receptor	GO:0006879//cellular iron ion homeostasis;GO:0006508//proteolysis;GO:0006826//iron ion transport	GO:0008233//peptidase activity;GO:0004998//transferrin receptor activity	GO:0005737//cytoplasm;GO:0005887//integral to plasma membrane
CL117.Contig4_C-W	3207	0	0	1	0.0338	37	1.0753	41	1.3003	gi|403285855|ref|XP_003934226.1|	241.5	2e-61	PREDICTED: transferrin receptor protein 2 [Saimiri boliviensis boliviensis]	gi|149757713|ref|XM_001505061.1|	2072	0	PREDICTED: Equus caballus transferrin receptor 2 (TFR2), mRNA	sp|Q9UP52|TFR2_HUMAN	1181	0	Transferrin receptor protein 2 OS=Homo sapiens GN=TFR2 PE=1 SV=1	MK0503	54.7	1e-06	COG2234	Predicted aminopeptidases	K06503	4e-117	423	acs:100567559	transferrin receptor	GO:0006879//cellular iron ion homeostasis;GO:0007165//signal transduction;GO:0006508//proteolysis;GO:0006826//iron ion transport	GO:0008233//peptidase activity;GO:0004998//transferrin receptor activity	GO:0005737//cytoplasm;GO:0005887//integral to plasma membrane
CL117.Contig5_C-W	2888	0	0	0	0	6	0.1936	13	0.4578	gi|403285855|ref|XP_003934226.1|	95.1	2e-17	PREDICTED: transferrin receptor protein 2 [Saimiri boliviensis boliviensis]	gi|149757713|ref|XM_001505061.1|	2072	0	PREDICTED: Equus caballus transferrin receptor 2 (TFR2), mRNA	sp|Q9UP52|TFR2_HUMAN	1181	0	Transferrin receptor protein 2 OS=Homo sapiens GN=TFR2 PE=1 SV=1	MK0503	54.7	9e-07	COG2234	Predicted aminopeptidases	K06503	3e-117	423	acs:100567559	transferrin receptor	GO:0006879//cellular iron ion homeostasis;GO:0007165//signal transduction;GO:0006508//proteolysis;GO:0006826//iron ion transport	GO:0008233//peptidase activity;GO:0004998//transferrin receptor activity	GO:0005737//cytoplasm;GO:0005887//integral to plasma membrane
CL1170.Contig1_C-W	332	1	0.3426	1	0.3269	0	0	0	0	--	--	--	--	--	--	--	--	--	--	--	--	--	--	--	--	--	--	--	--	--	--	-	-	-
CL1170.Contig2_C-W	449	16	4.0526	10	2.4173	0	0	1	0.2265	--	--	--	--	--	--	--	--	--	--	--	--	--	--	--	--	--	--	--	--	--	--	-	-	-
CL1171.Contig1_C-W	742	20	3.0654	24	3.5106	63	7.9137	46	6.3055	--	--	--	--	gi|297291797|ref|XM_001106900.2|	567	1e-158	PREDICTED: Macaca mulatta r-spondin-3-like, transcript variant 2 (LOC712288), mRNA	--	--	--	--	--	--	--	--	--	--	--	--	--	--	-	-	-
CL1171.Contig2_C-W	203	0	0	0	0	0	0	0	0	--	--	--	--	gi|332213225|ref|XM_003255673.1|	71.9	9e-10	PREDICTED: Nomascus leucogenys r-spondin-3-like (LOC100590004), mRNA	--	--	--	--	--	--	--	--	--	--	--	--	--	--	-	-	-
CL1172.Contig1_C-W	242	6	2.8197	4	1.794	0	0	0	0	--	--	--	--	gi|332209449|ref|XM_003253777.1|	77.8	2e-11	PREDICTED: Nomascus leucogenys oxysterol binding protein-like 6, transcript variant 4 (OSBPL6), mRNA	--	--	--	--	--	--	--	--	--	--	--	--	--	--	-	-	-
CL1172.Contig2_C-W	447	18	4.5796	5	1.2141	0	0	0	0	--	--	--	--	gi|332209449|ref|XM_003253777.1|	77.8	3e-11	PREDICTED: Nomascus leucogenys oxysterol binding protein-like 6, transcript variant 4 (OSBPL6), mRNA	--	--	--	--	--	--	--	--	--	--	--	--	--	--	-	-	-
CL1173.Contig1_C-W	392	0	0	0	0	0	0	0	0	gi|402860197|ref|XP_003894521.1|	242.3	4e-63	PREDICTED: 6-phosphofructo-2-kinase/fructose-2,6-bisphosphatase 4 [Papio anubis]	gi|395856384|ref|XM_003800561.1|	549	1e-153	PREDICTED: Otolemur garnettii 6-phosphofructo-2-kinase/fructose-2,6-biphosphatase 4 (PFKFB4), mRNA	sp|Q4R8B6|F264_MACFA	242	2e-64	6-phosphofructo-2-kinase/fructose-2,6-bisphosphatase 4 OS=Macaca fascicularis GN=PFKFB4 PE=2 SV=3	SPAC732.02c_2	52	3e-07	COG0406	Fructose-2,6-bisphosphatase	K01103	5e-64	242	ecb:100053840	6-phosphofructo-2-kinase / fructose-2,6-bisphosphatase [EC:2.7.1.105 3.1.3.46]	GO:0006003//fructose 2,6-bisphosphate metabolic process;GO:0006096//glycolysis	GO:0042802//identical protein binding;GO:0004331//fructose-2,6-bisphosphate 2-phosphatase activity;GO:0003873//6-phosphofructo-2-kinase activity;GO:0005524//ATP binding	GO:0005829//cytosol
CL1173.Contig2_C-W	466	9	2.1964	0	0	0	0	5	1.0913	gi|402860197|ref|XP_003894521.1|	313.9	1e-84	PREDICTED: 6-phosphofructo-2-kinase/fructose-2,6-bisphosphatase 4 [Papio anubis]	gi|395856384|ref|XM_003800561.1|	702	0	PREDICTED: Otolemur garnettii 6-phosphofructo-2-kinase/fructose-2,6-biphosphatase 4 (PFKFB4), mRNA	sp|Q4R8B6|F264_MACFA	313	7e-86	6-phosphofructo-2-kinase/fructose-2,6-bisphosphatase 4 OS=Macaca fascicularis GN=PFKFB4 PE=2 SV=3	SPAC732.02c_2	52	4e-07	COG0406	Fructose-2,6-bisphosphatase	K01103	2e-85	313	ecb:100053840	6-phosphofructo-2-kinase / fructose-2,6-bisphosphatase [EC:2.7.1.105 3.1.3.46]	GO:0006003//fructose 2,6-bisphosphate metabolic process;GO:0006096//glycolysis	GO:0042802//identical protein binding;GO:0004331//fructose-2,6-bisphosphate 2-phosphatase activity;GO:0003873//6-phosphofructo-2-kinase activity;GO:0005524//ATP binding	GO:0005829//cytosol
CL1174.Contig1_C-W	2521	1	0.0451	0	0	6	0.2218	18	0.7262	gi|332212912|ref|XP_003255565.1|	1335.9	0	PREDICTED: mannosyl-oligosaccharide 1,2-alpha-mannosidase IA-like [Nomascus leucogenys]	gi|395816376|ref|XM_003781632.1|	2648	0	PREDICTED: Otolemur garnettii mannosidase, alpha, class 1A, member 1 (MAN1A1), mRNA	sp|P33908|MA1A1_HUMAN	1246	0	Mannosyl-oligosaccharide 1,2-alpha-mannosidase IA OS=Homo sapiens GN=MAN1A1 PE=1 SV=3	Cgl1939	52	5e-06	COG0532	Translation initiation factor 2 (IF-2; GTPase)	K01230	0	1345	ptr:463148	mannosyl-oligosaccharide alpha-1,2-mannosidase [EC:3.2.1.113]	GO:0018279//protein N-linked glycosylation via asparagine;GO:0043687//post-translational protein modification	GO:0004571//mannosyl-oligosaccharide 1,2-alpha-mannosidase activity;GO:0005509//calcium ion binding	GO:0000139//Golgi membrane;GO:0005789//endoplasmic reticulum membrane;GO:0005793//endoplasmic reticulum-Golgi intermediate compartment;GO:0016021//integral to membrane
CL1174.Contig2_C-W	2697	2	0.0843	2	0.0805	26	0.8985	32	1.2068	gi|332212912|ref|XP_003255565.1|	1334.7	0	PREDICTED: mannosyl-oligosaccharide 1,2-alpha-mannosidase IA-like [Nomascus leucogenys]	gi|402868412|ref|XM_003898248.1|	2625	0	PREDICTED: Papio anubis mannosidase, alpha, class 1A, member 1 (MAN1A1), mRNA	sp|P33908|MA1A1_HUMAN	1246	0	Mannosyl-oligosaccharide 1,2-alpha-mannosidase IA OS=Homo sapiens GN=MAN1A1 PE=1 SV=3	Cgl1939	52	5e-06	COG0532	Translation initiation factor 2 (IF-2; GTPase)	K01230	0	1347	ptr:463148	mannosyl-oligosaccharide alpha-1,2-mannosidase [EC:3.2.1.113]	GO:0018279//protein N-linked glycosylation via asparagine;GO:0043687//post-translational protein modification	GO:0004571//mannosyl-oligosaccharide 1,2-alpha-mannosidase activity;GO:0005509//calcium ion binding	GO:0000139//Golgi membrane;GO:0005789//endoplasmic reticulum membrane;GO:0005793//endoplasmic reticulum-Golgi intermediate compartment;GO:0016021//integral to membrane
CL1174.Contig3_C-W	2575	14	0.6183	12	0.5058	28	1.0135	99	3.9104	gi|332212912|ref|XP_003255565.1|	1358.6	0	PREDICTED: mannosyl-oligosaccharide 1,2-alpha-mannosidase IA-like [Nomascus leucogenys]	gi|402868412|ref|XM_003898248.1|	2631	0	PREDICTED: Papio anubis mannosidase, alpha, class 1A, member 1 (MAN1A1), mRNA	sp|P33908|MA1A1_HUMAN	1246	0	Mannosyl-oligosaccharide 1,2-alpha-mannosidase IA OS=Homo sapiens GN=MAN1A1 PE=1 SV=3	Cgl1939	52	5e-06	COG0532	Translation initiation factor 2 (IF-2; GTPase)	K01230	0	1372	ptr:463148	mannosyl-oligosaccharide alpha-1,2-mannosidase [EC:3.2.1.113]	GO:0018279//protein N-linked glycosylation via asparagine;GO:0043687//post-translational protein modification	GO:0004571//mannosyl-oligosaccharide 1,2-alpha-mannosidase activity;GO:0005509//calcium ion binding	GO:0000139//Golgi membrane;GO:0005789//endoplasmic reticulum membrane;GO:0005793//endoplasmic reticulum-Golgi intermediate compartment;GO:0016021//integral to membrane
CL1175.Contig1_C-W	4272	61	1.6239	9	0.2287	0	0	2	0.0476	gi|73958178|ref|XP_547005.2|	2152.9	0	PREDICTED: caspase recruitment domain-containing protein 11 [Canis lupus familiaris]	gi|403287180|ref|XM_003934784.1|	4022	0	PREDICTED: Saimiri boliviensis boliviensis caspase recruitment domain family, member 11 (CARD11), mRNA	sp|Q9BXL7|CAR11_HUMAN	2141	0	Caspase recruitment domain-containing protein 11 OS=Homo sapiens GN=CARD11 PE=1 SV=3	MK0690	78.6	9e-14	COG0419	ATPase involved in DNA repair	K07367	0	2152	cfa:489887	caspase recruitment domain-containing protein 11	GO:0031295//T cell costimulation;GO:0045086//positive regulation of interleukin-2 biosynthetic process;GO:0045061//thymic T cell selection;GO:0042102//positive regulation of T cell proliferation;GO:0001819//positive regulation of cytokine production;GO:0043123//positive regulation of I-kappaB kinase/NF-kappaB cascade;GO:0050852//T cell receptor signaling pathway;GO:0045580//regulation of T cell d…	GO:0050700//CARD domain binding;GO:0004385//guanylate kinase activity	GO:0045121//membrane raft;GO:0042101//T cell receptor complex;GO:0005829//cytosol
CL1175.Contig2_C-W	6641	488	8.357	416	6.7989	21	0.2947	67	1.0261	gi|73958178|ref|XP_547005.2|	2152.9	0	PREDICTED: caspase recruitment domain-containing protein 11 [Canis lupus familiaris]	gi|403287180|ref|XM_003934784.1|	4022	0	PREDICTED: Saimiri boliviensis boliviensis caspase recruitment domain family, member 11 (CARD11), mRNA	sp|Q9BXL7|CAR11_HUMAN	2141	0	Caspase recruitment domain-containing protein 11 OS=Homo sapiens GN=CARD11 PE=1 SV=3	MK0690	78.6	1e-13	COG0419	ATPase involved in DNA repair	K07367	0	2152	cfa:489887	caspase recruitment domain-containing protein 11	GO:0031295//T cell costimulation;GO:0045086//positive regulation of interleukin-2 biosynthetic process;GO:0045061//thymic T cell selection;GO:0042102//positive regulation of T cell proliferation;GO:0001819//positive regulation of cytokine production;GO:0043123//positive regulation of I-kappaB kinase/NF-kappaB cascade;GO:0050852//T cell receptor signaling pathway;GO:0045580//regulation of T cell d…	GO:0050700//CARD domain binding;GO:0004385//guanylate kinase activity	GO:0045121//membrane raft;GO:0042101//T cell receptor complex;GO:0005829//cytosol
CL1176.Contig1_C-W	838	24	3.2571	18	2.3313	11	1.2235	5	0.6069	gi|350592064|ref|XP_003483384.1|	296.6	8e-79	PREDICTED: ADP-ribosylation factor-like protein 13B-like [Sus scrofa]	gi|350592063|ref|XM_003483336.1|	492	1e-135	PREDICTED: Sus scrofa ADP-ribosylation factor-like protein 13B-like (LOC100624897), mRNA	sp|Q3SXY8|AR13B_HUMAN	259	6e-69	ADP-ribosylation factor-like protein 13B OS=Homo sapiens GN=ARL13B PE=1 SV=1	--	--	--	--	--	K07962	1e-78	293	bta:512781	ADP-ribosylation factor-like 2-like 1	-	-	-
CL1176.Contig2_C-W	907	24	3.0093	25	2.9916	6	0.6166	1	0.1121	gi|350592064|ref|XP_003483384.1|	359.4	1e-97	PREDICTED: ADP-ribosylation factor-like protein 13B-like [Sus scrofa]	gi|350592063|ref|XM_003483336.1|	708	0	PREDICTED: Sus scrofa ADP-ribosylation factor-like protein 13B-like (LOC100624897), mRNA	sp|Q3SXY8|AR13B_HUMAN	320	3e-87	ADP-ribosylation factor-like protein 13B OS=Homo sapiens GN=ARL13B PE=1 SV=1	YMR089c	50.1	5e-06	COG0465	ATP-dependent Zn proteases	K07962	2e-97	355	bta:512781	ADP-ribosylation factor-like 2-like 1	-	-	-
CL1177.Contig1_C-W	388	10	2.9311	3	0.8392	0	0	0	0	--	--	--	--	gi|110347682|gb|AC171625.5|	301	1e-78	Spermophilus tridecemlineatus, clone XX-28672257A7, complete sequence	--	--	--	--	--	--	--	--	--	--	--	--	--	--	-	-	-
CL1177.Contig2_C-W	313	8	2.9068	0	0	1	0.2978	0	0	--	--	--	--	gi|110347682|gb|AC171625.5|	123	5e-25	Spermophilus tridecemlineatus, clone XX-28672257A7, complete sequence	--	--	--	--	--	--	--	--	--	--	--	--	--	--	-	-	-
CL1177.Contig3_C-W	225	2	1.0109	8	3.8591	0	0	0	0	--	--	--	--	gi|110347682|gb|AC171625.5|	125	8e-26	Spermophilus tridecemlineatus, clone XX-28672257A7, complete sequence	--	--	--	--	--	--	--	--	--	--	--	--	--	--	-	-	-
CL1178.Contig1_C-W	2127	5	0.2673	6	0.3062	1	0.0438	8	0.3826	gi|21553107|ref|NP_660127.1|	1225.7	0	protein O-mannosyl-transferase 1 [Mus musculus] >gi|32171680|sp|Q8R2R1.1|POMT1_MOUSE RecName: Full=Protein O-mannosyl-transferase 1; AltName: Full=Dolichyl-phosphate-mannose--protein mannosyltransferase 1 >gi|20071216|gb|AAH27325.1| Protein-O-mannosyltransferase 1 [Mus musculus] >gi|123230361|emb|CAM15838.1| protein-O-mannosyltransferase 1 [Mus musculus] >gi|148676581|gb|EDL08528.1| protein-O-man…	gi|344271478|ref|XM_003407517.1|	1435	0	PREDICTED: Loxodonta africana protein-O-mannosyltransferase 1, transcript variant 1 (POMT1), mRNA	sp|Q8R2R1|POMT1_MOUSE	1225	0	Protein O-mannosyl-transferase 1 OS=Mus musculus GN=Pomt1 PE=2 SV=1	SPBC16C6.09	303	1e-81	COG1928	Dolichyl-phosphate-mannose--protein O-mannosyl transferase	K00728	0	1225	mmu:99011	dolichyl-phosphate-mannose-protein mannosyltransferase [EC:2.4.1.109]	GO:0007275//multicellular organismal development;GO:0006493//protein O-linked glycosylation;GO:0030198//extracellular matrix organization	GO:0046872//metal ion binding;GO:0004169//dolichyl-phosphate-mannose-protein mannosyltransferase activity	GO:0016529//sarcoplasmic reticulum;GO:0016021//integral to membrane;GO:0001669//acrosomal vesicle;GO:0005789//endoplasmic reticulum membrane
CL1178.Contig2_C-W	2252	47	2.3735	9	0.4338	3	0.1242	14	0.6323	gi|21553107|ref|NP_660127.1|	1312.4	0	protein O-mannosyl-transferase 1 [Mus musculus] >gi|32171680|sp|Q8R2R1.1|POMT1_MOUSE RecName: Full=Protein O-mannosyl-transferase 1; AltName: Full=Dolichyl-phosphate-mannose--protein mannosyltransferase 1 >gi|20071216|gb|AAH27325.1| Protein-O-mannosyltransferase 1 [Mus musculus] >gi|123230361|emb|CAM15838.1| protein-O-mannosyltransferase 1 [Mus musculus] >gi|148676581|gb|EDL08528.1| protein-O-man…	gi|395844363|ref|XM_003794884.1|	1816	0	PREDICTED: Otolemur garnettii protein-O-mannosyltransferase 1 (POMT1), mRNA	sp|Q8R2R1|POMT1_MOUSE	1312	0	Protein O-mannosyl-transferase 1 OS=Mus musculus GN=Pomt1 PE=2 SV=1	SPBC16C6.09	336	9e-92	COG1928	Dolichyl-phosphate-mannose--protein O-mannosyl transferase	K00728	0	1312	mmu:99011	dolichyl-phosphate-mannose-protein mannosyltransferase [EC:2.4.1.109]	GO:0007275//multicellular organismal development;GO:0006493//protein O-linked glycosylation;GO:0030198//extracellular matrix organization	GO:0046872//metal ion binding;GO:0004169//dolichyl-phosphate-mannose-protein mannosyltransferase activity	GO:0016529//sarcoplasmic reticulum;GO:0016021//integral to membrane;GO:0001669//acrosomal vesicle;GO:0005789//endoplasmic reticulum membrane
CL1178.Contig3_C-W	429	14	3.7114	10	2.53	0	0	6	1.4225	gi|19221212|gb|AAG15588.1|	250	2e-65	putative protein O-mannosyltransferase POMT1 [Mus musculus]	gi|395844363|ref|XM_003794884.1|	345	9e-92	PREDICTED: Otolemur garnettii protein-O-mannosyltransferase 1 (POMT1), mRNA	sp|Q8R2R1|POMT1_MOUSE	249	1e-66	Protein O-mannosyl-transferase 1 OS=Mus musculus GN=Pomt1 PE=2 SV=1	SPBC16C6.09	67	1e-11	COG1928	Dolichyl-phosphate-mannose--protein O-mannosyl transferase	K00728	3e-66	249	mmu:99011	dolichyl-phosphate-mannose-protein mannosyltransferase [EC:2.4.1.109]	GO:0006493//protein O-linked glycosylation;GO:0030198//extracellular matrix organization	GO:0046872//metal ion binding;GO:0004169//dolichyl-phosphate-mannose-protein mannosyltransferase activity	GO:0016529//sarcoplasmic reticulum;GO:0016021//integral to membrane;GO:0001669//acrosomal vesicle;GO:0005789//endoplasmic reticulum membrane
CL1179.Contig1_C-W	494	3	0.6906	1	0.2197	1	0.1887	1	0.2059	--	--	--	--	gi|15082546|gb|BC012182.1|	416	1e-113	Homo sapiens THAP domain containing 11, mRNA (cDNA clone MGC:20469 IMAGE:4554554), complete cds	--	--	--	--	--	--	--	--	--	--	--	--	--	--	-	-	-
CL1179.Contig2_C-W	1767	137	8.8175	78	4.7911	67	3.5341	96	5.5259	gi|345801130|ref|XP_003434778.1|	660.2	0	PREDICTED: LOW QUALITY PROTEIN: THAP domain-containing protein 11 [Canis lupus familiaris]	gi|395748001|ref|XM_002826593.2|	1511	0	PREDICTED: Pongo abelii THAP domain containing 11 (THAP11), mRNA	sp|A5PKF5|THA11_BOVIN	583	4e-166	THAP domain-containing protein 11 OS=Bos taurus GN=THAP11 PE=2 SV=1	--	--	--	--	--	K14946	3e-10	67.8	dmo:Dmoj_GI11474	RNA binding protein fox-1	GO:0006355//regulation of transcription, DNA-dependent	GO:0042802//identical protein binding;GO:0046872//metal ion binding;GO:0003677//DNA binding	GO:0005737//cytoplasm;GO:0005634//nucleus
CL118.Contig1_C-W	922	22	2.7137	32	3.767	26	2.6283	25	2.7579	--	--	--	--	gi|397504894|ref|XM_003822966.1|	159	3e-35	PREDICTED: Pan paniscus protein phosphatase 1, regulatory subunit 15B (PPP1R15B), mRNA	--	--	--	--	--	--	--	--	--	--	--	--	--	--	-	-	-
CL118.Contig2_C-W	1665	95	6.4889	59	3.846	67	3.7506	120	7.3305	--	--	--	--	gi|332811702|ref|XM_001159260.2|	244	1e-60	PREDICTED: Pan troglodytes protein phosphatase 1, regulatory (inhibitor) subunit 15B (PPP1R15B), mRNA	--	--	--	--	--	--	--	--	--	--	--	--	--	--	-	-	-
CL1180.Contig1_C-W	3573	78	2.4827	19	0.5772	359	9.3649	1352	38.4866	gi|28372380|gb|AAO38239.1|	899.4	0	Tsap6 [Mus musculus]	gi|332265513|ref|XM_003281717.1|	1570	0	PREDICTED: Nomascus leucogenys STEAP family member 3, transcript variant 1 (STEAP3), mRNA	sp|Q658P3|STEA3_HUMAN	872	0	Metalloreductase STEAP3 OS=Homo sapiens GN=STEAP3 PE=1 SV=2	RSp1147	81.3	1e-14	COG2085	Predicted dinucleotide-binding enzymes	K10142	0	887	ecb:100052119	metalloreductase STEAP3 [EC:1.16.1.-]	GO:0055085//transmembrane transport;GO:0055114//oxidation-reduction process;GO:0009306//protein secretion;GO:0006915//apoptotic process;GO:0007049//cell cycle;GO:0006879//cellular iron ion homeostasis;GO:0033572//transferrin transport	GO:0000293//ferric-chelate reductase activity;GO:0009055//electron carrier activity;GO:0050660//flavin adenine dinucleotide binding;GO:0005506//iron ion binding	GO:0005771//multivesicular body;GO:0016021//integral to membrane;GO:0010008//endosome membrane;GO:0005886//plasma membrane
CL1180.Contig2_C-W	593	0	0	1	0.183	7	1.1002	5	0.8576	gi|194222160|ref|XP_001488330.2|	250	4e-65	PREDICTED: metalloreductase STEAP3 [Equus caballus]	gi|397496737|ref|XM_003819137.1|	468	1e-128	PREDICTED: Pan paniscus STEAP family member 3, metalloreductase, transcript variant 2 (STEAP3), mRNA	sp|Q658P3|STEA3_HUMAN	243	2e-64	Metalloreductase STEAP3 OS=Homo sapiens GN=STEAP3 PE=1 SV=2	--	--	--	--	--	K10142	7e-66	249	ecb:100052119	metalloreductase STEAP3 [EC:1.16.1.-]	-	-	-
CL1181.Contig1_C-W	1059	8	0.8591	3	0.3075	9	0.7921	13	1.2486	gi|355690024|gb|AER99022.1|	305.4	2e-81	growth factor, augmenter of liver reproteinration [Mustela putorius furo]	gi|338712957|ref|XM_001915387.2|	438	1e-119	PREDICTED: Equus caballus FAD-linked sulfhydryl oxidase ALR-like (LOC100065617), mRNA	sp|P55789|ALR_HUMAN	303	5e-82	FAD-linked sulfhydryl oxidase ALR OS=Homo sapiens GN=GFER PE=1 SV=2	YGR029w	125	1e-28	COG5054	Mitochondrial sulfhydryl oxidase involved in the biogenesis of cytosolic Fe/S proteins	--	--	--	--	--	GO:0007283//spermatogenesis;GO:0008283//cell proliferation;GO:0055114//oxidation-reduction process	GO:0008083//growth factor activity;GO:0016972//thiol oxidase activity	GO:0005758//mitochondrial intermembrane space;GO:0005576//extracellular region
CL1181.Contig2_C-W	1094	30	3.1186	8	0.7937	23	1.9595	40	3.7189	gi|355690024|gb|AER99022.1|	338.2	4e-91	growth factor, augmenter of liver reproteinration [Mustela putorius furo]	gi|54112431|ref|NM_005262.2|	585	1e-163	Homo sapiens growth factor, augmenter of liver regeneration (GFER), mRNA	sp|P55789|ALR_HUMAN	332	9e-91	FAD-linked sulfhydryl oxidase ALR OS=Homo sapiens GN=GFER PE=1 SV=2	YGR029w	125	1e-28	COG5054	Mitochondrial sulfhydryl oxidase involved in the biogenesis of cytosolic Fe/S proteins	--	--	--	--	--	GO:0007283//spermatogenesis;GO:0008283//cell proliferation;GO:0055114//oxidation-reduction process	GO:0008083//growth factor activity;GO:0016972//thiol oxidase activity	GO:0005758//mitochondrial intermembrane space;GO:0005576//extracellular region
CL1182.Contig1_C-W	603	21	3.9606	30	5.3998	13	2.0094	4	0.6747	--	--	--	--	gi|402870614|ref|XM_003899258.1|	163	1e-36	PREDICTED: Papio anubis serine/threonine-protein kinase DCLK2-like (LOC100999680), mRNA	--	--	--	--	--	--	--	--	--	--	--	--	--	--	-	-	-
CL1182.Contig2_C-W	477	7	1.6689	10	2.2754	2	0.3908	0	0	--	--	--	--	gi|402870614|ref|XM_003899258.1|	155	2e-34	PREDICTED: Papio anubis serine/threonine-protein kinase DCLK2-like (LOC100999680), mRNA	--	--	--	--	--	--	--	--	--	--	--	--	--	--	-	-	-
CL1183.Contig1_C-W	415	2	0.5481	0	0	0	0	0	0	gi|297671080|ref|XP_002813676.1|	238.4	6e-62	PREDICTED: interleukin-17 receptor B [Pongo abelii]	gi|402859821|ref|XM_003894287.1|	418	1e-114	PREDICTED: Papio anubis interleukin 17 receptor B (IL17RB), mRNA	sp|Q9NRM6|I17RB_HUMAN	237	6e-63	Interleukin-17 receptor B OS=Homo sapiens GN=IL17RB PE=1 SV=2	--	--	--	--	--	K05165	9e-63	238	pon:100450067	interleukin 17 receptor B	GO:0019221//cytokine-mediated signaling pathway;GO:0006952//defense response;GO:0001558//regulation of cell growth	GO:0004896//cytokine receptor activity	GO:0005737//cytoplasm;GO:0005887//integral to plasma membrane;GO:0009986//cell surface;GO:0005576//extracellular region
CL1183.Contig2_C-W	409	4	1.1122	1	0.2654	0	0	0	0	gi|148692799|gb|EDL24746.1|	246.5	2e-64	interleukin 17 receptor B, isoform CRA_b [Mus musculus]	gi|402859821|ref|XM_003894287.1|	418	1e-114	PREDICTED: Papio anubis interleukin 17 receptor B (IL17RB), mRNA	sp|Q9JIP3|I17RB_MOUSE	246	1e-65	Interleukin-17 receptor B OS=Mus musculus GN=Il17rb PE=2 SV=1	--	--	--	--	--	K05165	3e-65	246	mmu:50905	interleukin 17 receptor B	GO:0019221//cytokine-mediated signaling pathway;GO:0006952//defense response;GO:0001558//regulation of cell growth	GO:0004896//cytokine receptor activity	GO:0005737//cytoplasm;GO:0005887//integral to plasma membrane;GO:0009986//cell surface;GO:0005576//extracellular region
CL1184.Contig1_C-W	626	0	0	0	0	18	2.68	39	6.3366	--	--	--	--	gi|2275191|gb|AC002378.1|AC002378	61.9	3e-06	Human PAC clone RP3-438O4 from 22q12.1-qter, complete sequence	--	--	--	--	--	--	--	--	--	--	--	--	--	--	-	-	-
CL1184.Contig2_C-W	277	1	0.4106	1	0.3918	15	5.0472	2	0.7344	--	--	--	--	--	--	--	--	--	--	--	--	--	--	--	--	--	--	--	--	--	--	-	-	-
CL1184.Contig3_C-W	263	0	0	0	0	7	2.4807	1	0.3867	--	--	--	--	--	--	--	--	--	--	--	--	--	--	--	--	--	--	--	--	--	--	-	-	-
CL1185.Contig1_C-W	2092	197	10.7095	110	5.707	60	2.6732	128	6.2232	gi|338718047|ref|XP_003363750.1|	120.2	4e-25	PREDICTED: zinc finger protein 76 [Equus caballus]	gi|390461538|ref|XM_003732648.1|	1812	0	PREDICTED: Callithrix jacchus zinc finger protein 76 (ZNF76), mRNA	sp|P36508|ZNF76_HUMAN	828	0	Zinc finger protein 76 OS=Homo sapiens GN=ZNF76 PE=2 SV=2	SPAC144.09c	125	3e-28	COG5048	FOG: Zn-finger	K09228	3e-53	210	mmu:627914	KRAB domain-containing zinc finger protein	GO:0006357//regulation of transcription from RNA polymerase II promoter;GO:0006359//regulation of transcription from RNA polymerase III promoter	GO:0003677//DNA binding;GO:0008270//zinc ion binding	GO:0005634//nucleus
CL1186.Contig1_C-W	2061	2710	149.539	1668	87.8405	736	33.2844	1237	61.0461	gi|148667157|gb|EDK99573.1|	187.6	2e-45	chemokine (C-X-C motif) ligand 12, isoform CRA_c [Mus musculus]	gi|397491715|ref|XM_003816745.1|	597	1e-167	PREDICTED: Pan paniscus stromal cell-derived factor 1-like (LOC100974444), mRNA	sp|O62657|SDF1_FELCA	175	4e-43	Stromal cell-derived factor 1 OS=Felis catus GN=CXCL12 PE=3 SV=1	--	--	--	--	--	K10031	2e-42	174	rno:24772	C-X-C motif chemokine 12	GO:0001569//patterning of blood vessels;GO:0001764//neuron migration;GO:0001938//positive regulation of endothelial cell proliferation;GO:0008354//germ cell migration;GO:0031100//organ regeneration;GO:0001667//ameboidal cell migration;GO:0033603//positive regulation of dopamine secretion;GO:0009612//response to mechanical stimulus;GO:0006955//immune response;GO:0022029//telencephalon cell migrati…	GO:0008083//growth factor activity;GO:0008009//chemokine activity	GO:0005615//extracellular space;GO:0009897//external side of plasma membrane
CL1187.Contig1_C-W	454	14	3.507	13	3.1079	10	2.053	2	0.4481	gi|395862808|ref|XP_003803618.1|	149.4	4e-35	PREDICTED: C-type lectin domain family 2 member D11-like [Otolemur garnettii]	gi|395862807|ref|XM_003803570.1|	113	6e-22	PREDICTED: Otolemur garnettii C-type lectin domain family 2 member D11-like (LOC100965484), mRNA	sp|Q80XD9|CLC2E_MOUSE	123	2e-28	C-type lectin domain family 2 member E OS=Mus musculus GN=Clec2e PE=2 SV=2	--	--	--	--	--	K10071	1e-27	122	rno:312745	C-type lectin domain family 2, member B	-	-	-
CL1187.Contig2_C-W	319	2	0.713	0	0	1	0.2922	0	0	gi|395862808|ref|XP_003803618.1|	67	2e-10	PREDICTED: C-type lectin domain family 2 member D11-like [Otolemur garnettii]	gi|6552767|gb|AC010186.6|	79.8	6e-12	Homo sapiens 12p12-21.3-21.8 BAC RP11-705C15 (Roswell Park Cancer Institute Human BAC Library) complete sequence	sp|Q80XD9|CLC2E_MOUSE	52.4	2e-07	C-type lectin domain family 2 member E OS=Mus musculus GN=Clec2e PE=2 SV=2	--	--	--	--	--	K10071	1e-06	52	mmu:94071	C-type lectin domain family 2, member B	-	-	-
CL1188.Contig1_C-W	2849	9	0.3593	6	0.2286	1	0.0327	1	0.0357	gi|348561329|ref|XP_003466465.1|	1193.7	0	PREDICTED: SH3 domain-containing kinase-binding protein 1-like [Cavia porcellus]	gi|390457783|ref|XR_143847.1|	2549	0	PREDICTED: Callithrix jacchus SH3 domain-containing kinase-binding protein 1-like (LOC100894858), misc_RNA	sp|Q96B97|SH3K1_HUMAN	1181	0	SH3 domain-containing kinase-binding protein 1 OS=Homo sapiens GN=SH3KBP1 PE=1 SV=2	--	--	--	--	--	K12470	0	1181	pon:100450340	SH3 domain-containing kinase-binding protein 1	GO:0007267//cell-cell signaling;GO:0042981//regulation of apoptotic process;GO:0042059//negative regulation of epidermal growth factor receptor signaling pathway;GO:0016310//phosphorylation;GO:0006897//endocytosis	GO:0016301//kinase activity;GO:0017124//SH3 domain binding	GO:0005829//cytosol;GO:0030659//cytoplasmic vesicle membrane;GO:0005856//cytoskeleton;GO:0005730//nucleolus;GO:0045202//synapse;GO:0005925//focal adhesion
CL1188.Contig2_C-W	2978	92	3.5134	32	1.1663	6	0.1878	12	0.4098	gi|348561329|ref|XP_003466465.1|	1295.8	0	PREDICTED: SH3 domain-containing kinase-binding protein 1-like [Cavia porcellus]	gi|215490004|ref|NM_031892.2|	3990	0	Homo sapiens SH3-domain kinase binding protein 1 (SH3KBP1), transcript variant 1, mRNA	sp|Q96B97|SH3K1_HUMAN	1283	0	SH3 domain-containing kinase-binding protein 1 OS=Homo sapiens GN=SH3KBP1 PE=1 SV=2	--	--	--	--	--	K12470	0	1283	pon:100450340	SH3 domain-containing kinase-binding protein 1	GO:0007267//cell-cell signaling;GO:0042981//regulation of apoptotic process;GO:0042059//negative regulation of epidermal growth factor receptor signaling pathway;GO:0016310//phosphorylation;GO:0006897//endocytosis	GO:0016301//kinase activity;GO:0017124//SH3 domain binding	GO:0005829//cytosol;GO:0030659//cytoplasmic vesicle membrane;GO:0005856//cytoskeleton;GO:0005730//nucleolus;GO:0045202//synapse;GO:0005925//focal adhesion
CL1189.Contig1_C-W	303	8	3.0027	0	0	1	0.3076	3	1.007	gi|194038849|ref|XP_001927753.1|	159.8	3e-38	PREDICTED: pumilio domain-containing protein C14orf21-like [Sus scrofa]	gi|371914662|dbj|AK395501.1|	301	9e-79	Sus scrofa mRNA, clone: OVRT10019F09, expressed in ovary	sp|Q8BMC4|NOP9_MOUSE	158	3e-39	Nucleolar protein 9 OS=Mus musculus GN=Nop9 PE=2 SV=1	--	--	--	--	--	K14790	4e-39	159	ssc:100154880	nucleolar protein 9	-	GO:0003723//RNA binding	-
CL1189.Contig2_C-W	639	141	25.0946	19	3.2272	14	2.0421	37	5.8893	gi|351700469|gb|EHB03388.1|	291.6	1e-77	hypothetical protein GW7_11950 [Heterocephalus glaber]	gi|403264063|ref|XM_003924263.1|	361	2e-96	PREDICTED: Saimiri boliviensis boliviensis NOP9 nucleolar protein homolog (yeast) (NOP9), mRNA	sp|Q86U38|NOP9_HUMAN	279	3e-75	Nucleolar protein 9 OS=Homo sapiens GN=NOP9 PE=1 SV=1	--	--	--	--	--	K14790	3e-77	288	bta:528833	nucleolar protein 9	-	GO:0003723//RNA binding	-
CL119.Contig1_C-W	439	0	0	5	1.2362	0	0	0	0	--	--	--	--	--	--	--	--	--	--	--	--	--	--	--	--	--	--	--	--	--	--	-	-	-
CL119.Contig2_C-W	337	1	0.3375	4	1.2883	0	0	0	0	--	--	--	--	--	--	--	--	--	--	--	--	--	--	--	--	--	--	--	--	--	--	-	-	-
CL1190.Contig1_C-W	335	19	6.4502	3	0.972	49	13.633	13	3.947	gi|293627945|gb|ADE58451.1|	117.9	1e-25	calpastatin [Capra hircus]	gi|298919186|ref|NM_173060.3|	200	3e-48	Homo sapiens calpastatin (CAST), transcript variant 2, mRNA	sp|P20811|ICAL_BOVIN	87	8e-18	Calpastatin OS=Bos taurus GN=CAST PE=1 SV=2	--	--	--	--	--	K04281	1e-21	101	ptr:462348	calpastatin	GO:0009303//rRNA transcription;GO:0010951//negative regulation of endopeptidase activity;GO:0007169//transmembrane receptor protein tyrosine kinase signaling pathway;GO:0007520//myoblast fusion	GO:0003899//DNA-directed RNA polymerase activity;GO:0010859//calcium-dependent cysteine-type endopeptidase inhibitor activity;GO:0005515//protein binding	GO:0000120//RNA polymerase I transcription factor complex;GO:0005736//DNA-directed RNA polymerase I complex;GO:0005694//chromosome
CL1190.Contig2_C-W	493	0	0	1	0.2202	0	0	0	0	gi|151553616|gb|AAI48895.1|	234.6	1e-60	CAST protein [Bos taurus]	gi|298919188|ref|NM_001190442.1|	424	1e-115	Homo sapiens calpastatin (CAST), transcript variant 11, mRNA	sp|P51125|ICAL_MOUSE	169	3e-42	Calpastatin OS=Mus musculus GN=Cast PE=1 SV=2	--	--	--	--	--	K04281	5e-61	233	ssc:397135	calpastatin	GO:0010466//negative regulation of peptidase activity;GO:0030163//protein catabolic process	GO:0010859//calcium-dependent cysteine-type endopeptidase inhibitor activity	-
CL1190.Contig3_C-W	427	0	0	0	0	0	0	0	0	gi|221041554|dbj|BAH12454.1|	197.2	1e-49	unnamed protein product [Homo sapiens]	gi|221041553|dbj|AK296919.1|	373	1e-100	Homo sapiens cDNA FLJ56102 complete cds, highly similar to Homo sapiens calpastatin (CAST), transcript variant 8, mRNA	sp|P51125|ICAL_MOUSE	130	1e-30	Calpastatin OS=Mus musculus GN=Cast PE=1 SV=2	--	--	--	--	--	K04281	7e-42	169	ssc:397135	calpastatin	GO:0030163//protein catabolic process	GO:0030414//peptidase inhibitor activity	-
CL1190.Contig4_C-W	427	0	0	0	0	0	0	0	0	gi|221041554|dbj|BAH12454.1|	206.8	2e-52	unnamed protein product [Homo sapiens]	gi|221041553|dbj|AK296919.1|	394	1e-106	Homo sapiens cDNA FLJ56102 complete cds, highly similar to Homo sapiens calpastatin (CAST), transcript variant 8, mRNA	sp|P51125|ICAL_MOUSE	139	2e-33	Calpastatin OS=Mus musculus GN=Cast PE=1 SV=2	--	--	--	--	--	K04281	4e-45	179	ssc:397135	calpastatin	GO:0030163//protein catabolic process	GO:0030414//peptidase inhibitor activity	-
CL1190.Contig5_C-W	3060	90	3.3449	65	2.3055	88	2.6804	89	2.9583	gi|402872140|ref|XP_003899992.1|	1065.1	0	PREDICTED: calpastatin isoform 2 [Papio anubis]	gi|221041553|dbj|AK296919.1|	1637	0	Homo sapiens cDNA FLJ56102 complete cds, highly similar to Homo sapiens calpastatin (CAST), transcript variant 8, mRNA	sp|P20810|ICAL_HUMAN	930	0	Calpastatin OS=Homo sapiens GN=CAST PE=1 SV=4	SPAC140.02	62	6e-09	COG0724	RNA-binding proteins (RRM domain)	K04281	0	1029	ptr:462348	calpastatin	GO:0010951//negative regulation of endopeptidase activity;GO:0007169//transmembrane receptor protein tyrosine kinase signaling pathway	GO:0004866//endopeptidase inhibitor activity;GO:0005515//protein binding	GO:0000120//RNA polymerase I transcription factor complex
CL1190.Contig6_C-W	3258	120	4.1888	5	0.1666	3	0.0858	8	0.2497	gi|402872140|ref|XP_003899992.1|	1117.8	0	PREDICTED: calpastatin isoform 2 [Papio anubis]	gi|397494216|ref|XM_003817933.1|	1875	0	PREDICTED: Pan paniscus calpastatin (CAST), mRNA	sp|P20810|ICAL_HUMAN	983	0	Calpastatin OS=Homo sapiens GN=CAST PE=1 SV=4	SPAC140.02	59.7	3e-08	COG0724	RNA-binding proteins (RRM domain)	K04281	0	1095	ptr:462348	calpastatin	-	GO:0030414//peptidase inhibitor activity	-
CL1190.Contig7_C-W	392	5	1.4506	3	0.8306	4	0.9511	1	0.2595	gi|403256208|ref|XP_003920783.1|	156.8	2e-37	PREDICTED: calpastatin isoform 2 [Saimiri boliviensis boliviensis]	gi|221042695|dbj|AK299402.1|	299	4e-78	Homo sapiens cDNA FLJ50632 complete cds, highly similar to Calpastatin	sp|P20810|ICAL_HUMAN	132	1e-31	Calpastatin OS=Homo sapiens GN=CAST PE=1 SV=4	--	--	--	--	--	K04281	5e-38	155	ptr:462348	calpastatin	GO:0010466//negative regulation of peptidase activity;GO:0030163//protein catabolic process	GO:0010859//calcium-dependent cysteine-type endopeptidase inhibitor activity	-
CL1190.Contig8_C-W	462	0	0	1	0.2349	0	0	0	0	gi|402872140|ref|XP_003899992.1|	221.5	8e-57	PREDICTED: calpastatin isoform 2 [Papio anubis]	gi|397494216|ref|XM_003817933.1|	406	1e-110	PREDICTED: Pan paniscus calpastatin (CAST), mRNA	sp|P51125|ICAL_MOUSE	170	1e-42	Calpastatin OS=Mus musculus GN=Cast PE=1 SV=2	--	--	--	--	--	K04281	7e-58	222	ptr:462348	calpastatin	GO:0010466//negative regulation of peptidase activity;GO:0030163//protein catabolic process	GO:0010859//calcium-dependent cysteine-type endopeptidase inhibitor activity	-
CL1191.Contig1_C-W	470	0	0	0	0	0	0	0	0	gi|403299932|ref|XP_003940725.1|	266.2	3e-70	PREDICTED: E3 ubiquitin-protein ligase UBR5 [Saimiri boliviensis boliviensis]	gi|344272992|ref|XM_003408264.1|	755	0	PREDICTED: Loxodonta africana E3 ubiquitin-protein ligase UBR5-like (LOC100673364), mRNA	sp|Q80TP3|UBR5_MOUSE	266	2e-71	E3 ubiquitin-protein ligase UBR5 OS=Mus musculus GN=Ubr5 PE=1 SV=2	SPAC167.07c	58.2	6e-09	COG5021	Ubiquitin-protein ligase	K10593	6e-71	266	gga:420252	E3 ubiquitin-protein ligase EDD1 [EC:6.3.2.19]	-	-	-
CL1191.Contig2_C-W	4504	521	13.1553	191	4.6027	106	2.1936	267	6.0295	gi|301774460|ref|XP_002922646.1|	2703.7	0	PREDICTED: e3 ubiquitin-protein ligase UBR5-like [Ailuropoda melanoleuca]	gi|71891754|dbj|AB020703.3|	7190	0	Homo sapiens mRNA for KIAA0896 protein, partial cds	sp|O95071|UBR5_HUMAN	2694	0	E3 ubiquitin-protein ligase UBR5 OS=Homo sapiens GN=UBR5 PE=1 SV=2	SPAC1805.15c	114	1e-24	COG5021	Ubiquitin-protein ligase	K10593	0	2703	aml:100467425	E3 ubiquitin-protein ligase EDD1 [EC:6.3.2.19]	GO:0000209//protein polyubiquitination;GO:0035413//positive regulation of catenin import into nucleus;GO:0050847//progesterone receptor signaling pathway;GO:0042787//protein ubiquitination involved in ubiquitin-dependent protein catabolic process;GO:0090263//positive regulation of canonical Wnt receptor signaling pathway;GO:0033160//positive regulation of protein import into nucleus, translocatio…	GO:0003723//RNA binding;GO:0008270//zinc ion binding;GO:0005515//protein binding;GO:0034450//ubiquitin-ubiquitin ligase activity	GO:0005634//nucleus
CL1192.Contig1_C-W	599	26	4.9364	13	2.3556	6	0.9336	1	0.1698	--	--	--	--	gi|302313162|gb|GU324935.1|	91.7	3e-15	Homo sapiens tropomyosin 1 (alpha) isoform 7 (TPM1) gene, complete cds, alternatively spliced	--	--	--	--	--	--	--	--	--	--	--	--	--	--	-	-	-
CL1192.Contig2_C-W	334	0	0	2	0.6499	0	0	0	0	--	--	--	--	--	--	--	--	--	--	--	--	--	--	--	--	--	--	--	--	--	--	-	-	-
CL1193.Contig1_C-W	1006	16	1.8088	2	0.2158	31	2.8721	39	3.9431	gi|148699794|gb|EDL31741.1|	358.6	2e-97	1-acylglycerol-3-phosphate O-acyltransferase 3, isoform CRA_b [Mus musculus]	gi|149742304|ref|XM_001490977.1|	694	0	PREDICTED: Equus caballus 1-acylglycerol-3-phosphate O-acyltransferase 3 (AGPAT3), mRNA	sp|Q9D517|PLCC_MOUSE	353	3e-97	1-acyl-sn-glycerol-3-phosphate acyltransferase gamma OS=Mus musculus GN=Agpat3 PE=1 SV=2	SPBC428.14	54.3	3e-07	COG0204	1-acyl-sn-glycerol-3-phosphate acyltransferase	K13523	1e-96	353	mmu:28169	lysophosphatidic acid acyltransferase / lysophosphatidylinositol acyltransferase [EC:2.3.1.51 2.3.1.-]	GO:0008654//phospholipid biosynthetic process	GO:0003841//1-acylglycerol-3-phosphate O-acyltransferase activity	GO:0005789//endoplasmic reticulum membrane;GO:0005886//plasma membrane;GO:0016021//integral to membrane
CL1193.Contig2_C-W	3826	529	15.7244	350	9.9289	603	14.6897	865	22.9952	gi|148699794|gb|EDL31741.1|	752.7	0	1-acylglycerol-3-phosphate O-acyltransferase 3, isoform CRA_b [Mus musculus]	gi|197101642|ref|NM_001133935.1|	1501	0	Pongo abelii 1-acylglycerol-3-phosphate O-acyltransferase 3 (AGPAT3), mRNA >gi|55729234|emb|CR859164.1| Pongo abelii mRNA; cDNA DKFZp469C1414 (from clone DKFZp469C1414)	sp|Q9D517|PLCC_MOUSE	747	0	1-acyl-sn-glycerol-3-phosphate acyltransferase gamma OS=Mus musculus GN=Agpat3 PE=1 SV=2	SPBC428.14	114	1e-24	COG0204	1-acyl-sn-glycerol-3-phosphate acyltransferase	K13523	0	748	rno:294324	lysophosphatidic acid acyltransferase / lysophosphatidylinositol acyltransferase [EC:2.3.1.51 2.3.1.-]	GO:0008654//phospholipid biosynthetic process	GO:0003841//1-acylglycerol-3-phosphate O-acyltransferase activity	GO:0005789//endoplasmic reticulum membrane;GO:0005886//plasma membrane;GO:0016021//integral to membrane
CL1193.Contig3_C-W	1472	3	0.2318	20	1.4747	67	4.2424	63	4.3531	gi|148699794|gb|EDL31741.1|	752.7	0	1-acylglycerol-3-phosphate O-acyltransferase 3, isoform CRA_b [Mus musculus]	gi|197101642|ref|NM_001133935.1|	1392	0	Pongo abelii 1-acylglycerol-3-phosphate O-acyltransferase 3 (AGPAT3), mRNA >gi|55729234|emb|CR859164.1| Pongo abelii mRNA; cDNA DKFZp469C1414 (from clone DKFZp469C1414)	sp|Q9D517|PLCC_MOUSE	747	0	1-acyl-sn-glycerol-3-phosphate acyltransferase gamma OS=Mus musculus GN=Agpat3 PE=1 SV=2	SPBC428.14	114	3e-25	COG0204	1-acyl-sn-glycerol-3-phosphate acyltransferase	K13523	0	748	rno:294324	lysophosphatidic acid acyltransferase / lysophosphatidylinositol acyltransferase [EC:2.3.1.51 2.3.1.-]	GO:0008654//phospholipid biosynthetic process	GO:0003841//1-acylglycerol-3-phosphate O-acyltransferase activity	GO:0005789//endoplasmic reticulum membrane;GO:0005886//plasma membrane;GO:0016021//integral to membrane
CL1194.Contig1_C-W	715	0	0	0	0	49	6.3875	53	7.5394	--	--	--	--	--	--	--	--	--	--	--	--	--	--	--	--	--	--	--	--	--	--	-	-	-
CL1194.Contig2_C-W	599	0	0	0	0	422	65.6638	303	51.4496	--	--	--	--	--	--	--	--	--	--	--	--	--	--	--	--	--	--	--	--	--	--	-	-	-
CL1194.Contig3_C-W	454	0	0	0	0	7	1.4371	4	0.8961	--	--	--	--	--	--	--	--	--	--	--	--	--	--	--	--	--	--	--	--	--	--	-	-	-
CL1195.Contig1_C-W	567	25	5.0144	52	9.954	268	44.0547	122	21.8848	gi|397476814|ref|XP_003809786.1|	137.9	2e-31	PREDICTED: peroxisome biogenesis factor 1 isoform 2 [Pan paniscus]	gi|397476813|ref|XM_003809738.1|	244	3e-61	PREDICTED: Pan paniscus peroxisomal biogenesis factor 1, transcript variant 2 (PEX1), mRNA	sp|O43933|PEX1_HUMAN	137	1e-32	Peroxisome biogenesis factor 1 OS=Homo sapiens GN=PEX1 PE=1 SV=1	--	--	--	--	--	K13338	4e-32	137	ptr:463532	peroxin-1	GO:0060152//microtubule-based peroxisome localization;GO:0016558//protein import into peroxisome matrix	GO:0042623//ATPase activity, coupled;GO:0008022//protein C-terminus binding;GO:0032403//protein complex binding;GO:0005524//ATP binding	GO:0005829//cytosol;GO:0005730//nucleolus;GO:0005778//peroxisomal membrane
CL1196.Contig1_C-W	1362	38	3.173	22	1.7532	23	1.574	33	2.4644	gi|164519002|ref|NP_001106778.1|	161.8	7e-38	28S ribosomal protein S21, mitochondrial [Bos taurus] >gi|108935899|sp|P82920.3|RT21_BOVIN RecName: Full=28S ribosomal protein S21, mitochondrial; Short=MRP-S21; Short=S21mt >gi|87578356|gb|AAI13331.1| Mitochondrial ribosomal protein S21 [Bos taurus] >gi|296489575|gb|DAA31688.1| 28S ribosomal protein S21, mitochondrial [Bos taurus]	gi|338725110|ref|XM_001489373.3|	242	3e-60	PREDICTED: Equus caballus 28S ribosomal protein S21, mitochondrial-like (LOC100058935), mRNA	sp|P82920|RT21_BOVIN	161	3e-39	28S ribosomal protein S21, mitochondrial OS=Bos taurus GN=MRPS21 PE=1 SV=3	--	--	--	--	--	--	--	--	--	--	GO:0006412//translation	GO:0003735//structural constituent of ribosome	GO:0005763//mitochondrial small ribosomal subunit;GO:0005743//mitochondrial inner membrane
[truncated: 77,856 more rows]
