# Supplementary material for: Transcriptome Analysis and Comparison of Marmota monax and Marmota himalayana
Source: PLoS One. 2016 Nov 2;11(11):e0165875. doi: 10.1371/journal.pone.0165875 (PMC5091844; doi:10.1371/journal.pone.0165875)
Supplement: S4 Table — (XLS) [file pone.0165875.s008.xls]

## Sheet: Sheet1
	Pathways	Mm	Mh
1	Metabolic pathways	3347 (11.48%)	2591 (10.68%)
2	Focal adhesion	1221 (4.19%)	1044 (4.3%)
3	Regulation of actin cytoskeleton	1151 (3.95%)	940 (3.88%)
4	Pathways in cancer	1082 (3.71%)	937 (3.86%)
5	Herpes simplex infection	1014 (3.48%)	850 (3.5%)
6	Amoebiasis	981 (3.36%)	720 (2.97%)
7	HTLV-I infection	975 (3.34%)	695 (2.87%)
8	Epstein-Barr virus infection	937 (3.21%)	685 (2.82%)
9	Endocytosis	835 (2.86%)	680 (2.8%)
10	MAPK signaling pathway	813 (2.79%)	645 (2.66%)
11	RNA transport	796 (2.73%)	629 (2.59%)
12	Chemokine signaling pathway	785 (2.69%)	622 (2.56%)
13	Influenza A	781 (2.68%)	596 (2.46%)
14	Spliceosome	741 (2.54%)	562 (2.32%)
15	Fc gamma R-mediated phagocytosis	724 (2.48%)	532 (2.19%)
16	Transcriptional misregulation in cancer	722 (2.48%)	522 (2.15%)
17	Measles	623 (2.14%)	517 (2.13%)
18	ECM-receptor interaction	613 (2.1%)	507 (2.09%)
19	Insulin signaling pathway	601 (2.06%)	500 (2.06%)
20	Protein processing in endoplasmic reticulum	598 (2.05%)	499 (2.06%)
21	Huntington's disease	580 (1.99%)	491 (2.02%)
22	Osteoclast differentiation	579 (1.99%)	481 (1.98%)
23	Tight junction	578 (1.98%)	457 (1.88%)
24	T cell receptor signaling pathway	576 (1.98%)	449 (1.85%)
25	Leukocyte transendothelial migration	569 (1.95%)	448 (1.85%)
26	Bacterial invasion of epithelial cells	565 (1.94%)	447 (1.84%)
27	Tuberculosis	563 (1.93%)	443 (1.83%)
28	Protein digestion and absorption	536 (1.84%)	440 (1.81%)
29	mRNA surveillance pathway	531 (1.82%)	433 (1.78%)
30	Ubiquitin mediated proteolysis	525 (1.8%)	420 (1.73%)
31	Salmonella infection	516 (1.77%)	397 (1.64%)
32	B cell receptor signaling pathway	515 (1.77%)	392 (1.62%)
33	Purine metabolism	506 (1.74%)	387 (1.6%)
34	Neurotrophin signaling pathway	499 (1.71%)	379 (1.56%)
35	Phagosome	497 (1.7%)	377 (1.55%)
36	Hepatitis C	475 (1.63%)	370 (1.53%)
37	Cell adhesion molecules (CAMs)	475 (1.63%)	367 (1.51%)
38	Vascular smooth muscle contraction	474 (1.63%)	360 (1.48%)
39	Jak-STAT signaling pathway	469 (1.61%)	354 (1.46%)
40	Phosphatidylinositol signaling system	459 (1.57%)	351 (1.45%)
41	NF-kappa B signaling pathway	459 (1.57%)	348 (1.43%)
42	Viral myocarditis	456 (1.56%)	347 (1.43%)
43	Natural killer cell mediated cytotoxicity	455 (1.56%)	342 (1.41%)
44	Adherens junction	452 (1.55%)	339 (1.4%)
45	Wnt signaling pathway	450 (1.54%)	335 (1.38%)
46	Toxoplasmosis	435 (1.49%)	332 (1.37%)
47	Lysosome	428 (1.47%)	327 (1.35%)
48	Shigellosis	414 (1.42%)	326 (1.34%)
49	Alzheimer's disease	414 (1.42%)	326 (1.34%)
50	Chagas disease (American trypanosomiasis)	407 (1.4%)	326 (1.34%)
51	Calcium signaling pathway	401 (1.38%)	321 (1.32%)
52	Pyrimidine metabolism	398 (1.37%)	317 (1.31%)
53	Lysine degradation	396 (1.36%)	317 (1.31%)
54	Toll-like receptor signaling pathway	396 (1.36%)	316 (1.3%)
55	Hematopoietic cell lineage	393 (1.35%)	314 (1.29%)
56	Axon guidance	384 (1.32%)	314 (1.29%)
57	Cytokine-cytokine receptor interaction	380 (1.3%)	313 (1.29%)
58	Small cell lung cancer	377 (1.29%)	310 (1.28%)
59	Dilated cardiomyopathy	364 (1.25%)	291 (1.2%)
60	Cell cycle	362 (1.24%)	282 (1.16%)
61	Fc epsilon RI signaling pathway	360 (1.23%)	281 (1.16%)
62	Pathogenic Escherichia coli infection	357 (1.22%)	275 (1.13%)
63	Prostate cancer	354 (1.21%)	273 (1.13%)
64	Apoptosis	338 (1.16%)	272 (1.12%)
65	Hypertrophic cardiomyopathy (HCM)	337 (1.16%)	271 (1.12%)
66	ErbB signaling pathway	335 (1.15%)	265 (1.09%)
67	Progesterone-mediated oocyte maturation	334 (1.15%)	262 (1.08%)
68	VEGF signaling pathway	332 (1.14%)	262 (1.08%)
69	Salivary secretion	330 (1.13%)	259 (1.07%)
70	Chronic myeloid leukemia	330 (1.13%)	257 (1.06%)
71	Peroxisome	329 (1.13%)	255 (1.05%)
72	Dopaminergic synapse	329 (1.13%)	253 (1.04%)
73	Ribosome biogenesis in eukaryotes	323 (1.11%)	247 (1.02%)
74	Oocyte meiosis	312 (1.07%)	243 (1%)
75	Vibrio cholerae infection	311 (1.07%)	243 (1%)
76	Glycerophospholipid metabolism	310 (1.06%)	236 (0.97%)
77	Complement and coagulation cascades	307 (1.05%)	235 (0.97%)
78	Adipocytokine signaling pathway	305 (1.05%)	230 (0.95%)
79	Renal cell carcinoma	304 (1.04%)	230 (0.95%)
80	Acute myeloid leukemia	300 (1.03%)	230 (0.95%)
81	Cholinergic synapse	299 (1.03%)	229 (0.94%)
82	Pancreatic cancer	297 (1.02%)	227 (0.94%)
83	NOD-like receptor signaling pathway	297 (1.02%)	227 (0.94%)
84	PPAR signaling pathway	292 (1%)	224 (0.92%)
85	Alcoholism	291 (1%)	221 (0.91%)
86	Endometrial cancer	286 (0.98%)	219 (0.9%)
87	Leishmaniasis	281 (0.96%)	217 (0.89%)
88	Pertussis	280 (0.96%)	216 (0.89%)
89	Inositol phosphate metabolism	280 (0.96%)	212 (0.87%)
90	Colorectal cancer	279 (0.96%)	211 (0.87%)
91	Systemic lupus erythematosus	275 (0.94%)	208 (0.86%)
92	Legionellosis	269 (0.92%)	205 (0.85%)
93	GnRH signaling pathway	268 (0.92%)	205 (0.85%)
94	Rheumatoid arthritis	266 (0.91%)	204 (0.84%)
95	RNA degradation	266 (0.91%)	201 (0.83%)
96	Staphylococcus aureus infection	265 (0.91%)	199 (0.82%)
97	mTOR signaling pathway	263 (0.9%)	199 (0.82%)
98	Glioma	262 (0.9%)	198 (0.82%)
99	TGF-beta signaling pathway	258 (0.88%)	196 (0.81%)
100	Parkinson's disease	256 (0.88%)	192 (0.79%)
101	Serotonergic synapse	248 (0.85%)	191 (0.79%)
102	Antigen processing and presentation	246 (0.84%)	190 (0.78%)
103	Primary immunodeficiency	242 (0.83%)	189 (0.78%)
104	Glutamatergic synapse	242 (0.83%)	186 (0.77%)
105	Oxidative phosphorylation	242 (0.83%)	186 (0.77%)
106	Non-small cell lung cancer	240 (0.82%)	185 (0.76%)
107	Melanogenesis	239 (0.82%)	183 (0.75%)
108	Cytosolic DNA-sensing pathway	239 (0.82%)	179 (0.74%)
109	Basal transcription factors	238 (0.82%)	178 (0.73%)
110	Cardiac muscle contraction	238 (0.82%)	178 (0.73%)
111	Gastric acid secretion	236 (0.81%)	177 (0.73%)
112	Notch signaling pathway	234 (0.8%)	176 (0.73%)
113	Long-term potentiation	225 (0.77%)	176 (0.73%)
114	Arrhythmogenic right ventricular cardiomyopathy (ARVC)	220 (0.75%)	175 (0.72%)
115	Type II diabetes mellitus	217 (0.74%)	175 (0.72%)
116	Pancreatic secretion	214 (0.73%)	172 (0.71%)
117	Prion diseases	211 (0.72%)	170 (0.7%)
118	Glycerolipid metabolism	211 (0.72%)	168 (0.69%)
119	Carbohydrate digestion and absorption	209 (0.72%)	168 (0.69%)
120	Melanoma	205 (0.7%)	166 (0.68%)
121	RIG-I-like receptor signaling pathway	203 (0.7%)	163 (0.67%)
122	Neuroactive ligand-receptor interaction	199 (0.68%)	160 (0.66%)
123	Bile secretion	197 (0.68%)	159 (0.66%)
124	Epithelial cell signaling in Helicobacter pylori infection	195 (0.67%)	159 (0.66%)
125	ABC transporters	191 (0.66%)	157 (0.65%)
126	Amyotrophic lateral sclerosis (ALS)	191 (0.66%)	154 (0.63%)
127	Aminoacyl-tRNA biosynthesis	188 (0.64%)	150 (0.62%)
128	Glycine, serine and threonine metabolism	185 (0.63%)	146 (0.6%)
129	Amphetamine addiction	184 (0.63%)	145 (0.6%)
130	Amino sugar and nucleotide sugar metabolism	184 (0.63%)	145 (0.6%)
131	Aldosterone-regulated sodium reabsorption	183 (0.63%)	141 (0.58%)
132	Malaria	182 (0.62%)	140 (0.58%)
133	Morphine addiction	182 (0.62%)	137 (0.56%)
134	Gap junction	179 (0.61%)	137 (0.56%)
135	Drug metabolism - other enzymes	172 (0.59%)	133 (0.55%)
136	GABAergic synapse	171 (0.59%)	132 (0.54%)
137	Synaptic vesicle cycle	169 (0.58%)	131 (0.54%)
138	p53 signaling pathway	165 (0.57%)	131 (0.54%)
139	Fatty acid metabolism	164 (0.56%)	129 (0.53%)
140	Fanconi anemia pathway	163 (0.56%)	129 (0.53%)
141	Long-term depression	161 (0.55%)	129 (0.53%)
142	Ribosome	161 (0.55%)	127 (0.52%)
143	Graft-versus-host disease	160 (0.55%)	127 (0.52%)
144	Glycolysis / Gluconeogenesis	160 (0.55%)	124 (0.51%)
145	Retrograde endocannabinoid signaling	159 (0.55%)	123 (0.51%)
146	Intestinal immune network for IgA production	159 (0.55%)	121 (0.5%)
147	Type I diabetes mellitus	158 (0.54%)	121 (0.5%)
148	Olfactory transduction	151 (0.52%)	119 (0.49%)
149	RNA polymerase	151 (0.52%)	119 (0.49%)
150	Allograft rejection	150 (0.51%)	118 (0.49%)
151	Autoimmune thyroid disease	150 (0.51%)	118 (0.49%)
152	Arachidonic acid metabolism	148 (0.51%)	118 (0.49%)
153	Valine, leucine and isoleucine degradation	146 (0.5%)	116 (0.48%)
154	African trypanosomiasis	146 (0.5%)	116 (0.48%)
155	Dorso-ventral axis formation	145 (0.5%)	116 (0.48%)
156	Glycosylphosphatidylinositol(GPI)-anchor biosynthesis	143 (0.49%)	115 (0.47%)
157	Endocrine and other factor-regulated calcium reabsorption	142 (0.49%)	113 (0.47%)
158	Cocaine addiction	142 (0.49%)	113 (0.47%)
159	Starch and sucrose metabolism	140 (0.48%)	112 (0.46%)
160	Arginine and proline metabolism	136 (0.47%)	112 (0.46%)
161	Retinol metabolism	134 (0.46%)	111 (0.46%)
162	Pyruvate metabolism	129 (0.44%)	107 (0.44%)
163	Fructose and mannose metabolism	127 (0.44%)	106 (0.44%)
164	N-Glycan biosynthesis	126 (0.43%)	106 (0.44%)
165	Bladder cancer	126 (0.43%)	105 (0.43%)
166	Cysteine and methionine metabolism	124 (0.43%)	103 (0.42%)
167	Metabolism of xenobiotics by cytochrome P450	122 (0.42%)	101 (0.42%)
168	Nucleotide excision repair	121 (0.42%)	101 (0.42%)
169	Basal cell carcinoma	116 (0.4%)	100 (0.41%)
170	Tryptophan metabolism	116 (0.4%)	99 (0.41%)
171	Drug metabolism - cytochrome P450	114 (0.39%)	99 (0.41%)
172	Vasopressin-regulated water reabsorption	109 (0.37%)	98 (0.4%)
173	Phototransduction - fly	108 (0.37%)	97 (0.4%)
174	Mineral absorption	107 (0.37%)	96 (0.4%)
175	Asthma	106 (0.36%)	95 (0.39%)
176	DNA replication	106 (0.36%)	94 (0.39%)
177	Citrate cycle (TCA cycle)	105 (0.36%)	91 (0.38%)
178	Galactose metabolism	102 (0.35%)	88 (0.36%)
179	Base excision repair	102 (0.35%)	88 (0.36%)
180	Glutathione metabolism	100 (0.34%)	87 (0.36%)
181	Proteasome	98 (0.34%)	86 (0.35%)
182	Fat digestion and absorption	96 (0.33%)	86 (0.35%)
183	Other types of O-glycan biosynthesis	95 (0.33%)	84 (0.35%)
184	Thyroid cancer	95 (0.33%)	80 (0.33%)
185	Steroid hormone biosynthesis	94 (0.32%)	79 (0.33%)
186	Sphingolipid metabolism	93 (0.32%)	77 (0.32%)
187	Vitamin digestion and absorption	87 (0.3%)	76 (0.31%)
188	Homologous recombination	85 (0.29%)	75 (0.31%)
189	Ether lipid metabolism	83 (0.28%)	73 (0.3%)
190	SNARE interactions in vesicular transport	83 (0.28%)	72 (0.3%)
191	Porphyrin and chlorophyll metabolism	82 (0.28%)	72 (0.3%)
192	Propanoate metabolism	82 (0.28%)	72 (0.3%)
193	Biosynthesis of unsaturated fatty acids	80 (0.27%)	72 (0.3%)
194	Linoleic acid metabolism	79 (0.27%)	71 (0.29%)
195	Alanine, aspartate and glutamate metabolism	79 (0.27%)	70 (0.29%)
196	Proximal tubule bicarbonate reclamation	79 (0.27%)	70 (0.29%)
197	Other glycan degradation	75 (0.26%)	68 (0.28%)
198	Phototransduction	74 (0.25%)	68 (0.28%)
199	Mismatch repair	73 (0.25%)	67 (0.28%)
200	Hedgehog signaling pathway	72 (0.25%)	67 (0.28%)
201	Pentose phosphate pathway	71 (0.24%)	65 (0.27%)
202	beta-Alanine metabolism	69 (0.24%)	61 (0.25%)
203	Nicotinate and nicotinamide metabolism	69 (0.24%)	61 (0.25%)
204	Collecting duct acid secretion	67 (0.23%)	58 (0.24%)
205	MAPK signaling pathway - fly	66 (0.23%)	58 (0.24%)
206	Terpenoid backbone biosynthesis	65 (0.22%)	58 (0.24%)
207	Butanoate metabolism	65 (0.22%)	56 (0.23%)
208	Taste transduction	65 (0.22%)	53 (0.22%)
209	alpha-Linolenic acid metabolism	64 (0.22%)	51 (0.21%)
210	Glyoxylate and dicarboxylate metabolism	64 (0.22%)	51 (0.21%)
211	Protein export	62 (0.21%)	50 (0.21%)
212	Primary bile acid biosynthesis	61 (0.21%)	50 (0.21%)
213	Circadian rhythm - mammal	60 (0.21%)	49 (0.2%)
214	Fatty acid elongation	60 (0.21%)	49 (0.2%)
215	Regulation of autophagy	59 (0.2%)	49 (0.2%)
216	Tyrosine metabolism	59 (0.2%)	48 (0.2%)
217	Histidine metabolism	57 (0.2%)	47 (0.19%)
218	Glycosaminoglycan biosynthesis - chondroitin sulfate	55 (0.19%)	46 (0.19%)
219	One carbon pool by folate	54 (0.19%)	45 (0.19%)
220	Selenocompound metabolism	53 (0.18%)	44 (0.18%)
221	Glycosaminoglycan degradation	52 (0.18%)	42 (0.17%)
222	Pentose and glucuronate interconversions	52 (0.18%)	42 (0.17%)
223	Steroid biosynthesis	51 (0.17%)	41 (0.17%)
224	Glycosaminoglycan biosynthesis - heparan sulfate	50 (0.17%)	41 (0.17%)
225	Mucin type O-Glycan biosynthesis	48 (0.16%)	40 (0.16%)
226	Glycosphingolipid biosynthesis - lacto and neolacto series	44 (0.15%)	38 (0.16%)
227	Ascorbate and aldarate metabolism	42 (0.14%)	38 (0.16%)
228	Non-homologous end-joining	40 (0.14%)	38 (0.16%)
229	Glycosphingolipid biosynthesis - ganglio series	39 (0.13%)	37 (0.15%)
230	Maturity onset diabetes of the young	39 (0.13%)	33 (0.14%)
231	Pantothenate and CoA biosynthesis	38 (0.13%)	31 (0.13%)
232	Ubiquinone and other terpenoid-quinone biosynthesis	37 (0.13%)	31 (0.13%)
233	Phenylalanine metabolism	34 (0.12%)	30 (0.12%)
234	Sulfur metabolism	34 (0.12%)	30 (0.12%)
235	Riboflavin metabolism	33 (0.11%)	30 (0.12%)
236	Sulfur relay system	32 (0.11%)	29 (0.12%)
237	Glycosaminoglycan biosynthesis - keratan sulfate	30 (0.1%)	26 (0.11%)
238	Renin-angiotensin system	28 (0.1%)	25 (0.1%)
239	Fatty acid biosynthesis	28 (0.1%)	25 (0.1%)
240	Nicotine addiction	23 (0.08%)	21 (0.09%)
241	Glycosphingolipid biosynthesis - globo series	23 (0.08%)	21 (0.09%)
242	Circadian rhythm - fly	23 (0.08%)	18 (0.07%)
243	Synthesis and degradation of ketone bodies	22 (0.08%)	16 (0.07%)
244	Folate biosynthesis	21 (0.07%)	16 (0.07%)
245	Taurine and hypotaurine metabolism	21 (0.07%)	16 (0.07%)
246	Cyanoamino acid metabolism	20 (0.07%)	14 (0.06%)
247	Butirosin and neomycin biosynthesis	17 (0.06%)	14 (0.06%)
248	Lipoic acid metabolism	16 (0.05%)	12 (0.05%)
249	Caffeine metabolism	15 (0.05%)	10 (0.04%)
250	Vitamin B6 metabolism	14 (0.05%)	9 (0.04%)
251	D-Arginine and D-ornithine metabolism	11 (0.04%)	9 (0.04%)
252	Phenylalanine, tyrosine and tryptophan biosynthesis	10 (0.03%)	7 (0.03%)
253	D-Glutamine and D-glutamate metabolism	9 (0.03%)	7 (0.03%)
254	Valine, leucine and isoleucine biosynthesis	7 (0.02%)	5 (0.02%)
255	Thiamine metabolism	6 (0.02%)	4 (0.02%)
256	Lysine biosynthesis	4 (0.01%)	3 (0.01%)
257	Biotin metabolism	3 (0.01%)	3 (0.01%)
258	Polyketide sugar unit biosynthesis	2 (0.01%)	1 (0%)
		0
